# Supplementary material for: Machine-Learning Predictions of Critical Temperatures from Chemical Compositions of Superconductors
Source: J Chem Inf Model. 2024 Sep 17;64(19):7349–75. doi: 10.1021/acs.jcim.4c01137 (PMC11481088; doi:10.1021/acs.jcim.4c01137)
Supplement: Supplementary file 2 — ci4c01137_si_002.xlsx [file ci4c01137_si_002.xlsx]

## Sheet: Superconductivity2018
original_formula	formula	Tc (K)
Hg0.66Pb0.34Ba2Ca1.98Cu2.9O8.4	Hg0.66Pb0.34Ba2Ca1.98Cu2.9O8.4	143
Hg0.75Ba2.07Ca2.07Cu3.11O8.208	Hg0.75Ba2.07Ca2.07Cu3.11O8.208	135.8
Hg0.75Ba2.07Ca2.07Cu3.11O8.187	Hg0.75Ba2.07Ca2.07Cu3.11O8.187	135.4
Hg1Ba2Ca2Cu3O8.29	Hg1Ba2Ca2Cu3O8.29	135
Hg1Ba2Ca2Cu3O8.27	Hg1Ba2Ca2Cu3O8.27	135
Hg0.75Ba2.07Ca2.07Cu3.11O8.15	Hg0.75Ba2.07Ca2.07Cu3.11O8.15	134.7
Hg0.75Ba2.07Ca2.07Cu3.11O8.16	Hg0.75Ba2.07Ca2.07Cu3.11O8.16	134.2
Hg1Ba2Ca2Cu3O8.35	Hg1Ba2Ca2Cu3O8.35	134
Hg1Ba2Ca2Cu3O8.3	Hg1Ba2Ca2Cu3O8.3	133.5
Hg0.75Ba2.07Ca2.07Cu3.11O8.223	Hg0.75Ba2.07Ca2.07Cu3.11O8.223	133.4
Hg1Ba2Ca2Cu3O8.41	Hg1Ba2Ca2Cu3O8.41	133
Hg0.75Ba2.07Ca2.07Cu3.11O8.136	Hg0.75Ba2.07Ca2.07Cu3.11O8.136	132.9
Hg0.85Re0.15Ba2Ca2Cu3O8	Hg0.85Re0.15Ba2Ca2Cu3O8	132.9
Cu1Cr1O2	Cu1Cr1O2	132
Hg1Ba2Ca2Cu3O8.25	Hg1Ba2Ca2Cu3O8.25	132
Hg0.8Pb0.2Ba2Ca2Cu3O8	Hg0.8Pb0.2Ba2Ca2Cu3O8	132
Hg0.8Mo0.2Ba2Ca2Cu3O8.4	Hg0.8Mo0.2Ba2Ca2Cu3O8.4	131.5
Hg0.85Re0.15Ba1.66Sr0.34Ca2Cu3O8	Hg0.85Re0.15Ba1.66Sr0.34Ca2Cu3O8	131.3
Hg0.6Ti0.4Ba2Ca2Cu3O8.4	Hg0.6Ti0.4Ba2Ca2Cu3O8.4	131
Hg0.85Re0.15Ba1.6Sr0.4Ca2Cu3O8	Hg0.85Re0.15Ba1.6Sr0.4Ca2Cu3O8	130.3
Hg0.8Bi0.2Ba2Ca2Cu3O8.2	Hg0.8Bi0.2Ba2Ca2Cu3O8.2	130
Hg0.9Pb0.1Ba2Ca2Cu3O8	Hg0.9Pb0.1Ba2Ca2Cu3O8	130
Hg0.7Pb0.3Ba2Ca2Cu3O8.35	Hg0.7Pb0.3Ba2Ca2Cu3O8.35	130
Hg0.85Re0.15Ba1.44Sr0.56Ca2Cu3O8	Hg0.85Re0.15Ba1.44Sr0.56Ca2Cu3O8	128.7
Hg0.8Nd0.2Ba2Ca2Cu3O8.3	Hg0.8Nd0.2Ba2Ca2Cu3O8.3	128
Hg0.7Pb0.3Ba2Ca2Cu3OY	Hg0.7Pb0.3Ba2Ca2Cu3OY	127
Hg0.8Mo0.2Ba2Ca1Cu2O6.4	Hg0.8Mo0.2Ba2Ca1Cu2O6.4	127
Hg0.8Ti0.2Ba2Ca1Cu2O6.2	Hg0.8Ti0.2Ba2Ca1Cu2O6.2	127
Hg1Ba2Ca1Cu2O6.21	Hg1Ba2Ca1Cu2O6.21	127
Hg1Ba2Ca1Cu2O6.22	Hg1Ba2Ca1Cu2O6.22	127
Hg0.8Pb0.2Ba2Ca2Cu3O8.3	Hg0.8Pb0.2Ba2Ca2Cu3O8.3	125
Th1Ca3Ba1Cu3O9	Th1Ca3Ba1Cu3O9	124.5
Hg0.8Ge0.2Ba2Ca1Cu2O6.2	Hg0.8Ge0.2Ba2Ca1Cu2O6.2	124
Tl2Ba2Ca4Cu5O14	Tl2Ba2Ca4Cu5O14	124
Hg0.8V0.2Ba2Ca2Cu3O8.3	Hg0.8V0.2Ba2Ca2Cu3O8.3	123.5
Hg1Ba2Ca1Cu2O6.24	Hg1Ba2Ca1Cu2O6.24	123
Hg1Ba2Ca1Cu2O6.19	Hg1Ba2Ca1Cu2O6.19	122
Tl0.6Pb0.2Bi0.2Sr1.8Ba0.2Ca2Cu3O9	Tl0.6Pb0.2Bi0.2Sr1.8Ba0.2Ca2Cu3O9	122
Hg1Ba2Ca1Cu2O6.16	Hg1Ba2Ca1Cu2O6.16	121
Hg0.6Pb0.4Ba2Ca2Cu3O8.4	Hg0.6Pb0.4Ba2Ca2Cu3O8.4	120
Ba2Ca2Cu3F1.2O6.8	Ba2Ca2Cu3F1.2O6.8	120
Tl2Ba2Ca5Cu6O16	Tl2Ba2Ca5Cu6O16	120
B0.6C0.4Sr0.5Ba1.5Ca2Cu3O9	B0.6C0.4Sr0.5Ba1.5Ca2Cu3O9	119
Tl2Ca2Ba2Cu3O10	Tl2Ca2Ba2Cu3O10	118.975
Hg1Ba2Ca2Cu3O8.28	Hg1Ba2Ca2Cu3O8.28	118.5
Hg0.8W0.2Ba2Ca1Cu2O6.4	Hg0.8W0.2Ba2Ca1Cu2O6.4	118
Hg0.9W0.1Ba2Ca1Cu2O6.2	Hg0.9W0.1Ba2Ca1Cu2O6.2	118
Hg0.9Pb0.1Ba2Ca2Cu3O8.25	Hg0.9Pb0.1Ba2Ca2Cu3O8.25	118
Tl1.4Ba2Ca3Cu4O11.4	Tl1.4Ba2Ca3Cu4O11.4	118
Tl1.4Ba2Ca2.6Cu3O9.53	Tl1.4Ba2Ca2.6Cu3O9.53	118
Tl1.6Ba2Ca2.4Cu3O9.67	Tl1.6Ba2Ca2.4Cu3O9.67	118
Bi1.7Pb0.3Sr2Ca2Cu3F0.8O9.2	Bi1.7Pb0.3Sr2Ca2Cu3F0.8O9.2	117.6
Cu1Cr0.95Fe0.05O2	Cu1Cr0.95Fe0.05O2	117.5
Tl0.25Li0.25Ba2Ca2Cu3.5O7.955	Tl0.25Li0.25Ba2Ca2Cu3.5O7.955	117
Cu0.5C0.5Ba2Ca3Cu4O11	Cu0.5C0.5Ba2Ca3Cu4O11	117
Tl1.7Ba2Ca2.3Cu3O9.82	Tl1.7Ba2Ca2.3Cu3O9.82	116
Tl0.8Bi0.2Ba2Ca2Cu3O9	Tl0.8Bi0.2Ba2Ca2Cu3O9	116
Ba2Ca3Cu4O10.35	Ba2Ca3Cu4O10.35	116
Bi0.8Nd0.1Tb0.1Pb1Sr2Ca2Cu3O10	Bi0.8Nd0.1Tb0.1Pb1Sr2Ca2Cu3O10	115.25
Tl0.5Ba2Ca0.3Be1.7Cu3.5O7.685	Tl0.5Ba2Ca0.3Be1.7Cu3.5O7.685	115
Sr16.7Ca7.7Cu19.4C1.9B2.9O51.7	Sr16.7Ca7.7Cu19.4C1.9B2.9O51.7	115
Hg1Ba2Ca3Cu4O1	Hg1Ba2Ca3Cu4O1	115
Pb0.5Sr2Ca1Cu2.5O6.8	Pb0.5Sr2Ca1Cu2.5O6.8	115
Tl0.5Ba2Ca1.5Be1.5Cu4.5O9.887	Tl0.5Ba2Ca1.5Be1.5Cu4.5O9.887	115
Hg1Ba2Ca3Cu4O2	Hg1Ba2Ca3Cu4O2	115
Tl1Ba1Ca1Cu2O5.5	Tl1Ba1Ca1Cu2O5.5	114
Bi2Sr2Ca2Cu3O1	Bi2Sr2Ca2Cu3O1	114
Tl2Ba2Ca2Cu3O9.83	Tl2Ba2Ca2Cu3O9.83	114
Hg0.8Mn0.2Ba2Ca1Cu2O6.2	Hg0.8Mn0.2Ba2Ca1Cu2O6.2	114
Tl0.5Pb0.5Sr2Ca2Cu3O9	Tl0.5Pb0.5Sr2Ca2Cu3O9	113.5
Tl0.25Li0.25Ba2Ca2Cu2.5Si1O7.853	Tl0.25Li0.25Ba2Ca2Cu2.5Si1O7.853	113
Bi1.7Pb0.3Sr2Ca2Cu3F0.5O9.5	Bi1.7Pb0.3Sr2Ca2Cu3F0.5O9.5	113
Tl1.62Ba2Ca2.3Cu3O9.92	Tl1.62Ba2Ca2.3Cu3O9.92	113
Hg0.8Cr0.2Ba2Ca1Cu2O6.1	Hg0.8Cr0.2Ba2Ca1Cu2O6.1	112.5
Tl1.8Ba2Ca2.2Cu3O9.92	Tl1.8Ba2Ca2.2Cu3O9.92	112
Bi1.85Pb0.35Sr1.9Ca2.1Cu3.1OY	Bi1.85Pb0.35Sr1.9Ca2.1Cu3.1OY	112
Tl2Ba2Ca1Cu2O7.833	Tl2Ba2Ca1Cu2O7.833	112
Bi1.8V0.2Sr2Ca2Cu3O2	Bi1.8V0.2Sr2Ca2Cu3O2	112
Tl2Ba2Ca2Cu3O9.964	Tl2Ba2Ca2Cu3O9.964	112
C1Ba3Ca3Cu5O13	C1Ba3Ca3Cu5O13	111.5
Tl0.25Li0.25Ba2Ca2Cu3Si0.5O7.835	Tl0.25Li0.25Ba2Ca2Cu3Si0.5O7.835	111
Sr2Ca2Cu3F3.2O6.2	Sr2Ca2Cu3F3.2O6.2	111
Bi0.9Nd0.05Tb0.05Pb1Sr2Ca2Cu3O10	Bi0.9Nd0.05Tb0.05Pb1Sr2Ca2Cu3O10	111
Bi2Sr2Ca2Cu3O	Bi2Sr2Ca2Cu3O	111
Tl2Ba2Ca2Cu3O9.877	Tl2Ba2Ca2Cu3O9.877	111
Bi1.7Pb0.3Sr2Ca2Cu3F0.2O9.8	Bi1.7Pb0.3Sr2Ca2Cu3F0.2O9.8	111
Hg1Tl1Ba2Ca3Cu4O12	Hg1Tl1Ba2Ca3Cu4O12	110
Tl0.5Ba2Ca1Be2Cu4.5O9.948	Tl0.5Ba2Ca1Be2Cu4.5O9.948	110
Tl2Ba2Ca2Cu3O9.841	Tl2Ba2Ca2Cu3O9.841	110
Ca0.27Sr0.63Cu1O2	Ca0.27Sr0.63Cu1O2	110
Ca0.285Sr0.665Cu1O2	Ca0.285Sr0.665Cu1O2	110
Hg0.5Pb0.5Ba2Ca4Cu5O12.5	Hg0.5Pb0.5Ba2Ca4Cu5O12.5	110
Tl2Ba2Ca1Cu2O7.876	Tl2Ba2Ca1Cu2O7.876	110
Tl2.2Ca2Ba2.14Cu3.72OY	Tl2.2Ca2Ba2.14Cu3.72OY	110
Tl2Ba2Ca1Cu1.98Fe0.02F0.1O7.95	Tl2Ba2Ca1Cu1.98Fe0.02F0.1O7.95	110
B1Sr2Ca3Cu4O11	B1Sr2Ca3Cu4O11	110
Hg0.7Pb0.3Sr2Ca2Cu3OY	Hg0.7Pb0.3Sr2Ca2Cu3OY	110
Hg0.7Bi0.3Sr2Ca2Cu3O8.15	Hg0.7Bi0.3Sr2Ca2Cu3O8.15	110
B1Sr2Ca3Cu4O2N+3	B1Sr2Ca3Cu4O2N	110
Hg1Ba2Ca1Cu2O6.27	Hg1Ba2Ca1Cu2O6.27	110
Tl2Ba2Ca1Cu1.98Fe0.02F0.2O7.9	Tl2Ba2Ca1Cu1.98Fe0.02F0.2O7.9	109
Bi1.6Pb0.3Sb0.1Sr2Ca2Cu3O10	Bi1.6Pb0.3Sb0.1Sr2Ca2Cu3O10	109
Sr2Ca2Cu3O5.5	Sr2Ca2Cu3O5.5	109
Bi2Sr2Ca2Cu3O10.28	Bi2Sr2Ca2Cu3O10.28	108.7
Bi1.65Pb0.35Sr2Ca2Cu3O10	Bi1.65Pb0.35Sr2Ca2Cu3O10	108.6
Bi1.4Pb0.6Sr2Ca2Cu3O7	Bi1.4Pb0.6Sr2Ca2Cu3O7	108.5
Hg1Ba2Ca2Cu3O8.22	Hg1Ba2Ca2Cu3O8.22	108.5
Tl2Ba2Ca1Cu2O7	Tl2Ba2Ca1Cu2O7	108
Ba2Ca1Cu2F1.6O4.4	Ba2Ca1Cu2F1.6O4.4	108
Bi1.8Pb0.3Sr2Ca2Cu3O10	Bi1.8Pb0.3Sr2Ca2Cu3O10	108
Bi1.6Pb0.4Sr2Ca2Cu3O10	Bi1.6Pb0.4Sr2Ca2Cu3O10	108
Bi0.6Nd0.2Tb0.2Pb1Sr2Ca2Cu3O10	Bi0.6Nd0.2Tb0.2Pb1Sr2Ca2Cu3O10	107.5
Bi1.7Pb0.3Sr2Ca2Cu3O10	Bi1.7Pb0.3Sr2Ca2Cu3O10	107.25
Bi1.6Pb0.4Sr2Cu2.95Mo0.05OY	Bi1.6Pb0.4Sr2Cu2.95Mo0.05OY	107.1
Hg0.5Bi0.5Sr2Ca2Cu3O8.35	Hg0.5Bi0.5Sr2Ca2Cu3O8.35	107
Hg0.7Bi0.3Sr2Ca2Cu3O8.35	Hg0.7Bi0.3Sr2Ca2Cu3O8.35	107
Bi1.6Pb0.4Sr2Cu2.9Mo0.1OY	Bi1.6Pb0.4Sr2Cu2.9Mo0.1OY	107
V0.5Sr2.7Ca2.3Cu4.5O11.6	V0.5Sr2.7Ca2.3Cu4.5O11.6	107
Ga1Sr2Ca3Cu4O11.1	Ga1Sr2Ca3Cu4O11.1	107
Ga1Sr2Ca3Cu4O11.	Ga1Sr2Ca3Cu4O11.	107
Tl2Ba2Ca1Cu2O7.958	Tl2Ba2Ca1Cu2O7.958	107
Tl2Ba2Ca1Cu2O7.946	Tl2Ba2Ca1Cu2O7.946	107
Bi1.8Pb0.4Sr1.85Ca2.05Cu3O10.26	Bi1.8Pb0.4Sr1.85Ca2.05Cu3O10.26	107
Hg0.75Mo0.05Sr2Ca2Cu3O	Hg0.75Mo0.05Sr2Ca2Cu3O	106
Tl2Ba2Ca1Cu1.98Fe0.02O8	Tl2Ba2Ca1Cu1.98Fe0.02O8	106
Ba2Ca1Cu2F1.4O4.6	Ba2Ca1Cu2F1.4O4.6	106
Ba2Ca3Cu5O	Ba2Ca3Cu5O	106
Tl1Ba2Ca1Cu2O8	Tl1Ba2Ca1Cu2O8	105.982
Bi1.6Pb0.4Sr2Ca2Cu3O10.11	Bi1.6Pb0.4Sr2Ca2Cu3O10.11	105.3
Bi0.16Pb0.4Sr2Ca2Cu3O10.11	Bi0.16Pb0.4Sr2Ca2Cu3O10.11	105.3
Tl0.5Pb0.5Sr2Ca0.8Y0.2Cu2O7	Tl0.5Pb0.5Sr2Ca0.8Y0.2Cu2O7	105.2
Sr15.9Ca7.6Cu17.6C3.3B2.6O53	Sr15.9Ca7.6Cu17.6C3.3B2.6O53	105
Hg1Ba2Ca1Cu2O6.14	Hg1Ba2Ca1Cu2O6.14	105
Hg1Ba2Ca2Cu3O8.2	Hg1Ba2Ca2Cu3O8.2	104.5
Bi1.4Pb0.6Sr2Ca1.9Ga0.1Cu3O7	Bi1.4Pb0.6Sr2Ca1.9Ga0.1Cu3O7	104.4
Tl1.8Ba2Ca0.85Cu2.2O8	Tl1.8Ba2Ca0.85Cu2.2O8	104
Hg0.7Bi0.3Sr2Ca2Cu3O8.65	Hg0.7Bi0.3Sr2Ca2Cu3O8.65	104
Bi0.16Pb0.35V0.05Sr2Ca2Cu3O10.12	Bi0.16Pb0.35V0.05Sr2Ca2Cu3O10.12	103.7
Bi1.6Pb0.35V0.05Sr2Ca2Cu3O10.12	Bi1.6Pb0.35V0.05Sr2Ca2Cu3O10.12	103.7
Ba2Ca3Cu4F1.2O8.8	Ba2Ca3Cu4F1.2O8.8	103.5
Bi1Pb1Sr2Ca2Cu3O10	Bi1Pb1Sr2Ca2Cu3O10	103.5
Hg0.5Pb0.5Ba2Ca2Cu3O8.45	Hg0.5Pb0.5Ba2Ca2Cu3O8.45	103
Tl2Ba2Ca0.9Ce0.1Cu1.98Fe0.02F0.2O7.9	Tl2Ba2Ca0.9Ce0.1Cu1.98Fe0.02F0.2O7.9	103
Tl2Ba2Ca0.8Ce0.2Cu2O8	Tl2Ba2Ca0.8Ce0.2Cu2O8	103
Ba2Ca3Cu4F1O9.0	Ba2Ca3Cu4F1O9.0	103
Tl1.6Ba2Ca3.3Cu4O11.89	Tl1.6Ba2Ca3.3Cu4O11.89	103
Cu3.5Sr2Ca2Cr0.5O9.55	Cu3.5Sr2Ca2Cr0.5O9.55	103
Bi0.16Pb0.3V0.1Sr2Ca2Cu3O10.12	Bi0.16Pb0.3V0.1Sr2Ca2Cu3O10.12	102.5
Bi1.6Pb0.3Sr2Ca2Cu3V0.1O10.12	Bi1.6Pb0.3Sr2Ca2Cu3V0.1O10.12	102.5
Bi1.6Pb0.4Sr2Ca2Cu3O10.07	Bi1.6Pb0.4Sr2Ca2Cu3O10.07	102.3
Bi1.6Pb0.4Sr2Cu3Ca2O1013	Bi1.6Pb0.4Sr2Cu3Ca2O1013	102
Hg1Ba2Ca1Cu2O6.13	Hg1Ba2Ca1Cu2O6.13	102
Tl0.5Pb0.5Sr1.84Nd0.16Ca1Cu2O7	Tl0.5Pb0.5Sr1.84Nd0.16Ca1Cu2O7	102
Tl1Ba2Ca0.65Y0.35Cu2O7	Tl1Ba2Ca0.65Y0.35Cu2O7	102
Ba2Ca2Cu3F1.6O6.4	Ba2Ca2Cu3F1.6O6.4	102
Hg0.8Bi0.2Sr2Ca2Cu3O8.35	Hg0.8Bi0.2Sr2Ca2Cu3O8.35	102
Tl2Ba2Ca1Cu1.98Fe0.02F0.3O7.85	Tl2Ba2Ca1Cu1.98Fe0.02F0.3O7.85	101
Hg1Ba2Ca2Cu3O8.16	Hg1Ba2Ca2Cu3O8.16	101
Y3Ba5Cu8O18	Y3Ba5Cu8O18	100.1
Tl2Ba2Ca0.9Ce0.1Cu2O8	Tl2Ba2Ca0.9Ce0.1Cu2O8	100
Hg1Ba2Ca1Cu2O6.3	Hg1Ba2Ca1Cu2O6.3	100
Ga1Sr2Ca3Cu4O10.9	Ga1Sr2Ca3Cu4O10.9	100
Tl1Ba2Ca0.8Nd0.2Cu2O6.86	Tl1Ba2Ca0.8Nd0.2Cu2O6.86	100
Cu0.5S0.5Sr2Ca2Cu3O12	Cu0.5S0.5Sr2Ca2Cu3O12	100
Tl0.5Pb0.5Sr2Ca0.9Y0.1Cu2O7	Tl0.5Pb0.5Sr2Ca0.9Y0.1Cu2O7	99.3
Y1Ba1.925La0.075Cu3O6.9	Y1Ba1.925La0.075Cu3O6.9	99
Y1Ba1.975La0.025Cu3O6.95	Y1Ba1.975La0.025Cu3O6.95	99
Tl2Ba2Ca0.9Ce0.1Cu1.98Fe0.02O8	Tl2Ba2Ca0.9Ce0.1Cu1.98Fe0.02O8	99
Sr2Ca1Cu2F2O4.6	Sr2Ca1Cu2F2O4.6	99
Y1Ba1.95La0.05Cu3O6.9	Y1Ba1.95La0.05Cu3O6.9	99
Tl0.25Li0.25Ba2Ca2Cu2.25Si1.25O7.719	Tl0.25Li0.25Ba2Ca2Cu2.25Si1.25O7.719	99
Bi1.6Pb0.4Sr2Cu2.85Mo0.15OY	Bi1.6Pb0.4Sr2Cu2.85Mo0.15OY	98.5
Bi1.6Pb0.4Sr2Cu2.8Mo0.2OY	Bi1.6Pb0.4Sr2Cu2.8Mo0.2OY	98.4
Hg1Ba2Ca1Cu2O6.31	Hg1Ba2Ca1Cu2O6.31	98
Sr1.4Ba0.6Cu1O3.4	Sr1.4Ba0.6Cu1O3.4	98
Hg1Ba2Cu1O4.081	Hg1Ba2Cu1O4.081	98
Sr0.6Ca0.333Cu1O2.2	Sr0.6Ca0.333Cu1O2.2	98
Cu1Cr0.9Fe0.1O2	Cu1Cr0.9Fe0.1O2	98
V0.5Sr2.25Ca1.75Cu3.5O9.7	V0.5Sr2.25Ca1.75Cu3.5O9.7	98
Tl1Ba2Ca0.8Y0.2Cu2O7	Tl1Ba2Ca0.8Y0.2Cu2O7	97.6
Hg1Ba2Cu1O4.162	Hg1Ba2Cu1O4.162	97.4
Hg1Ba2Cu1O4.22	Hg1Ba2Cu1O4.22	97
Hg1Ba2Cu1O4.15	Hg1Ba2Cu1O4.15	97
Bi1.6Pb0.4Sr2Ca2Cu3O10.15	Bi1.6Pb0.4Sr2Ca2Cu3O10.15	97
Hg0.95Re0.05Ba2Cu1O4.372	Hg0.95Re0.05Ba2Cu1O4.372	97
Bi1.6Pb0.4Sr2Cu2.7Mo0.3OY	Bi1.6Pb0.4Sr2Cu2.7Mo0.3OY	96.9
Bi1.6Pb0.4Sr2Cu2.75Mo0.25OY	Bi1.6Pb0.4Sr2Cu2.75Mo0.25OY	96.9
Hg0.9Re0.1Ba2Cu1O4.425	Hg0.9Re0.1Ba2Cu1O4.425	96.8
Hg0.92Ba2.05Cu1.03O4.062	Hg0.92Ba2.05Cu1.03O4.062	96.5
Hg0.85Re0.15Ba2Cu1O4.525	Hg0.85Re0.15Ba2Cu1O4.525	96.3
Hg0.85Re0.15Ba2Cu1O4.53	Hg0.85Re0.15Ba2Cu1O4.53	96.3
Tl1Ba2Ca0.8Nd0.2Cu2O7	Tl1Ba2Ca0.8Nd0.2Cu2O7	96.3
Hg0.95Re0.05Ba2Cu1O4.37	Hg0.95Re0.05Ba2Cu1O4.37	96
Y0.8Ba2Cu3O6.44	Y0.8Ba2Cu3O6.44	96
Bi2Sr2.1Y0.1Ca0.8Cu2O8.26	Bi2Sr2.1Y0.1Ca0.8Cu2O8.26	96
Hg1Ba2Ca2Cu3O8.17	Hg1Ba2Ca2Cu3O8.17	96
Y1.1Ba2Cu3O6.87	Y1.1Ba2Cu3O6.87	95.9
Tl1Ba2Ca0.6Y0.4Cu2O7	Tl1Ba2Ca0.6Y0.4Cu2O7	95.8
Hg1Ba2Cu1O4.096	Hg1Ba2Cu1O4.096	95.6
Tl1Ba2Ca0.7Nd0.3Cu2O7	Tl1Ba2Ca0.7Nd0.3Cu2O7	95.5
Hg1Ba2Cu1O4.097	Hg1Ba2Cu1O4.097	95.3
Bi2Sr2.08Ca0.92Cu2O8	Bi2Sr2.08Ca0.92Cu2O8	95.3
Nd1Ba2Cu3O7.16	Nd1Ba2Cu3O7.16	95.3
Hg1Ba2Cu1O4.18	Hg1Ba2Cu1O4.18	95.16
Hg1Ba2Cu1O4.047	Hg1Ba2Cu1O4.047	95
Tl1Ba2Cu1O5	Tl1Ba2Cu1O5	95
Tl2Ba2Ca1Cu2O7.978	Tl2Ba2Ca1Cu2O7.978	95
Nd1Ba2Cu3O6.82	Nd1Ba2Cu3O6.82	95
Sr2Ca3Cu4F3.8O8	Sr2Ca3Cu4F3.8O8	95
Bi2Sr2Ca2Cu4O11	Bi2Sr2Ca2Cu4O11	95
Tl0.5Ba2Ca1.3Be0.7Cu3.5O7.886	Tl0.5Ba2Ca1.3Be0.7Cu3.5O7.886	95
Eu1Ba2Cu3O7.1	Eu1Ba2Cu3O7.1	94.9
Eu1Ba2Cu3OY	Eu1Ba2Cu3OY	94.8
Hg0.85Re0.15Ba2Cu1O4.52	Hg0.85Re0.15Ba2Cu1O4.52	94.8
Eu1Ba2Cu3O6.97	Eu1Ba2Cu3O6.97	94.77
Y1Ba2Cu3H0.2O6.98	Y1Ba2Cu3H0.2O6.98	94.5
Y0.975Ca0.025Ba2Cu2.975Al0.025O6.89	Y0.975Ca0.025Ba2Cu2.975Al0.025O6.89	94.5
Hg0.9Re0.1Ba2Cu1O4.41	Hg0.9Re0.1Ba2Cu1O4.41	94.5
Hg0.9Re0.1Ba2Cu1O4.42	Hg0.9Re0.1Ba2Cu1O4.42	94.4
Y1Ba2Cu2.95Co0.05O6.92	Y1Ba2Cu2.95Co0.05O6.92	94.3
Bi2Sr2.4Ca0.6Cu2O8	Bi2Sr2.4Ca0.6Cu2O8	94.2
Gd1Ba2Cu3O6.98	Gd1Ba2Cu3O6.98	94.2
Hg1Ba2Cu1O4.2	Hg1Ba2Cu1O4.2	94.2
Bi8Sr8Ca4Cu9O34.16	Bi8Sr8Ca4Cu9O34.16	94.2
Eu1Ba2Cu3O6.88	Eu1Ba2Cu3O6.88	94
Sm1Ba2Cu3O6.944	Sm1Ba2Cu3O6.944	94
Dy1Ba2Cu3O6.75	Dy1Ba2Cu3O6.75	94
Nd1Ba2Cu3O6.76	Nd1Ba2Cu3O6.76	94
Hg1Ba2Ca2Cu3O8.18	Hg1Ba2Ca2Cu3O8.18	94
Y1Ba1.94La0.06Cu3O6.96	Y1Ba1.94La0.06Cu3O6.96	94
Y1Ba1.92La0.08Cu3O6.96	Y1Ba1.92La0.08Cu3O6.96	94
Eu1Ba2Cu3O6.82	Eu1Ba2Cu3O6.82	94
Bi2Sr1.9Y0.1Ca1Cu2O8.24	Bi2Sr1.9Y0.1Ca1Cu2O8.24	94
Y1Ba1.9La0.1Cu3O6.975	Y1Ba1.9La0.1Cu3O6.975	93.9
Er0.97Pr0.03Ba2Cu3O7	Er0.97Pr0.03Ba2Cu3O7	93.9
Gd1Ba2Cu3O7.08	Gd1Ba2Cu3O7.08	93.8
Hg0.92Ba2.05Cu1.03O4.05	Hg0.92Ba2.05Cu1.03O4.05	93.8
Y1Ba1.95La0.05Cu3O6.96	Y1Ba1.95La0.05Cu3O6.96	93.8
Y0.2Eu0.8Ba2Cu3O7	Y0.2Eu0.8Ba2Cu3O7	93.8
Y1Ba2Cu3H0.38O7	Y1Ba2Cu3H0.38O7	93.8
Y1Ba1.7Cs0.3Cu3O6.6	Y1Ba1.7Cs0.3Cu3O6.6	93.75
Hg0.85Re0.15Ba2Cu1O4.49	Hg0.85Re0.15Ba2Cu1O4.49	93.7
Hg0.85Re0.15Ba2Cu1O4.55	Hg0.85Re0.15Ba2Cu1O4.55	93.7
Y0.95La0.05Ba2Cu3O6.58	Y0.95La0.05Ba2Cu3O6.58	93.65
Y1Ba2Cu3H0.49O7	Y1Ba2Cu3H0.49O7	93.6
Bi2Sr2.65Ca0.35Cu2O8	Bi2Sr2.65Ca0.35Cu2O8	93.6
Eu1Ba2Cu3O6.94	Eu1Ba2Cu3O6.94	93.6
Y1Ba1.96La0.04Cu3O6.96	Y1Ba1.96La0.04Cu3O6.96	93.6
Y1Ba1.89La0.11Cu3O6.96	Y1Ba1.89La0.11Cu3O6.96	93.6
Tl1Ba2Ca0.8Gd0.2Cu2O7	Tl1Ba2Ca0.8Gd0.2Cu2O7	93.6
Y1Ba1.9La0.1Cu3O6.96	Y1Ba1.9La0.1Cu3O6.96	93.5
Y1Ba2Cu3H0.13O7	Y1Ba2Cu3H0.13O7	93.5
Y1Ba2Cu3H0.19O7	Y1Ba2Cu3H0.19O7	93.5
Sm1Ba2Cu3O7.11	Sm1Ba2Cu3O7.11	93.5
Y1Ba1.9Cs0.1Cu3O6.65	Y1Ba1.9Cs0.1Cu3O6.65	93.45
Hg1Ba2Cu1O4.101	Hg1Ba2Cu1O4.101	93.4
Hg0.92Ba2.05Cu1.03O4.063	Hg0.92Ba2.05Cu1.03O4.063	93.4
Y1.2Ba2Cu3O6.98	Y1.2Ba2Cu3O6.98	93.4
Y1Ba2Cu2.98Co0.02O6.9	Y1Ba2Cu2.98Co0.02O6.9	93.4
Y0.9Ba2Cu3O6.58	Y0.9Ba2Cu3O6.58	93.4
Y1Ba1.9Rb0.1Cu3O6.52	Y1Ba1.9Rb0.1Cu3O6.52	93.35
Y1Ba1.8Cs0.2Cu3O6.58	Y1Ba1.8Cs0.2Cu3O6.58	93.3
Y1Ba2Cu3O4.86	Y1Ba2Cu3O4.86	93.2
Y2La0.15Ba3.85Cu6O13.99	Y2La0.15Ba3.85Cu6O13.99	93.2
Y1Ba2Cu3H1O7	Y1Ba2Cu3H1O7	93.2
Y1Ba1.88La0.12Cu3O6.96	Y1Ba1.88La0.12Cu3O6.96	93.2
Y1Ba1.97La0.03Cu3O6.96	Y1Ba1.97La0.03Cu3O6.96	93.2
Y0.5Cd0.5Ba2Cu3O7	Y0.5Cd0.5Ba2Cu3O7	93.2
Gd0.97Pr0.03Ba2Cu3O7	Gd0.97Pr0.03Ba2Cu3O7	93.1
Y2Ba4Cu7O14.97	Y2Ba4Cu7O14.97	93.1
Bi2Sr1.8Y0.1Ca1.1Cu2O8.23	Bi2Sr1.8Y0.1Ca1.1Cu2O8.23	93
Bi2.15Sr1.8Ca1Cu2O8.15	Bi2.15Sr1.8Ca1Cu2O8.15	93
La1Ba2Cu3O6.85	La1Ba2Cu3O6.85	93
Y2La0.2Ba3.8Cu6O13.92	Y2La0.2Ba3.8Cu6O13.92	93
Nd1Ba2Cu3O6.84	Nd1Ba2Cu3O6.84	93
Ga1Sr2Ca3Cu4O10.8	Ga1Sr2Ca3Cu4O10.8	93
Tl1Sr2Ca0.2Y0.8Cu2O6.97	Tl1Sr2Ca0.2Y0.8Cu2O6.97	93
Hg0.8V0.2Ba2Cu1O4.3	Hg0.8V0.2Ba2Cu1O4.3	93
Er1Ba2Cu3O6.85	Er1Ba2Cu3O6.85	93
Y1Ba1.8K0.2Cu3O6.57	Y1Ba1.8K0.2Cu3O6.57	93
Y2Ba4Cu6O13.9	Y2Ba4Cu6O13.9	93
Gd1.1Ba1.9Cu3O7	Gd1.1Ba1.9Cu3O7	93
Bi1.2Pb0.8Sr2Ca1Cu2O8	Bi1.2Pb0.8Sr2Ca1Cu2O8	93
Y1Ba2Cu3.85O6.85	Y1Ba2Cu3.85O6.85	93
Ho1Ba2Cu3O6.71	Ho1Ba2Cu3O6.71	92.9
Gd1Ba2Cu3O6.89	Gd1Ba2Cu3O6.89	92.9
Y1Ba1.7K0.3Cu3O6.54	Y1Ba1.7K0.3Cu3O6.54	92.85
Y1Ba1.9La0.1Cu3O6.73	Y1Ba1.9La0.1Cu3O6.73	92.85
Y0.7Cd0.3Ba2Cu3O7	Y0.7Cd0.3Ba2Cu3O7	92.8
Y1Ba2Cu3H0.06O6.91	Y1Ba2Cu3H0.06O6.91	92.8
Yb1Ba2Cu3O6.9	Yb1Ba2Cu3O6.9	92.8
Y2Ba4Cu7O15.1	Y2Ba4Cu7O15.1	92.8
Y0.8Cd0.2Ba2Cu3O7	Y0.8Cd0.2Ba2Cu3O7	92.8
Dy1Ba2Cu3O6.82	Dy1Ba2Cu3O6.82	92.7
Y1Ba1.9K0.1Cu3O6.61	Y1Ba1.9K0.1Cu3O6.61	92.7
Y0.6Eu0.4Ba2Cu3O7	Y0.6Eu0.4Ba2Cu3O7	92.6
Y1Ba1.98La0.02Cu3O6.96	Y1Ba1.98La0.02Cu3O6.96	92.6
Y1Ba1.92La0.08Cu3O6.965	Y1Ba1.92La0.08Cu3O6.965	92.6
Bi2Sr2Ca0.8Y0.2Cu2O8.27	Bi2Sr2Ca0.8Y0.2Cu2O8.27	92.6
Bi2Sr2Ca1Cu1.988Ni0.012O8	Bi2Sr2Ca1Cu1.988Ni0.012O8	92.55
Hg1Ba2Cu1O4.103	Hg1Ba2Cu1O4.103	92.5
Tm1Ba2Cu3O6.65	Tm1Ba2Cu3O6.65	92.5
Bi2Sr2Ca0.8Lu0.2Cu2O8.27	Bi2Sr2Ca0.8Lu0.2Cu2O8.27	92.5
Y1Ba2Cu3H0.14O7	Y1Ba2Cu3H0.14O7	92.5
Hg1Ba2Ca1Cu2O6.1	Hg1Ba2Ca1Cu2O6.1	92.5
Ho1Ba2Cu3O7	Ho1Ba2Cu3O7	92.475
Y0.95Cs0.05Ba2Cu3O6.61	Y0.95Cs0.05Ba2Cu3O6.61	92.45
Gd1Ba2Cu3O6.99	Gd1Ba2Cu3O6.99	92.45
Y1Ba2Cu3O6.906	Y1Ba2Cu3O6.906	92.4
Y0.9Rb0.1Ba2Cu3O6.42	Y0.9Rb0.1Ba2Cu3O6.42	92.4
Er1Ba2Cu3O6.82	Er1Ba2Cu3O6.82	92.4
Y0.9La0.1Ba2Cu3O6.62	Y0.9La0.1Ba2Cu3O6.62	92.35
Y1Ba2Cu2.94Zr0.06O6.81	Y1Ba2Cu2.94Zr0.06O6.81	92.3
Y0.925Ba1.975Ca0.1Cu4O8	Y0.925Ba1.975Ca0.1Cu4O8	92.3
Y1.2Ba1.8Cu3O6.68	Y1.2Ba1.8Cu3O6.68	92.3
Dy1Ba2Cu3O6.9	Dy1Ba2Cu3O6.9	92.3
Y1Ba2Cu3OY	Y1Ba2Cu3OY	92.3
Bi2Sr2Ca1Cu2O8.272	Bi2Sr2Ca1Cu2O8.272	92.2
Y1Ba2Cu3O6.962	Y1Ba2Cu3O6.962	92.15
Hg0.92Ba2.05Cu1.03O4.058	Hg0.92Ba2.05Cu1.03O4.058	92.1
Y1Ba1.99La0.01Cu3O6.96	Y1Ba1.99La0.01Cu3O6.96	92.1
Y0.95Rb0.05Ba2Cu3O6.59	Y0.95Rb0.05Ba2Cu3O6.59	92.05
Y0.9K0.1Ba2Cu3O6.51	Y0.9K0.1Ba2Cu3O6.51	92.05
Er1Ba2Cu3O7	Er1Ba2Cu3O7	92.0333
Y1Ba1Sr1Cu3O6.9	Y1Ba1Sr1Cu3O6.9	92
Tl1Sr2Ca0.4Y0.6Cu2O6.93	Tl1Sr2Ca0.4Y0.6Cu2O6.93	92
Hg1Ba2Ca1Cu2O6.08	Hg1Ba2Ca1Cu2O6.08	92
Tl1Sr2Ca0.3Y0.7Cu2O6.97	Tl1Sr2Ca0.3Y0.7Cu2O6.97	92
Y1Ba2Cu3H1.4O6.98	Y1Ba2Cu3H1.4O6.98	92
Hg1Ba2Cu1O4.085	Hg1Ba2Cu1O4.085	92
Nd1.1Ba1.9Cu3O6.9	Nd1.1Ba1.9Cu3O6.9	92
Y1Ba2Cu2.97Co0.03O6.96	Y1Ba2Cu2.97Co0.03O6.96	92
Y1Ba2Cu2.925Co0.075O6.97	Y1Ba2Cu2.925Co0.075O6.97	92
Tl1Sr2Ca0.5Y0.5Cu2O6.89	Tl1Sr2Ca0.5Y0.5Cu2O6.89	92
Y1Ba2Cu3Br0.9O6.2	Y1Ba2Cu3Br0.9O6.2	92
Y0.95Ca0.05Ba2Cu2.95Al0.05O6.88	Y0.95Ca0.05Ba2Cu2.95Al0.05O6.88	92
Y1Ba2Cu2.9Al0.1O6.93	Y1Ba2Cu2.9Al0.1O6.93	92
Ba2Cu3O7	Ba2Cu3O7	92
Y1Ba2Cu3O4	Y1Ba2Cu3O4	92
Bi2Sr2Ca1Cu2O8.194	Bi2Sr2Ca1Cu2O8.194	92
Gd1Ba2Cu3O6.9	Gd1Ba2Cu3O6.9	92
Er1Ba2Cu3O6.91	Er1Ba2Cu3O6.91	92
Tl1Ba2Sr1Ca2Cu3O9	Tl1Ba2Sr1Ca2Cu3O9	92
Bi0.33Hg0.67Sr2Y0.5Ca0.5Cu2O7	Bi0.33Hg0.67Sr2Y0.5Ca0.5Cu2O7	92
Y1Re0.05Ba2Cu2.95O7.04	Y1Re0.05Ba2Cu2.95O7.04	92
Bi2Sr2Ca0.8Y0.2Cu2O8.26	Bi2Sr2Ca0.8Y0.2Cu2O8.26	92
Gd1Ba2Cu3O6.758	Gd1Ba2Cu3O6.758	92
Tl0.5Pb0.5Sr2Ca0.65Y0.35Cu2O7	Tl0.5Pb0.5Sr2Ca0.65Y0.35Cu2O7	92
Eu1Ba2Cu3O6.5	Eu1Ba2Cu3O6.5	92
Y1Re0.05Ba2Cu2.95O7.02	Y1Re0.05Ba2Cu2.95O7.02	92
Y0.85Rb0.15Ba2Cu3O6.48	Y0.85Rb0.15Ba2Cu3O6.48	91.95
Y1Ba1.9La0.1Cu3O7.06	Y1Ba1.9La0.1Cu3O7.06	91.9
Y1Ba1.86La0.14Cu3O6.96	Y1Ba1.86La0.14Cu3O6.96	91.9
Y0.887Ba1.962Ca0.15Cu4O8	Y0.887Ba1.962Ca0.15Cu4O8	91.8
Y1Ba1.96Sr0.04Cu3O6.98	Y1Ba1.96Sr0.04Cu3O6.98	91.8
Tl1Ba2Ca0.9Gd0.1Cu2O7	Tl1Ba2Ca0.9Gd0.1Cu2O7	91.8
Y1Ba2Cu2.95Fe0.05O6.92	Y1Ba2Cu2.95Fe0.05O6.92	91.8
Ho1Ba2Cu3O6.96	Ho1Ba2Cu3O6.96	91.8
Y1Ba2La1.94Cu3O6.963	Y1Ba2La1.94Cu3O6.963	91.8
Y1Ba2Cu3O6.939	Y1Ba2Cu3O6.939	91.8
Y1Ba2Cu3O6.955	Y1Ba2Cu3O6.955	91.8
Y1Ba2Cu3O6.93	Y1Ba2Cu3O6.93	91.7375
Y1Ba2Cu3H0.52O6.91	Y1Ba2Cu3H0.52O6.91	91.7
Y1Ba1.8La0.2Cu3O6.81	Y1Ba1.8La0.2Cu3O6.81	91.7
Y0.95Sc0.05Ba2Cu3O6.63	Y0.95Sc0.05Ba2Cu3O6.63	91.7
Y0.4Cd0.6Ba2Cu3O7	Y0.4Cd0.6Ba2Cu3O7	91.7
Y0.6Cd0.4Ba2Cu3O7	Y0.6Cd0.4Ba2Cu3O7	91.7
Nd1Ba2Cu3O6.81	Nd1Ba2Cu3O6.81	91.7
Y1Ba2Cu3O7.1	Y1Ba2Cu3O7.1	91.65
Bi2Sr2Ca0.8Yb0.2Cu2O8.26	Bi2Sr2Ca0.8Yb0.2Cu2O8.26	91.65
Y0.85Ba1.95Ca0.2Cu4O8	Y0.85Ba1.95Ca0.2Cu4O8	91.6
Hg0.92Ba2.05Cu1.03O4.065	Hg0.92Ba2.05Cu1.03O4.065	91.6
Y1Re0.1Ba2Cu2.9O7	Y1Re0.1Ba2Cu2.9O7	91.5
Y1Ba2Cu2.96Co0.04O7	Y1Ba2Cu2.96Co0.04O7	91.5
Y1Re0.15Ba2Cu2.85O7.07	Y1Re0.15Ba2Cu2.85O7.07	91.5
Er1Ba2Cu3O6.94	Er1Ba2Cu3O6.94	91.5
Y0.975Ca0.025Ba2Cu3O6.95	Y0.975Ca0.025Ba2Cu3O6.95	91.5
Bi2Sr3Cu2O8	Bi2Sr3Cu2O8	91.5
Y0.962Ba1.987Ca0.05Cu4O8	Y0.962Ba1.987Ca0.05Cu4O8	91.5
Nd1Ba2Cu3O6.93	Nd1Ba2Cu3O6.93	91.5
Y0.95Pr0.05Ba2Cu3O6.97	Y0.95Pr0.05Ba2Cu3O6.97	91.5
Y0.95Pr0.05Ba2Cu3O6.95	Y0.95Pr0.05Ba2Cu3O6.95	91.5
Y1Ba1.9K0.1Cu3O6.9	Y1Ba1.9K0.1Cu3O6.9	91.5
Ho1Ba2Cu3O6.9	Ho1Ba2Cu3O6.9	91.5
Y1Ba2Cu3H0.91O6.91	Y1Ba2Cu3H0.91O6.91	91.4
Y0.2Yb0.8Ba2Cu3O6.91	Y0.2Yb0.8Ba2Cu3O6.91	91.4
Dy0.95Pr0.05Ba2Cu3O6.9	Dy0.95Pr0.05Ba2Cu3O6.9	91.4
Y0.9Sc0.1Ba2Cu3O6.56	Y0.9Sc0.1Ba2Cu3O6.56	91.4
Y1Ba2Cu2.955Fe0.045O6.93	Y1Ba2Cu2.955Fe0.045O6.93	91.4
Y1Ba2Cu2.85Ag0.15OY	Y1Ba2Cu2.85Ag0.15OY	91.3
Y0.9Cs0.1Ba2Cu3O6.47	Y0.9Cs0.1Ba2Cu3O6.47	91.3
Y1Ba2Cu3H0.32O6.91	Y1Ba2Cu3H0.32O6.91	91.25
Bi2Sr2Ca0.8Dy0.2Cu2O8.26	Bi2Sr2Ca0.8Dy0.2Cu2O8.26	91.25
Y1.1Ba1.9Cu3O6.65	Y1.1Ba1.9Cu3O6.65	91.25
Y1Ba2Cu2.95Co0.05O6.88	Y1Ba2Cu2.95Co0.05O6.88	91.2
Y1Ba2Cu3O6.951	Y1Ba2Cu3O6.951	91.19
Y1Ba2Cu3Li0.02O7	Y1Ba2Cu3Li0.02O7	91.18
Y0.4Yb0.6Ba2Cu3O6.93	Y0.4Yb0.6Ba2Cu3O6.93	91.1
Y0.9Ca0.1Ba2Cu2.9Al0.1O6.88	Y0.9Ca0.1Ba2Cu2.9Al0.1O6.88	91.1
Nd1Ba1.8Sr0.2Cu3O6.96	Nd1Ba1.8Sr0.2Cu3O6.96	91.1
Sm1Ba2Cu3O6.878	Sm1Ba2Cu3O6.878	91.1
Bi2Sr1.8Ca1Lu0.2Cu2O8.27	Bi2Sr1.8Ca1Lu0.2Cu2O8.27	91.1
Y1Ba2Cu3H0.27O6.91	Y1Ba2Cu3H0.27O6.91	91.1
Y1Ba2Cu3O6.821	Y1Ba2Cu3O6.821	91.1
Er0.924Pr0.076Ba2Cu3O7	Er0.924Pr0.076Ba2Cu3O7	91.1
Y1Ba1.7Rb0.3Cu3O6.52	Y1Ba1.7Rb0.3Cu3O6.52	91.05
Gd1Ba2Cu3O6.969	Gd1Ba2Cu3O6.969	91
Y0.14Tm0.85Ba2Cu3O7	Y0.14Tm0.85Ba2Cu3O7	91
Y1Ba2Cu2.94Fe0.06O7.254	Y1Ba2Cu2.94Fe0.06O7.254	91
Y0.99La0.01Ba2Cu3O7.07	Y0.99La0.01Ba2Cu3O7.07	91
Bi2Sr2Ca1Cu2O8.118	Bi2Sr2Ca1Cu2O8.118	91
Sm1Ba2Cu3O6.86	Sm1Ba2Cu3O6.86	91
Y1Ba2Cu3F0.25O6.7	Y1Ba2Cu3F0.25O6.7	91
Tl2Ba2Ca1Cu2O7.984	Tl2Ba2Ca1Cu2O7.984	91
Y1Re0.1Ba2Cu2.9O7.09	Y1Re0.1Ba2Cu2.9O7.09	91
Hg0.8Mn0.2Ba2Cu1O4.2	Hg0.8Mn0.2Ba2Cu1O4.2	91
Y0.9Tb0.1Ba2Cu3O7	Y0.9Tb0.1Ba2Cu3O7	91
Er1Ba2Cu3O6.93	Er1Ba2Cu3O6.93	91
Y1Ba2Cu3F0.29O6.7	Y1Ba2Cu3F0.29O6.7	91
Ba2Ca3Cu4F1.4O8.6	Ba2Ca3Cu4F1.4O8.6	91
Y1Ba2Cu3F0.38O6.7	Y1Ba2Cu3F0.38O6.7	91
Bi1.4Pb0.6Sr2Ca1Cu2O8	Bi1.4Pb0.6Sr2Ca1Cu2O8	91
Y0.9La0.1Ba2Cu3O6.97	Y0.9La0.1Ba2Cu3O6.97	91
Y1Ba2Cu3O6.957	Y1Ba2Cu3O6.957	91
Y1Ba2Cu3F0.1O7	Y1Ba2Cu3F0.1O7	91
Y1Ba2Cu3F0.2O7	Y1Ba2Cu3F0.2O7	91
Eu1Ba2Cu3O6.9	Eu1Ba2Cu3O6.9	91
Bi2Sr2Ca1Cu2O8.195	Bi2Sr2Ca1Cu2O8.195	91
Y1Re0.15Ba2Cu2.85O7.17	Y1Re0.15Ba2Cu2.85O7.17	91
Y0.68Tb0.32Ba2Cu3O7	Y0.68Tb0.32Ba2Cu3O7	91
Y1CaBa2Cu3NiO6.89	Y1CaBa2Cu3NiO6.89	91
Nd1Ba2Cu3O6.98	Nd1Ba2Cu3O6.98	91
Y1Ba2Cu2.95Al0.05O6.93	Y1Ba2Cu2.95Al0.05O6.93	91
Tl1.63Ba2Ca1.3Cu2O7.94	Tl1.63Ba2Ca1.3Cu2O7.94	91
Y1Ba2Cu3H0.14O6.91	Y1Ba2Cu3H0.14O6.91	90.95
Hg1Ba2Cu1O4.105	Hg1Ba2Cu1O4.105	90.9
Er1Ba2Cu3O6.953	Er1Ba2Cu3O6.953	90.9
Bi2Sr2Ca0.8Gd0.2Cu2O8.27	Bi2Sr2Ca0.8Gd0.2Cu2O8.27	90.9
Y1Ba2Cu2.97Ga0.03O7	Y1Ba2Cu2.97Ga0.03O7	90.88
Tm1Ba2Cu3O7	Tm1Ba2Cu3O7	90.8333
Gd1Ba2Cu3O6.94	Gd1Ba2Cu3O6.94	90.8
Tl1Ba2Ca0.9Nd0.1Cu2O7	Tl1Ba2Ca0.9Nd0.1Cu2O7	90.8
Hg0.92Ba2.05Cu1.03O4.044	Hg0.92Ba2.05Cu1.03O4.044	90.7
Sm1Ba2Cu3O6.941	Sm1Ba2Cu3O6.941	90.7
Sm1Ba2Cu3O6.99	Sm1Ba2Cu3O6.99	90.7
Y1Ba2Cu2.98Fe0.02O7	Y1Ba2Cu2.98Fe0.02O7	90.7
Y1Ba1.9La0.1Cu3O6.99	Y1Ba1.9La0.1Cu3O6.99	90.675
Bi2Sr2Ca0.8Eu0.2Cu2O8.26	Bi2Sr2Ca0.8Eu0.2Cu2O8.26	90.65
Y1.04Ba1.96Cu3O6.8	Y1.04Ba1.96Cu3O6.8	90.6
Bi2Sr2Ca1Cu2O8.21	Bi2Sr2Ca1Cu2O8.21	90.6
Bi2Sr1.8La0.2Ca1Cu2OY	Bi2Sr1.8La0.2Ca1Cu2OY	90.58
Y1Ba2Cu3O6.97	Y1Ba2Cu3O6.97	90.575
Y1Ba1.8Rb0.2Cu3O6.56	Y1Ba1.8Rb0.2Cu3O6.56	90.55
Y1Ba2Cu3F0.825O	Y1Ba2Cu3F0.825O	90.5
Y1Ba1.8Sr0.2Cu3O6.8	Y1Ba1.8Sr0.2Cu3O6.8	90.5
Y0.85Ca0.15Ba2Cu2.85Al0.15O6.87	Y0.85Ca0.15Ba2Cu2.85Al0.15O6.87	90.5
Hg0.9Re0.1Ba2Cu1O4.35	Hg0.9Re0.1Ba2Cu1O4.35	90.5
Y1Ba2Cu2.985Ni0.015O6.92	Y1Ba2Cu2.985Ni0.015O6.92	90.5
Nd1Ba2Cu3O6.09	Nd1Ba2Cu3O6.09	90.5
Y1Ba2Cu4O6.998	Y1Ba2Cu4O6.998	90.5
Y1La0.2Ba1.8Cu3O7.49	Y1La0.2Ba1.8Cu3O7.49	90.4
Bi2Sr1.8Ca1Y0.2Cu2O8.25	Bi2Sr1.8Ca1Y0.2Cu2O8.25	90.4
Y0.85Cs0.15Ba2Cu3O6.5	Y0.85Cs0.15Ba2Cu3O6.5	90.4
Y1La0.2Ba1.8Cu3O7.79	Y1La0.2Ba1.8Cu3O7.79	90.4
Y1Ba2Cu2.98Fe0.02O6.93	Y1Ba2Cu2.98Fe0.02O6.93	90.4
Tm1Ba2Cu3O6.91	Tm1Ba2Cu3O6.91	90.36
Y1Ba2Cu3F1.65O5.675	Y1Ba2Cu3F1.65O5.675	90.3
Y1Ba2Cu2.98Zr0.02O6.84	Y1Ba2Cu2.98Zr0.02O6.84	90.2
Bi2Sr2Ca1Cu2O8.288	Bi2Sr2Ca1Cu2O8.288	90.2
Y1Ba2Cu2.7Ag0.3OY	Y1Ba2Cu2.7Ag0.3OY	90.2
Y0.85K0.15Ba2Cu3O6.48	Y0.85K0.15Ba2Cu3O6.48	90.15
Y1Ba2Cu2.93Fe0.03O7	Y1Ba2Cu2.93Fe0.03O7	90.1
Bi2Sr1.8Ca1Yb0.2Cu2O8.26	Bi2Sr1.8Ca1Yb0.2Cu2O8.26	90.1
Dy1Ba2Cu3O6.68	Dy1Ba2Cu3O6.68	90
Er1Ba2.03Cu3.05O7	Er1Ba2.03Cu3.05O7	90
Y1Ba2Cu2.9955Zn0.0045O6.95	Y1Ba2Cu2.9955Zn0.0045O6.95	90
Bi2Sr2Ca1Cu2O8.245	Bi2Sr2Ca1Cu2O8.245	90
Sm1Ba2Cu3O6.92	Sm1Ba2Cu3O6.92	90
Y1Re0.15Ba2Cu2.85O7.13	Y1Re0.15Ba2Cu2.85O7.13	90
Er1Ba2Cu3O6.92	Er1Ba2Cu3O6.92	90
Y1Ba2Cu3S0.03O7.12	Y1Ba2Cu3S0.03O7.12	90
Nd1Ba2Cu3O6.94	Nd1Ba2Cu3O6.94	90
Cu0.5C0.5Sr2Ca1Cu2O7	Cu0.5C0.5Sr2Ca1Cu2O7	90
Y1Ba1.95Cu2.95Co0.05O7	Y1Ba1.95Cu2.95Co0.05O7	90
Y1Ba2Cu3O6.869	Y1Ba2Cu3O6.869	90
Dy1Ba2Cu3O6.84	Dy1Ba2Cu3O6.84	90
Y1Ba2Cu2.9Sn0.1O7.28	Y1Ba2Cu2.9Sn0.1O7.28	90
Y1Ba2Cu2.85Ag0.15O7	Y1Ba2Cu2.85Ag0.15O7	90
Y1Ba1.9La0.1Cu3O6.92	Y1Ba1.9La0.1Cu3O6.92	90
Sm1Ba2Cu3O6.858	Sm1Ba2Cu3O6.858	90
Hg1Tl1Ba2Ca4Cu5O14	Hg1Tl1Ba2Ca4Cu5O14	90
Gd1Ba2Cu3O6.95	Gd1Ba2Cu3O6.95	90
Pb0.7Hg0.3Sr2Nd0.3Ca0.7Cu2O6.6	Pb0.7Hg0.3Sr2Nd0.3Ca0.7Cu2O6.6	90
Sm1Ba2Cu3O6.89	Sm1Ba2Cu3O6.89	90
Bi2Sr2Ca1Cu2O8.1	Bi2Sr2Ca1Cu2O8.1	90
Tl1Sr1.5La0.5Ca1Cu2O7	Tl1Sr1.5La0.5Ca1Cu2O7	90
Eu1Ba2Cu3O7.01	Eu1Ba2Cu3O7.01	90
Bi2.2Sr1.8Ca1Cu2OY	Bi2.2Sr1.8Ca1Cu2OY	90
Ge0.4Cu0.6Sr2Ca1.9Y0.1Cu3O9.3	Ge0.4Cu0.6Sr2Ca1.9Y0.1Cu3O9.3	90
Y1Re0.1Ba2Cu2.9O7.08	Y1Re0.1Ba2Cu2.9O7.08	90
Ca1La1Ba1Cu2.8P0.2O7	Ca1La1Ba1Cu2.8P0.2O7	90
Dy1Ba2Cu3O6.79	Dy1Ba2Cu3O6.79	90
Y2La0.1Ba3.9Cu6O13.94	Y2La0.1Ba3.9Cu6O13.94	90
Er1Ba2Cu2.95Ga0.05O6.75	Er1Ba2Cu2.95Ga0.05O6.75	90
Y1Ba2Cu2.7In0.3O6.9	Y1Ba2Cu2.7In0.3O6.9	90
Bi2Sr2.2Ca0.8Cu2O8	Bi2Sr2.2Ca0.8Cu2O8	89.9
Yb0.8Lu0.2Ba2Cu3O6.94	Yb0.8Lu0.2Ba2Cu3O6.94	89.9
Y0.9Cd0.1Ba2Cu3O7	Y0.9Cd0.1Ba2Cu3O7	89.9
Y0.985Ca0.015Ba2Cu3O6.98	Y0.985Ca0.015Ba2Cu3O6.98	89.9
Tm1Ba2Cu3O6.94	Tm1Ba2Cu3O6.94	89.88
Tm1Ba2Cu3O6.96	Tm1Ba2Cu3O6.96	89.88
Bi2Sr2Ca0.8Gd0.2Cu2O8.26	Bi2Sr2Ca0.8Gd0.2Cu2O8.26	89.8
Y1Ba2Cu2.98Zr0.2O6.75	Y1Ba2Cu2.98Zr0.2O6.75	89.8
Y1La0.2Ba1.8Cu3O7.46	Y1La0.2Ba1.8Cu3O7.46	89.8
Tm1Ba2Cu3O6.99	Tm1Ba2Cu3O6.99	89.8
Y1Ba2Cu3O6.887	Y1Ba2Cu3O6.887	89.8
Y1La0.2Ba1.8Cu3O7.77	Y1La0.2Ba1.8Cu3O7.77	89.8
Bi4Sr3Ca2.25Y0.75Cu4OY	Bi4Sr3Ca2.25Y0.75Cu4OY	89.8
Sm1.05Ba1.95Cu3O6.87	Sm1.05Ba1.95Cu3O6.87	89.75
Lu0.85Pr0.15Ba2Cu3O7	Lu0.85Pr0.15Ba2Cu3O7	89.7
Yb0.6Lu0.4Ba2Cu3O6.92	Yb0.6Lu0.4Ba2Cu3O6.92	89.7
Y1Ba1.95La0.05Cu3O6.98	Y1Ba1.95La0.05Cu3O6.98	89.65
Y1Ba1.75Sr0.25Cu3O6.928	Y1Ba1.75Sr0.25Cu3O6.928	89.6
La1Ba2Cu3O7	La1Ba2Cu3O7	89.6
Y1La0.2Ba1.8Cu3O7.57	Y1La0.2Ba1.8Cu3O7.57	89.6
Y1Ba2Cu3O6.98	Y1Ba2Cu3O6.98	89.5125
Yb0.995Pr0.05Ba2Cu3O6.97	Yb0.995Pr0.05Ba2Cu3O6.97	89.5
Y1Ba2Cu3O7.01	Y1Ba2Cu3O7.01	89.5
Y0.95Pr0.05Ba2Cu3O6.96	Y0.95Pr0.05Ba2Cu3O6.96	89.5
Y1Ba2Cu3F0.15O6.7	Y1Ba2Cu3F0.15O6.7	89.5
Yb1Ba2Cu3O6.93	Yb1Ba2Cu3O6.93	89.5
Y0.984Ca0.016Ba2Cu3O6.986	Y0.984Ca0.016Ba2Cu3O6.986	89.5
Y1Ba2Cu3S1O6	Y1Ba2Cu3S1O6	89.5
Tm1Ba2Cu3O6.95	Tm1Ba2Cu3O6.95	89.465
Y1Ba1.86La0.14Cu3O6.98	Y1Ba1.86La0.14Cu3O6.98	89.4
Y0.95K0.05Ba2Cu3O6.6	Y0.95K0.05Ba2Cu3O6.6	89.4
Gd1Ba1.98Cu3.05O7	Gd1Ba1.98Cu3.05O7	89.4
Bi2Sr2Ca0.75Y0.25Cu2O8	Bi2Sr2Ca0.75Y0.25Cu2O8	89.4
Bi2Sr2Ca1Cu2O8.19	Bi2Sr2Ca1Cu2O8.19	89.2667
Bi2Sr2Ca0.8Nd0.2Cu2O8.26	Bi2Sr2Ca0.8Nd0.2Cu2O8.26	89.25
Y1Ba2Cu3O6.852	Y1Ba2Cu3O6.852	89.2
Y1Ba2Cu3Li0.08O7	Y1Ba2Cu3Li0.08O7	89.2
Bi2Sr1.8Ca1Dy0.2Cu2O8.26	Bi2Sr1.8Ca1Dy0.2Cu2O8.26	89.2
Y1Ba2Cu2.982Zn0.018O6.9	Y1Ba2Cu2.982Zn0.018O6.9	89.2
Bi2Sr2Ca1Cu2O8.16	Bi2Sr2Ca1Cu2O8.16	89.125
Bi2Sr1.6Ca1.2Y0.2Cu2O8.26	Bi2Sr1.6Ca1.2Y0.2Cu2O8.26	89.1
Bi2Sr2Ca1Cu2O8.291	Bi2Sr2Ca1Cu2O8.291	89.1
Y0.8Ca0.2Ba2Cu2.8Al0.2O6.88	Y0.8Ca0.2Ba2Cu2.8Al0.2O6.88	89.1
Y1Ba2Cu2.94Cu0.6O7	Y1Ba2Cu2.94Cu0.6O7	89.1
Hg1Ba2Cu1O4.108	Hg1Ba2Cu1O4.108	89.1
Yb0.95Pr0.05Ba2Cu3O6.9	Yb0.95Pr0.05Ba2Cu3O6.9	89.1
Y1La0.2Ba1.8Cu3O7.36	Y1La0.2Ba1.8Cu3O7.36	89.1
Y1La0.2Ba1.8Cu3O7.74	Y1La0.2Ba1.8Cu3O7.74	89.1
Y1Ba2Cu3O6.88	Y1Ba2Cu3O6.88	89.025
Bi2Sr2Ca0.9Y0.1Cu2O8.2	Bi2Sr2Ca0.9Y0.1Cu2O8.2	89
Hg0.9W0.1Ba2Cu1O4.2	Hg0.9W0.1Ba2Cu1O4.2	89
Y1Ba2Cu3O7.19	Y1Ba2Cu3O7.19	89
Er2Ba4Cu7O14.92	Er2Ba4Cu7O14.92	89
Hg1Ba2Cu1O4.058	Hg1Ba2Cu1O4.058	89
Y1Ba1.5Sr0.5Cu3O6.96	Y1Ba1.5Sr0.5Cu3O6.96	89
Y2Ba4Cu7O15.09	Y2Ba4Cu7O15.09	89
Ge0.3Cu0.7Sr2Ca2.9Y0.1Cu4O11.1	Ge0.3Cu0.7Sr2Ca2.9Y0.1Cu4O11.1	89
Y1Ba2Cu3O6.995	Y1Ba2Cu3O6.995	89
Nd1Ba2Cu3O6.95	Nd1Ba2Cu3O6.95	89
Bi2Sr2Ca1Cu2O8.224	Bi2Sr2Ca1Cu2O8.224	89
Bi2Sr1.6Y0.1Ca1.3Cu2O8.23	Bi2Sr1.6Y0.1Ca1.3Cu2O8.23	89
Y1Ba2Cu3S0.06O7.23	Y1Ba2Cu3S0.06O7.23	89
Yb0.925Pr0.075Ba2Cu3O6.97	Yb0.925Pr0.075Ba2Cu3O6.97	89
Y1Ba1.8Sr0.2Cu3O6.98	Y1Ba1.8Sr0.2Cu3O6.98	89
Y1Ba1.9Sr0.1Cu3O6.89	Y1Ba1.9Sr0.1Cu3O6.89	89
Y1Ba2Cu3S0.12O7.28	Y1Ba2Cu3S0.12O7.28	89
Y1Ba1.9Cu2.9Co0.1O7.02	Y1Ba1.9Cu2.9Co0.1O7.02	89
Y1Ba1.9Sc0.1Cu3O6.55	Y1Ba1.9Sc0.1Cu3O6.55	88.95
Y1Ba2Cu3Li0.1O7	Y1Ba2Cu3Li0.1O7	88.91
Y0.85Ca0.15Ba2Cu4O8	Y0.85Ca0.15Ba2Cu4O8	88.9
Bi2Sr1.8Ca1Eu0.2Cu2O8.25	Bi2Sr1.8Ca1Eu0.2Cu2O8.25	88.9
Bi2Sr1.8Ca1Gd0.2Cu2O8.26	Bi2Sr1.8Ca1Gd0.2Cu2O8.26	88.9
Hg1Ba2Cu1O4.27	Hg1Ba2Cu1O4.27	88.85
Y1Ba1.8La0.2Cu3O7.03	Y1Ba1.8La0.2Cu3O7.03	88.85
Y1Ba1.8Sc0.2Cu3O6.64	Y1Ba1.8Sc0.2Cu3O6.64	88.8
Y1Ba2Cu2.95Fe0.05O6.9	Y1Ba2Cu2.95Fe0.05O6.9	88.7
Y0.7Ca0.3Ba2Cu3O6.87	Y0.7Ca0.3Ba2Cu3O6.87	88.7
Y1Ba2Cu3O6.82	Y1Ba2Cu3O6.82	88.65
Y0.9Ca0.1Ba2Cu3O6.9	Y0.9Ca0.1Ba2Cu3O6.9	88.6
Bi2Sr1.6Ca1.2Lu0.2Cu2O8.26	Bi2Sr1.6Ca1.2Lu0.2Cu2O8.26	88.6
Sm1.05Ba1.95Cu3O6.99	Sm1.05Ba1.95Cu3O6.99	88.5
Hg1Ba2Cu1O4.066	Hg1Ba2Cu1O4.066	88.5
Y0.88Ca0.12Ba2Cu4O8	Y0.88Ca0.12Ba2Cu4O8	88.5
Yb0.9Pr0.1Ba2Cu3O6.97	Yb0.9Pr0.1Ba2Cu3O6.97	88.5
Y1Ba2Cu3O6.965	Y1Ba2Cu3O6.965	88.5
Y1Ba1.6Sr0.4Cu3O6.8	Y1Ba1.6Sr0.4Cu3O6.8	88.5
Y1Ba2Cu2.97Ni0.03O6.94	Y1Ba2Cu2.97Ni0.03O6.94	88.5
Bi2Sr2Ca0.8La0.2Cu2O8.26	Bi2Sr2Ca0.8La0.2Cu2O8.26	88.45
Yb1Ba2Cu3O6.95	Yb1Ba2Cu3O6.95	88.4
Bi2Sr1.6Ca1.2Yb0.2Cu2O8.26	Bi2Sr1.6Ca1.2Yb0.2Cu2O8.26	88.3
Bi2Ca1Sr2Cu2O8	Bi2Ca1Sr2Cu2O8	88.25
Lu1Ba2Cu3O7	Lu1Ba2Cu3O7	88.24
Y0.75Ca0.25Ba2Cu2.75Al0.25O6.86	Y0.75Ca0.25Ba2Cu2.75Al0.25O6.86	88.2
Y0.95Ca0.05Ba2Cu3O6.94	Y0.95Ca0.05Ba2Cu3O6.94	88.2
Bi4Ca3Sr3Cu4O16	Bi4Ca3Sr3Cu4O16	88.1667
Y0.9Pr0.1Ba2Cu3O6.97	Y0.9Pr0.1Ba2Cu3O6.97	88.1
Sm1Ba2Cu3O6.927	Sm1Ba2Cu3O6.927	88.1
Y1La0.2Ba1.8Cu3O7.64	Y1La0.2Ba1.8Cu3O7.64	88.1
Yb1Ba2Cu3O6.97	Yb1Ba2Cu3O6.97	88
Y1Ba2Cu3H0.08O7	Y1Ba2Cu3H0.08O7	88
Tm2Ba4Cu7O14.732	Tm2Ba4Cu7O14.732	88
Y1Re0.05Ba2Cu2.95O6.94	Y1Re0.05Ba2Cu2.95O6.94	88
Y0.95Pr0.05Ba2Cu3O6.965	Y0.95Pr0.05Ba2Cu3O6.965	88
Tl1.75Cd0.25Ba2Cu1O6	Tl1.75Cd0.25Ba2Cu1O6	88
Bi2Sr2Ca0.75Pr0.25Cu2O8	Bi2Sr2Ca0.75Pr0.25Cu2O8	88
Bi2Sr1.6Ca1.2Dy0.2Cu2O8.26	Bi2Sr1.6Ca1.2Dy0.2Cu2O8.26	88
Pr1Tl2Sr2Ca4Cu5O2	Pr1Tl2Sr2Ca4Cu5O2	88
Y1Ba2Cu2.95Al0.05O7	Y1Ba2Cu2.95Al0.05O7	88
Y1Ba2Cu3O6.828	Y1Ba2Cu3O6.828	88
Yb0.9Pr0.1Ba2Cu3O6.92	Yb0.9Pr0.1Ba2Cu3O6.92	88
Er1Ba2Cu2.97Fe0.03O6.94	Er1Ba2Cu2.97Fe0.03O6.94	88
Tl1Sr1.5Pr0.5Ca1Cu2O7	Tl1Sr1.5Pr0.5Ca1Cu2O7	88
Y1Ba2Cu2.9907Zn0.0093O6.95	Y1Ba2Cu2.9907Zn0.0093O6.95	88
Y1Ba2Cu2.95Ga0.05O6.69	Y1Ba2Cu2.95Ga0.05O6.69	88
Y0.95Ca0.05Ba2Cu3O6.79	Y0.95Ca0.05Ba2Cu3O6.79	88
Sr1.68Ba0.32Cu1O3.4	Sr1.68Ba0.32Cu1O3.4	88
Y0.95Ca0.05Ba2Cu2.95Co0.05O6.96	Y0.95Ca0.05Ba2Cu2.95Co0.05O6.96	88
Er1Ba2Cu3O6.935	Er1Ba2Cu3O6.935	88
Y0.9Ca0.1Ba2Cu2.9Co0.1O6.95	Y0.9Ca0.1Ba2Cu2.9Co0.1O6.95	88
Tl1Sr1.5Eu0.5Ca1Cu2O7	Tl1Sr1.5Eu0.5Ca1Cu2O7	88
Hg1Ba2Cu1O4.16	Hg1Ba2Cu1O4.16	88
Y2Ba4Cu7O14.98	Y2Ba4Cu7O14.98	88
Y1Ba2Cu2.9925Zn0.0075O6.92	Y1Ba2Cu2.9925Zn0.0075O6.92	88
Dy1Ba2Cu2.98Fe0.02O6.88	Dy1Ba2Cu2.98Fe0.02O6.88	88
Tl1Sr1.5Nd0.5Ca1Cu2O7	Tl1Sr1.5Nd0.5Ca1Cu2O7	88
Y1Ba2Cu2.94Ga0.06O7	Y1Ba2Cu2.94Ga0.06O7	87.99
Y1La0.2Ba1.8Cu3O7.62	Y1La0.2Ba1.8Cu3O7.62	87.9
Tm0.9Pr0.1Ba2Cu3O6.95	Tm0.9Pr0.1Ba2Cu3O6.95	87.9
Bi2Sr2Ca0.8Y0.2Cu2O8.2	Bi2Sr2Ca0.8Y0.2Cu2O8.2	87.8
Sm1Ba2Cu3O6.773	Sm1Ba2Cu3O6.773	87.8
Y0.8Ca0.2Ba2Cu4O8	Y0.8Ca0.2Ba2Cu4O8	87.8
Bi2Sr1.8Ca1La0.2Cu2O8.27	Bi2Sr1.8Ca1La0.2Cu2O8.27	87.8
Tl2Ba2Cu1O6.12	Tl2Ba2Cu1O6.12	87.8
Y1Ba2Cu2.82Fe0.18O6.895	Y1Ba2Cu2.82Fe0.18O6.895	87.7
Bi2Sr1.8Ca1Nd0.2Cu2O8.26	Bi2Sr1.8Ca1Nd0.2Cu2O8.26	87.7
Nd1.1Ba1.9Cu3O6.96	Nd1.1Ba1.9Cu3O6.96	87.6
Y1Ba1.5Sr0.5Cu3O6.938	Y1Ba1.5Sr0.5Cu3O6.938	87.6
Y1Ba2Cu2.55Ag0.45OY	Y1Ba2Cu2.55Ag0.45OY	87.6
Y1Ba2Cu2.98Ni0.02O6.95	Y1Ba2Cu2.98Ni0.02O6.95	87.5
Hg0.76Tl0.76Ba1Cu1O4.5	Hg0.76Tl0.76Ba1Cu1O4.5	87.5
Bi2Sr2Ca0.9Y0.1Cu2O8.23	Bi2Sr2Ca0.9Y0.1Cu2O8.23	87.5
Y1Ba2Cu2.8Cr0.2O7	Y1Ba2Cu2.8Cr0.2O7	87.5
Y1Ba2Cu2.94Fe0.06O6.89	Y1Ba2Cu2.94Fe0.06O6.89	87.5
Bi2Sr2Ca1Cu2O8.293	Bi2Sr2Ca1Cu2O8.293	87.5
Y1Ba2Cu3O6.858	Y1Ba2Cu3O6.858	87.4
Y0.9Ca0.1Ba2Cu4O8	Y0.9Ca0.1Ba2Cu4O8	87.3571
Hg0.9Re0.1Ba2Cu1O4.33	Hg0.9Re0.1Ba2Cu1O4.33	87.2
Tm1Ba2Cu3O6.86	Tm1Ba2Cu3O6.86	87.2
Y0.981Ba1.994Ca0.025Cu4O8	Y0.981Ba1.994Ca0.025Cu4O8	87.1
Dy1Ba1.97Cu3.06O7	Dy1Ba1.97Cu3.06O7	87.1
Bi2Sr1.6Ca1.2Gd0.2Cu2O8.26	Bi2Sr1.6Ca1.2Gd0.2Cu2O8.26	87.1
Bi2Sr1.6Ca1.2Eu0.2Cu2O8.26	Bi2Sr1.6Ca1.2Eu0.2Cu2O8.26	87.1
Y0.8Sc0.2Ba2Cu4O8	Y0.8Sc0.2Ba2Cu4O8	87
Yb1Ba2Cu3O6.71	Yb1Ba2Cu3O6.71	87
Y0.3Cd0.7Ba2Cu3O7	Y0.3Cd0.7Ba2Cu3O7	87
Ho0.8Ca0.2Ba2Cu4O8	Ho0.8Ca0.2Ba2Cu4O8	87
Ho0.9Ca0.1Ba2Cu4O8	Ho0.9Ca0.1Ba2Cu4O8	87
Bi2Sr2Ca1Cu2O	Bi2Sr2Ca1Cu2O	87
Y1Ba2Cu2.9Fe0.1O7.293	Y1Ba2Cu2.9Fe0.1O7.293	87
Tl1Sr2Ca0.6Y0.4Cu2O6.86	Tl1Sr2Ca0.6Y0.4Cu2O6.86	87
Tl1Sr2Ca0.1Y0.9Cu2O6.97	Tl1Sr2Ca0.1Y0.9Cu2O6.97	87
Bi2Sr2Ca0.9Er0.1Cu2O8	Bi2Sr2Ca0.9Er0.1Cu2O8	87
Y0.88Ca0.12Ba2Cu2.88Co0.12O6.78	Y0.88Ca0.12Ba2Cu2.88Co0.12O6.78	87
Bi1.8Pb0.2Sr2Ca0.8Nd0.2Cu2O8.21	Bi1.8Pb0.2Sr2Ca0.8Nd0.2Cu2O8.21	87
Y0.8Pr0.05Ca0.15Ba2Cu3O6.83	Y0.8Pr0.05Ca0.15Ba2Cu3O6.83	87
Bi1.6Pb0.4Sr1.8Ca1Nd0.2Cu2O8.11	Bi1.6Pb0.4Sr1.8Ca1Nd0.2Cu2O8.11	87
Sm1Ba2Cu3O7.01	Sm1Ba2Cu3O7.01	87
Ba2Ca1Cu2F1.8O4.2	Ba2Ca1Cu2F1.8O4.2	87
Ho0.85Ca0.15Ba2Cu4O8	Ho0.85Ca0.15Ba2Cu4O8	87
Y1Ba2Cu2.97Ni0.03OY	Y1Ba2Cu2.97Ni0.03OY	87
Bi1.6Pb0.4Sr2Ca0.8Nd0.2Cu2O8.16	Bi1.6Pb0.4Sr2Ca0.8Nd0.2Cu2O8.16	87
Tl2Ba2Cu1O5.876	Tl2Ba2Cu1O5.876	87
Y2Ba4Cu7O15.03	Y2Ba4Cu7O15.03	87
Y0.98Ca0.02Ba2Cu4O8	Y0.98Ca0.02Ba2Cu4O8	87
Tl1Sr2Ca0.7Y0.3Cu2O6.84	Tl1Sr2Ca0.7Y0.3Cu2O6.84	87
Ho0.7Ca0.3Ba2Cu4O8	Ho0.7Ca0.3Ba2Cu4O8	87
Y0.9Ca0.1Ba1.8La0.2Cu3O6.97	Y0.9Ca0.1Ba1.8La0.2Cu3O6.97	87
Yb0.9Ca0.1Ba1.8Sr0.2Cu4O8	Yb0.9Ca0.1Ba1.8Sr0.2Cu4O8	87
Gd0.95Hf0.05Ba2Cu3O6.91	Gd0.95Hf0.05Ba2Cu3O6.91	86.9
Y1Ba2Cu3O6.791	Y1Ba2Cu3O6.791	86.9
Lu0.8Pr0.2Ba2Cu3O7	Lu0.8Pr0.2Ba2Cu3O7	86.8
Gd1Ba1.95Pr0.05Cu3O7.03	Gd1Ba1.95Pr0.05Cu3O7.03	86.8
Y0.97Ca0.03Ba2Cu3O6.97	Y0.97Ca0.03Ba2Cu3O6.97	86.7
Bi2Sr2Ca1Cu2I0.03O8.21	Bi2Sr2Ca1Cu2I0.03O8.21	86.6
Y1Cu2.99Zn0.01O7	Y1Cu2.99Zn0.01O7	86.6
Yb0.85Pr0.15Ba2Cu3O6.97	Yb0.85Pr0.15Ba2Cu3O6.97	86.5
Y1Ba2Cu2.99Zn0.01O7	Y1Ba2Cu2.99Zn0.01O7	86.5
Y1Ba2Cu3H0.6O6.91	Y1Ba2Cu3H0.6O6.91	86.5
Bi2Sr2Ca1Cu2O8.11	Bi2Sr2Ca1Cu2O8.11	86.45
Y1Ba1.5Sr0.5Cu3O6.9	Y1Ba1.5Sr0.5Cu3O6.9	86.3
Sm1Ba-1Cu3O6.94	Sm1Ba1Cu3O6.94	86.3
Y1Ba1.5Sr0.5Cu3O6.91	Y1Ba1.5Sr0.5Cu3O6.91	86.3
Gd0.7Ca0.15Mo0.15Ba2Cu3O6.716	Gd0.7Ca0.15Mo0.15Ba2Cu3O6.716	86.3
Y1Ba2Cu2.94Ni0.06O6.9	Y1Ba2Cu2.94Ni0.06O6.9	86.3
Y0.925Ca0.075Ba2Cu3O6.93	Y0.925Ca0.075Ba2Cu3O6.93	86.3
Dy1Ba1.5Sr0.5Cu3O6.9	Dy1Ba1.5Sr0.5Cu3O6.9	86.3
Gd0.65Ca0.2Hf0.15Ba2Cu3O6.96	Gd0.65Ca0.2Hf0.15Ba2Cu3O6.96	86.3
Y0.93Ca0.07Ba2Cu4O8	Y0.93Ca0.07Ba2Cu4O8	86.25
Y1Ba2Cu2.955Ni0.045O6.95	Y1Ba2Cu2.955Ni0.045O6.95	86.2
Y1Ba2Cu2.92Fe0.08O7	Y1Ba2Cu2.92Fe0.08O7	86.2
Nd0.95Ca0.025Pr0.025Ba2Cu3O6.95	Nd0.95Ca0.025Pr0.025Ba2Cu3O6.95	86.1
Tl1Ba2Ca0.9Y0.1Cu2O7	Tl1Ba2Ca0.9Y0.1Cu2O7	86.1
Bi4Sr3Ca1.5Y1.5Cu4O16	Bi4Sr3Ca1.5Y1.5Cu4O16	86.1
Y1Ba2Cu2.985Zn0.015O6.95	Y1Ba2Cu2.985Zn0.015O6.95	86
Y1Ba2Cu3Li0.3O7	Y1Ba2Cu3Li0.3O7	86
Er1Ba2Cu2.9Ga0.1O6.78	Er1Ba2Cu2.9Ga0.1O6.78	86
Y1Ba2Cu3H0.21O7	Y1Ba2Cu3H0.21O7	86
Er0.95Hf0.05Ba2Cu3O6.938	Er0.95Hf0.05Ba2Cu3O6.938	86
Dy1Ba2Cu3O6.879	Dy1Ba2Cu3O6.879	86
Y0.8Ca0.2Ba2Cu2.85Co0.15O6.84	Y0.8Ca0.2Ba2Cu2.85Co0.15O6.84	86
Y1Ba1.2Sr0.8Cu3O6.8	Y1Ba1.2Sr0.8Cu3O6.8	86
YbCa0.2Ba1.6Sr0.4Cu4O8	YbCa0.2Ba1.6Sr0.4Cu4O8	86
Y0.76Ca0.24Ba2Cu2.85Co0.15O6.8	Y0.76Ca0.24Ba2Cu2.85Co0.15O6.8	86
Y0.85Ca0.15Ba2Cu2.85Co0.15O6.97	Y0.85Ca0.15Ba2Cu2.85Co0.15O6.97	86
Bi2Sr1.6Ca1.2La0.2Cu2O8.27	Bi2Sr1.6Ca1.2La0.2Cu2O8.27	86
Er0.95Ca0.05Ba2Cu3O6.935	Er0.95Ca0.05Ba2Cu3O6.935	86
Gd1Ba1Sr1Cu3O6.94	Gd1Ba1Sr1Cu3O6.94	86
Y1Ba1.99Cu2.847Ag0.153O6.7	Y1Ba1.99Cu2.847Ag0.153O6.7	86
Y1Ba1.95La0.05Cu3O6.89	Y1Ba1.95La0.05Cu3O6.89	86
Bi1.8Pb0.2Sr1.8Ca1Nd0.2Cu2O8.2	Bi1.8Pb0.2Sr1.8Ca1Nd0.2Cu2O8.2	86
Bi2Sr2Ca0.7Y0.3Cu2O8.3	Bi2Sr2Ca0.7Y0.3Cu2O8.3	86
Bi2Sr2Ca1Cu2O8.248	Bi2Sr2Ca1Cu2O8.248	86
Y0.9Ca0.1Ba1.9La0.1Cu3O6.95	Y0.9Ca0.1Ba1.9La0.1Cu3O6.95	86
Y1Ba2.01Cu3.11O7	Y1Ba2.01Cu3.11O7	86
Bi2Sr1.7La0.3Ca1Cu2OY	Bi2Sr1.7La0.3Ca1Cu2OY	86
Y1Ba1.5Sr0.5Cu3O6.98	Y1Ba1.5Sr0.5Cu3O6.98	86
Y1Ba2Cu2.94Al0.06O6	Y1Ba2Cu2.94Al0.06O6	86
Y1Ba1.4Sr0.6Cu3O6.8	Y1Ba1.4Sr0.6Cu3O6.8	86
Tl1Sr2Ca2Cu3O9.4	Tl1Sr2Ca2Cu3O9.4	86
Yb0.9Ca0.1Ba1.6Sr0.4Cu4O8	Yb0.9Ca0.1Ba1.6Sr0.4Cu4O8	86
Y1Ba2Cu4O7.96	Y1Ba2Cu4O7.96	86
Y1Ba2Cu2.98Ni0.02O6.94	Y1Ba2Cu2.98Ni0.02O6.94	86
Tl1Sr1.5Sm0.5Ca1Cu2O7	Tl1Sr1.5Sm0.5Ca1Cu2O7	86
Bi2Sr1.6Ca1.2Nd0.2Cu2O8.26	Bi2Sr1.6Ca1.2Nd0.2Cu2O8.26	86
Y0.5La0.5Ba2Cu3O7.01	Y0.5La0.5Ba2Cu3O7.01	86
Nd1Ba1.6Sr0.4Cu3O6.94	Nd1Ba1.6Sr0.4Cu3O6.94	86
Y1Ba1Sr1Cu2.9Mo0.1O7.16	Y1Ba1Sr1Cu2.9Mo0.1O7.16	86
Tl0.76Ba1Cu1O4.5	Tl0.76Ba1Cu1O4.5	86
Tl1Bi1Sr2Ca1Cu2O7	Tl1Bi1Sr2Ca1Cu2O7	86
Bi2Sr2Ca0.8Y0.2Cu2O8.34	Bi2Sr2Ca0.8Y0.2Cu2O8.34	86
Sr2Nd0.2Ca0.8Cu2F1O5	Sr2Nd0.2Ca0.8Cu2F1O5	86
Y0.9Pr0.1Ba2Cu3O6.98	Y0.9Pr0.1Ba2Cu3O6.98	85.9
Y1Ba1.5Sr0.5Cu3O6.95	Y1Ba1.5Sr0.5Cu3O6.95	85.9
Bi4Sr3Ca2.55Y0.45Cu4OY	Bi4Sr3Ca2.55Y0.45Cu4OY	85.8
Sr2Nd0.1Ca0.9Cu2F1O5	Sr2Nd0.1Ca0.9Cu2F1O5	85.8
Bi4Sr3Ca1.4Y1.6Cu4O16	Bi4Sr3Ca1.4Y1.6Cu4O16	85.8
Y1Ba2Cu3H0.69O6.91	Y1Ba2Cu3H0.69O6.91	85.7
Y1Ba1.25Sr0.75Cu3O6.928	Y1Ba1.25Sr0.75Cu3O6.928	85.5
Y0.9Ca0.1Ba1.6Sr0.4Cu4O7.8	Y0.9Ca0.1Ba1.6Sr0.4Cu4O7.8	85.5
Bi2Sr2Ca1Cu2O8.27	Bi2Sr2Ca1Cu2O8.27	85.5
Y0.95Pr0.05Ba2Cu3O6.85	Y0.95Pr0.05Ba2Cu3O6.85	85.5
Gd1Ba1.5Sr0.5Cu3O6.93	Gd1Ba1.5Sr0.5Cu3O6.93	85.5
Bi2Sr2Ca1Cu2O8.17	Bi2Sr2Ca1Cu2O8.17	85.5
Y1Ba1.9Ca0.1Cu4O8	Y1Ba1.9Ca0.1Cu4O8	85.4
Y0.9Ca0.1Ba2Cu3O6.87	Y0.9Ca0.1Ba2Cu3O6.87	85.4
Dy1Ba1.4Sr0.6Cu3O6.91	Dy1Ba1.4Sr0.6Cu3O6.91	85.2
Y0.95Ca0.05Ba2Cu4O8	Y0.95Ca0.05Ba2Cu4O8	85.16
Yb1Ba2Cu2.982Zn0.018O6.9	Yb1Ba2Cu2.982Zn0.018O6.9	85.1
Nd0.97Pr0.03Ba2Cu3O7	Nd0.97Pr0.03Ba2Cu3O7	85.1
Bi2Sr1.9La0.1Ca1Cu2OY	Bi2Sr1.9La0.1Ca1Cu2OY	85.04
Er1Ba2Cu3O6.67	Er1Ba2Cu3O6.67	85
Y0.9Pr0.1Ba2Cu3O6.965	Y0.9Pr0.1Ba2Cu3O6.965	85
Y1Ba1Sr1Cu2.95Mo0.05O7.07	Y1Ba1Sr1Cu2.95Mo0.05O7.07	85
Y1Ba2Cu2.84Fe0.16O7.303	Y1Ba2Cu2.84Fe0.16O7.303	85
Y1Ba1.9Ca0.1Cu3O6.84	Y1Ba1.9Ca0.1Cu3O6.84	85
Hg1Ba2Cu1O4.28	Hg1Ba2Cu1O4.28	85
Y0.4La0.6Ba2Cu3O6.99	Y0.4La0.6Ba2Cu3O6.99	85
Lu0.9Pr0.1Ba2Cu3O2	Lu0.9Pr0.1Ba2Cu3O2	85
Y0.6La0.4Ba2Cu3O6.92	Y0.6La0.4Ba2Cu3O6.92	85
Y1Ba2Cu2.94Fe0.06O6.85	Y1Ba2Cu2.94Fe0.06O6.85	85
Bi8Sr6Ca6Cu9O33.912	Bi8Sr6Ca6Cu9O33.912	85
Y1Ba2Cu2.94Fe0.06O6.929	Y1Ba2Cu2.94Fe0.06O6.929	85
Bi1.6Pb0.4Sr2Ca0.6Nd0.4Cu2O8.26	Bi1.6Pb0.4Sr2Ca0.6Nd0.4Cu2O8.26	85
Tl1Sr2Ca0.8Y0.2Cu2O6.82	Tl1Sr2Ca0.8Y0.2Cu2O6.82	85
Y1Ba2Cu2.9Al0.1O7.1	Y1Ba2Cu2.9Al0.1O7.1	85
Y1Ba2Cu2.988Zn0.012OY	Y1Ba2Cu2.988Zn0.012OY	85
B1Sr2Ca4Cu5O13	B1Sr2Ca4Cu5O13	85
Gd1.05Ba1.95Cu3O6.94	Gd1.05Ba1.95Cu3O6.94	85
Eu1Ba2Cu3S1O6	Eu1Ba2Cu3S1O6	85
Y1Ba2Cu2.98Zn0.02O7	Y1Ba2Cu2.98Zn0.02O7	85
Bi1Pb1Sr2Y0.5Ca0.5Cu2O8	Bi1Pb1Sr2Y0.5Ca0.5Cu2O8	85
Y1Ba2Cu2.94Ni0.06O6.97	Y1Ba2Cu2.94Ni0.06O6.97	85
Hg0.8Bi0.2Ba2Cu1O4.2	Hg0.8Bi0.2Ba2Cu1O4.2	85
Y1Ba2Cu2.95Ni0.05O6.94	Y1Ba2Cu2.95Ni0.05O6.94	85
Y1Ba2Cu2.94Ni0.06O7.01	Y1Ba2Cu2.94Ni0.06O7.01	85
Yb0.9Ca0.1Ba1.4Sr0.6Cu4O8	Yb0.9Ca0.1Ba1.4Sr0.6Cu4O8	85
YbCa0.4Ba1.6Sr0.4Cu4O8	YbCa0.4Ba1.6Sr0.4Cu4O8	85
Y0.76Ca0.24Ba2Cu2.76Co0.24O6.84	Y0.76Ca0.24Ba2Cu2.76Co0.24O6.84	85
Bi2Sr2Ca1Cu2O8.196	Bi2Sr2Ca1Cu2O8.196	85
B1Sr2Ca4Cu5O2N+3	B1Sr2Ca4Cu5O2N	85
Y1Ba2Cu2.8Al0.2O6.91	Y1Ba2Cu2.8Al0.2O6.91	85
Y1Ba2Cu3O6.838	Y1Ba2Cu3O6.838	84.8
Tm0.95Ca0.05Ba2Cu4O8	Tm0.95Ca0.05Ba2Cu4O8	84.8
Y1Ba2Cu3O6.937	Y1Ba2Cu3O6.937	84.8
Dy1Ba1.2Sr0.8Cu3O6.9	Dy1Ba1.2Sr0.8Cu3O6.9	84.7
Er0.6Ca0.25Hf0.15Ba2Cu3O7.02	Er0.6Ca0.25Hf0.15Ba2Cu3O7.02	84.7
Hg1.4Tl0.6Ba2Y0.6Ca0.4Cu2O7.78	Hg1.4Tl0.6Ba2Y0.6Ca0.4Cu2O7.78	84.6
Y0.85Ca0.05Pr0.1Ba2Cu3O6.95	Y0.85Ca0.05Pr0.1Ba2Cu3O6.95	84.6
Y1Ba1.3Sr0.7Cu3O6.98	Y1Ba1.3Sr0.7Cu3O6.98	84.5
Er0.82Ca0.18Ba2Cu2.82Co0.18O6.71	Er0.82Ca0.18Ba2Cu2.82Co0.18O6.71	84.5
Y1Cu2.98Zn0.02O7	Y1Cu2.98Zn0.02O7	84.5
Tl0.5Pb0.5Ca1Sr2Cu2O7	Tl0.5Pb0.5Ca1Sr2Cu2O7	84.5
Nd0.9Ca0.1Ba2Cu3O6.63	Nd0.9Ca0.1Ba2Cu3O6.63	84.5
Bi4Sr4Ca1.5Tm0.5Cu4O16.5	Bi4Sr4Ca1.5Tm0.5Cu4O16.5	84.3
Y0.8Ca0.2Ba2Cu3O6.78	Y0.8Ca0.2Ba2Cu3O6.78	84.2
Dy1Ba1.8Sr0.2Cu3O6.89	Dy1Ba1.8Sr0.2Cu3O6.89	84.2
Gd0.9Hf0.1Ba2Cu3O6.88	Gd0.9Hf0.1Ba2Cu3O6.88	84.2
Bi1.7Pb0.3Sr2Ca0.92Nd0.08Cu2O8.16	Bi1.7Pb0.3Sr2Ca0.92Nd0.08Cu2O8.16	84.11
Gd0.65Ca0.2Mo0.15Ba2Cu3O6.818	Gd0.65Ca0.2Mo0.15Ba2Cu3O6.818	84.1
Y0.9Ca0.1Ba2Cu3O6.8	Y0.9Ca0.1Ba2Cu3O6.8	84.1
Y0.9Pr0.1Ba2Cu3O7	Y0.9Pr0.1Ba2Cu3O7	84.1
Y0.8Ca0.2Ba2Cu3O6.8	Y0.8Ca0.2Ba2Cu3O6.8	84.1
Bi2Sr2Ca1Cu2O8.234	Bi2Sr2Ca1Cu2O8.234	84
Nd0.6Ca0.4Ba0.6La0.4Cu3O6.83	Nd0.6Ca0.4Ba0.6La0.4Cu3O6.83	84
Tl1Sr1.5Tm0.5Ca1Cu2O7	Tl1Sr1.5Tm0.5Ca1Cu2O7	84
Bi2Sr1.3Ca0.7Cu1O6.15	Bi2Sr1.3Ca0.7Cu1O6.15	84
Yb0.9Ca0.1Ba1.2Sr0.8Cu4O8	Yb0.9Ca0.1Ba1.2Sr0.8Cu4O8	84
Y0.8La0.2Ba2Cu3O6.9	Y0.8La0.2Ba2Cu3O6.9	84
Gd1Ba2Cu3H0.12O6.89	Gd1Ba2Cu3H0.12O6.89	84
Eu1Ba1Sr1Cu3O6.95	Eu1Ba1Sr1Cu3O6.95	84
Y0.7Ca0.3Ba2Cu2.7Co0.3O6.93	Y0.7Ca0.3Ba2Cu2.7Co0.3O6.93	84
Tl1Sr1.5Yb0.5Ca1Cu2O7	Tl1Sr1.5Yb0.5Ca1Cu2O7	84
Sm1Ba2Cu2.98Fe0.02O6.76	Sm1Ba2Cu2.98Fe0.02O6.76	84
Hg1.4Tl0.6Ba2Y0.5Ca0.5Cu2O7.74	Hg1.4Tl0.6Ba2Y0.5Ca0.5Cu2O7.74	84
Y1Ba2Cu2.993Zn0.007O7	Y1Ba2Cu2.993Zn0.007O7	84
Y0.9Ca0.1Ba2Cu2.85Co0.15O6.91	Y0.9Ca0.1Ba2Cu2.85Co0.15O6.91	84
Cu0.5P0.5Sr2Ca1.9Y0.1Cu3O9.3	Cu0.5P0.5Sr2Ca1.9Y0.1Cu3O9.3	84
Gd0.922Pr0.078Ba2Cu3O7	Gd0.922Pr0.078Ba2Cu3O7	84
Cu0.5P0.5Sr2Ca1.9Y0.1Cu3O9.4	Cu0.5P0.5Sr2Ca1.9Y0.1Cu3O9.4	84
Bi1.6Pb0.4Sr2Cu3Ca2O10.11	Bi1.6Pb0.4Sr2Cu3Ca2O10.11	84
Y0.8Ca0.2Ba1.8La0.2Cu3O6.94	Y0.8Ca0.2Ba1.8La0.2Cu3O6.94	84
Er0.76Ca0.24Ba2Cu2.76Co0.24O6.92	Er0.76Ca0.24Ba2Cu2.76Co0.24O6.92	84
Bi2Sr2Ca1Cu2I0.1O8.21	Bi2Sr2Ca1Cu2I0.1O8.21	83.9
Bi4Sr4Ca1.8Tm0.2Cu4O16.38	Bi4Sr4Ca1.8Tm0.2Cu4O16.38	83.9
Bi4Sr4Ca1.9Tm0.1Cu4O16.28	Bi4Sr4Ca1.9Tm0.1Cu4O16.28	83.9
Gd0.7Ca0.15Hf0.15Ba2Cu3O6.93	Gd0.7Ca0.15Hf0.15Ba2Cu3O6.93	83.8
Y0.925Ca0.075Ba2Cu4O8	Y0.925Ca0.075Ba2Cu4O8	83.8
Y0.85Pr0.05Ca0.1Ba2Cu4O8	Y0.85Pr0.05Ca0.1Ba2Cu4O8	83.8
Y1Ba2Cu3Li0.5O7	Y1Ba2Cu3Li0.5O7	83.79
Y1Ba2Cu2.91Ga0.09O7	Y1Ba2Cu2.91Ga0.09O7	83.71
Gd0.6Ca0.25Mo0.15Ba2Cu3O6.761	Gd0.6Ca0.25Mo0.15Ba2Cu3O6.761	83.7
Bi2Sr2Ca1Cu2O8.231	Bi2Sr2Ca1Cu2O8.231	83.7
Bi4.4Sr3.6Ca2Cu4OY	Bi4.4Sr3.6Ca2Cu4OY	83.6
Tm1Ba2Cu3O6.87	Tm1Ba2Cu3O6.87	83.6
Sm1Ba2Cu3O6.813	Sm1Ba2Cu3O6.813	83.6
Y1Ba1Sr1Cu3O6.96	Y1Ba1Sr1Cu3O6.96	83.5
Y1Ba2Cu2.94Ni0.06O6.94	Y1Ba2Cu2.94Ni0.06O6.94	83.5
Y0.94Ca0.06Ba2Cu3O6.97	Y0.94Ca0.06Ba2Cu3O6.97	83.4
Tm0.93Ca0.07Ba2Cu4O8	Tm0.93Ca0.07Ba2Cu4O8	83.3
Y1Ba1Sr1Cu3O6.947	Y1Ba1Sr1Cu3O6.947	83.3
Y1Ba1.926Ca0.074Cu4O8	Y1Ba1.926Ca0.074Cu4O8	83.3
Y0.9Ca0.1Ba2Cu3O6.93	Y0.9Ca0.1Ba2Cu3O6.93	83.3
Y1Ba2Cu2.095Al0.095O6.81	Y1Ba2Cu2.095Al0.095O6.81	83.3
Eu1Ba1.93Cu2.92O7	Eu1Ba1.93Cu2.92O7	83.2
Er0.95Ca0.05Ba2Cu4O8	Er0.95Ca0.05Ba2Cu4O8	83.2
Bi2Sr2Ca0.95Pr0.05Cu2O8	Bi2Sr2Ca0.95Pr0.05Cu2O8	83.15
Sm12Cu2.96Ni0.04O6.88	Sm12Cu2.96Ni0.04O6.88	83
Bi2.1Sr1.8Ca1Cu1.982Zn0.018O8	Bi2.1Sr1.8Ca1Cu1.982Zn0.018O8	83
Er1Ba2Cu2.91Fe0.09O6.96	Er1Ba2Cu2.91Fe0.09O6.96	83
Eu0.9Pr0.1Ba2Cu3O6.78	Eu0.9Pr0.1Ba2Cu3O6.78	83
Sm1.15Ba1.85Cu3O7	Sm1.15Ba1.85Cu3O7	83
Dy1Ba2Cu2.98Ni0.02O6.72	Dy1Ba2Cu2.98Ni0.02O6.72	83
Dy1Ba2Cu2.95Ga0.05O6.69	Dy1Ba2Cu2.95Ga0.05O6.69	83
Y0.7La0.3Ba2Cu3O6.92	Y0.7La0.3Ba2Cu3O6.92	83
Y1Ba2Cu2.9775Zn0.0225O6.93	Y1Ba2Cu2.9775Zn0.0225O6.93	83
Dy1Ba1Sr1Cu3O6.93	Dy1Ba1Sr1Cu3O6.93	83
Y0.899Ca0.101Ba2Cu3O6.943	Y0.899Ca0.101Ba2Cu3O6.943	83
Bi1Pb1Sr2Y0.6Ca0.4Cu2O8	Bi1Pb1Sr2Y0.6Ca0.4Cu2O8	83
Bi4Sr3Ca3Cu4O16.25	Bi4Sr3Ca3Cu4O16.25	83
Y0.83Ca0.02Pr0.15Ba2Cu3O6.95	Y0.83Ca0.02Pr0.15Ba2Cu3O6.95	83
Bi4Sr3Ca2.8Tm0.2Cu4O16.41	Bi4Sr3Ca2.8Tm0.2Cu4O16.41	83
Y0.95Ca0.05Ba2Cu2.85Co0.15O6.82	Y0.95Ca0.05Ba2Cu2.85Co0.15O6.82	83
Y0.85Ca0.15Ba2Cu3O6.65	Y0.85Ca0.15Ba2Cu3O6.65	83
Y0.9Pr0.1Ba2Cu3O6.96	Y0.9Pr0.1Ba2Cu3O6.96	83
Sr2Ca1Cu2.8O7.5	Sr2Ca1Cu2.8O7.5	83
Gd1Ba1Sr1Cu3O6.93	Gd1Ba1Sr1Cu3O6.93	83
Y0.6Ca0.4Ba1.4La0.6Cu3O7.07	Y0.6Ca0.4Ba1.4La0.6Cu3O7.07	83
Hg1Ba2Cu0.97Zn0.03O4.081	Hg1Ba2Cu0.97Zn0.03O4.081	83
Y0.75Ca0.25Ba2Cu4O8	Y0.75Ca0.25Ba2Cu4O8	82.9
Er0.9Hf0.1Ba2Cu3O6.862	Er0.9Hf0.1Ba2Cu3O6.862	82.9
Er0.85Pr0.15Ba2Cu3O7	Er0.85Pr0.15Ba2Cu3O7	82.9
Y1Ba2Cu2.975Zn0.025OY	Y1Ba2Cu2.975Zn0.025OY	82.8
Y1Ba1Sr1Cu3O6.98	Y1Ba1Sr1Cu3O6.98	82.8
Y1Ba2Cu2.975Zn0.025O6.93	Y1Ba2Cu2.975Zn0.025O6.93	82.8
Gd0.75Ca0.1Hf0.15Ba2Cu3O6.89	Gd0.75Ca0.1Hf0.15Ba2Cu3O6.89	82.7
Y0.8Ca0.05Pr0.15Ba2Cu3O6.95	Y0.8Ca0.05Pr0.15Ba2Cu3O6.95	82.7
Y0.9Ca0.1Ba2Cu3O6.72	Y0.9Ca0.1Ba2Cu3O6.72	82.6
Y0.8Ca0.2Ba2Cu2.8Co0.2O6.98	Y0.8Ca0.2Ba2Cu2.8Co0.2O6.98	82.5
Er0.9Ca0.1Ba2Cu3O6.93	Er0.9Ca0.1Ba2Cu3O6.93	82.5
Y1Ba2Cu3O6.795	Y1Ba2Cu3O6.795	82.5
Bi1.7Pb0.3Sr2Ca0.99Nd0.01Cu2O8.03	Bi1.7Pb0.3Sr2Ca0.99Nd0.01Cu2O8.03	82.5
Y0.5Ca0.5Ba1.5La0.5Cu3O6.96	Y0.5Ca0.5Ba1.5La0.5Cu3O6.96	82.5
Y0.75Ca0.25Ba2Cu2.75Co0.25O7	Y0.75Ca0.25Ba2Cu2.75Co0.25O7	82.5
Nd1Ba2Cu3O7.04	Nd1Ba2Cu3O7.04	82.5
Bi4Sr4Ca2Cu4O16.25	Bi4Sr4Ca2Cu4O16.25	82.4
Y0.6Ca0.4Ba1.5La0.5Cu3O7.01	Y0.6Ca0.4Ba1.5La0.5Cu3O7.01	82.4
Y0.75Ca0.25Ba2Cu2.75Co0.25O6.98	Y0.75Ca0.25Ba2Cu2.75Co0.25O6.98	82.4
Gd0.95Mo0.05Ba2Cu3O6.948	Gd0.95Mo0.05Ba2Cu3O6.948	82.4
Y1Ba2Cu1O8	Y1Ba2Cu1O8	82.25
Y0.8Ca0.2Ba2Cu2.75Co0.25O7.01	Y0.8Ca0.2Ba2Cu2.75Co0.25O7.01	82.2
Y0.6Ca0.4Ba1.6La0.4Cu3O6.95	Y0.6Ca0.4Ba1.6La0.4Cu3O6.95	82
Hg1Ba2Cu1O4.052	Hg1Ba2Cu1O4.052	82
Y1Ba2Cu2.89Al0.11O7	Y1Ba2Cu2.89Al0.11O7	82
Y0.76Ca0.24Ba2Cu2.94Co0.06O6.81	Y0.76Ca0.24Ba2Cu2.94Co0.06O6.81	82
Gd1Ba2Cu3H0.43O6.89	Gd1Ba2Cu3H0.43O6.89	82
Y0.7Ca0.3Ba1.7La0.3Cu3O6.92	Y0.7Ca0.3Ba1.7La0.3Cu3O6.92	82
Y0.9Ca0.1Ba1.9La0.1Cu3O6.96	Y0.9Ca0.1Ba1.9La0.1Cu3O6.96	82
Y0.6Ca0.4Ba1.3La0.7Cu3O7.12	Y0.6Ca0.4Ba1.3La0.7Cu3O7.12	82
Dy1Ba2Cu2.96Fe0.04O6.89	Dy1Ba2Cu2.96Fe0.04O6.89	82
Y1Ba2Cu2.6Fe0.4O7.401	Y1Ba2Cu2.6Fe0.4O7.401	82
Gd1Ba1Sr1Cu3O7	Gd1Ba1Sr1Cu3O7	82
Y1Ba2Cu2.97Ti0.03O6.92	Y1Ba2Cu2.97Ti0.03O6.92	82
Y0.9Ca0.1Ba1.7La0.3Cu3O7.04	Y0.9Ca0.1Ba1.7La0.3Cu3O7.04	82
Y0.4Ca0.6Ba1.2La0.8Cu3O7.07	Y0.4Ca0.6Ba1.2La0.8Cu3O7.07	82
Tl2Ba2Cu1O5.912	Tl2Ba2Cu1O5.912	82
La1Ba1.87Ca0.13Cu3O6.923	La1Ba1.87Ca0.13Cu3O6.923	82
Yb0.8Pr0.2Ba2Cu3O6.97	Yb0.8Pr0.2Ba2Cu3O6.97	82
Y0.4Cu0.6Ba1.3La0.7Cu3O7	Y0.4Cu0.6Ba1.3La0.7Cu3O7	82
Y0.7Ca0.3Ba1.4La0.6Cu3O7.12	Y0.7Ca0.3Ba1.4La0.6Cu3O7.12	82
Er1Ba2Cu2.85Ga0.15O6.69	Er1Ba2Cu2.85Ga0.15O6.69	82
Y1Ba2Cu2.68Fe0.32O7.343	Y1Ba2Cu2.68Fe0.32O7.343	82
Y1Ba1.6Sr0.4Cu4O7.95	Y1Ba1.6Sr0.4Cu4O7.95	82
Y0.4Ca0.6Ba1.1La0.9Cu3O7.12	Y0.4Ca0.6Ba1.1La0.9Cu3O7.12	82
Y1Ba1.4Sr0.6Cu4O7.95	Y1Ba1.4Sr0.6Cu4O7.95	82
Hg1Ba2Cu0.97Zn0.03O4.073	Hg1Ba2Cu0.97Zn0.03O4.073	82
Y0.8Ca0.2Ba2Cu3O6.84	Y0.8Ca0.2Ba2Cu3O6.84	82
Y0.64Ca0.36Ba2Cu2.64Co0.36O6.87	Y0.64Ca0.36Ba2Cu2.64Co0.36O6.87	82
Nd1Ba1.8Sr0.2Cu3O6.927	Nd1Ba1.8Sr0.2Cu3O6.927	82
Y2Ba4Cu7O14.92	Y2Ba4Cu7O14.92	82
Y0.95Ca0.05Ba1.6Sr0.4Cu4O7.8	Y0.95Ca0.05Ba1.6Sr0.4Cu4O7.8	82
Y0.95Ca0.05Ba2Cu2.95Ni0.05O6.83	Y0.95Ca0.05Ba2Cu2.95Ni0.05O6.83	82
Y0.3La0.7Ba2Cu3O6.98	Y0.3La0.7Ba2Cu3O6.98	82
Y1Ca1Ba4Cu5N0.3C0.7O14	Y1Ca1Ba4Cu5N0.3C0.7O14	82
Y1Ba0.8Sr1.2Cu3O6.8	Y1Ba0.8Sr1.2Cu3O6.8	82
Y0.9Ca0.1Ba2Cu3O6.67	Y0.9Ca0.1Ba2Cu3O6.67	82
Ba1.6Sr0.4Yb1Cu3O6.96	Ba1.6Sr0.4Yb1Cu3O6.96	82
Y0.5Ca0.5Ba1.5La0.5Cu3O6.94	Y0.5Ca0.5Ba1.5La0.5Cu3O6.94	82
Ba2Ca1Cu2F2O4	Ba2Ca1Cu2F2O4	82
Nd0.9Ba1.7Sr0.4Cu3O6.666	Nd0.9Ba1.7Sr0.4Cu3O6.666	82
Y0.9Pr0.1Ba2Cu3O6.82	Y0.9Pr0.1Ba2Cu3O6.82	82
Y0.7Ca0.3Ba2Cu2.7Co0.3O7.02	Y0.7Ca0.3Ba2Cu2.7Co0.3O7.02	82
Y1Ba1.8Sr0.2Cu4O7.95	Y1Ba1.8Sr0.2Cu4O7.95	82
Cu0.5P0.5Sr2Ca2Cu3O9.25	Cu0.5P0.5Sr2Ca2Cu3O9.25	82
Dy1Ba2Cu2.96Ni0.04O6.73	Dy1Ba2Cu2.96Ni0.04O6.73	82
Sr0.6Ca0.333Cu1O2.15	Sr0.6Ca0.333Cu1O2.15	82
Bi1.6Sr0.4Yb1Cu3O6.999	Bi1.6Sr0.4Yb1Cu3O6.999	82
Tl1Sr1.5Lu0.5Ca1Cu2O7	Tl1Sr1.5Lu0.5Ca1Cu2O7	82
Y0.5Ca0.5Ba1.2La0.8Cu3O7.12	Y0.5Ca0.5Ba1.2La0.8Cu3O7.12	82
Y1Ba2Cu4O7.95	Y1Ba2Cu4O7.95	82
Y1Ba2Cu2.982Zn0.018OY	Y1Ba2Cu2.982Zn0.018OY	82
Hg1Ba2Cu1O4.117	Hg1Ba2Cu1O4.117	82
Y0.97Ca0.03Ba2Cu4O8	Y0.97Ca0.03Ba2Cu4O8	81.9
Y0.9Ca0.1Ba2Cu3O6.98	Y0.9Ca0.1Ba2Cu3O6.98	81.8
Gd0.85Hf0.15Ba2Cu3O6.84	Gd0.85Hf0.15Ba2Cu3O6.84	81.8
Tl0.5Pb0.5Sr2Ca1Cu2O7	Tl0.5Pb0.5Sr2Ca1Cu2O7	81.8
Y0.9Ca0.1Ba2Cu3O7	Y0.9Ca0.1Ba2Cu3O7	81.8
Y0.85Pr0.15Ba2Cu3O6.97	Y0.85Pr0.15Ba2Cu3O6.97	81.8
Bi4Sr3Ca2.7Y0.3Cu4OY	Bi4Sr3Ca2.7Y0.3Cu4OY	81.7
Y0.77Ca0.08Pr0.15Ba2Cu3O6.95	Y0.77Ca0.08Pr0.15Ba2Cu3O6.95	81.7
Y0.85Pr0.15Ba2Cu3O6.95	Y0.85Pr0.15Ba2Cu3O6.95	81.6
Y1Cu2.97Zn0.03O7	Y1Cu2.97Zn0.03O7	81.5
Ge0.5Cu0.5Sr2Ca1.9Y0.1Cu3O9.3	Ge0.5Cu0.5Sr2Ca1.9Y0.1Cu3O9.3	81.5
Y0.9Ca0.1Ba2Cu3O6.96	Y0.9Ca0.1Ba2Cu3O6.96	81.5
Dy1Ba1Sr1Cu3O6.94	Dy1Ba1Sr1Cu3O6.94	81.5
Nd0.9Ca0.05Pr0.05Ba2Cu3O6.95	Nd0.9Ca0.05Pr0.05Ba2Cu3O6.95	81.4
Y1Ba2Cu4O8.045	Y1Ba2Cu4O8.045	81.4
Y0.8Ca0.1Pr0.1Ba2Cu3O6.95	Y0.8Ca0.1Pr0.1Ba2Cu3O6.95	81.4
Yb0.7Ca0.3Ba1.6Sr0.4Cu3O6.56	Yb0.7Ca0.3Ba1.6Sr0.4Cu3O6.56	81.35
Bi2Sr2Ca1Cu2O8.12	Bi2Sr2Ca1Cu2O8.12	81.3
Gd0.6Ca0.25Hf0.15Ba2Cu3O7	Gd0.6Ca0.25Hf0.15Ba2Cu3O7	81.3
Bi1.7Pb0.3Sr2Ca0.94Nd0.06Cu2O8.1	Bi1.7Pb0.3Sr2Ca0.94Nd0.06Cu2O8.1	81.27
Tl1Ba2Ca0.7Gd0.3Cu2O7	Tl1Ba2Ca0.7Gd0.3Cu2O7	81.25
Tm0.97Ca0.03Ba2Cu4O8	Tm0.97Ca0.03Ba2Cu4O8	81.2
Bi2Sr1.4Ca1.6Cu2O8.2	Bi2Sr1.4Ca1.6Cu2O8.2	81.1
Y0.9Ca0.1Ba2Cu3O6.91	Y0.9Ca0.1Ba2Cu3O6.91	81.1
Zn1Tl0.78Ba1Cu1O4.5	Zn1Tl0.78Ba1Cu1O4.5	81
Tl2Ba2Cu1O6.01	Tl2Ba2Cu1O6.01	81
Y1Ba2Cu2.97Zn0.03O6.93	Y1Ba2Cu2.97Zn0.03O6.93	81
Dy1Ba2Cu2.94Ni0.06O6.72	Dy1Ba2Cu2.94Ni0.06O6.72	81
Er1Ba2Cu2.97Zn0.03O6.93	Er1Ba2Cu2.97Zn0.03O6.93	81
Yb0.95Pr0.05Ba1.7Sr0.3Cu3O6.91	Yb0.95Pr0.05Ba1.7Sr0.3Cu3O6.91	81
Yb0.9Pr0.1Ba1.7Sr0.3Cu3O6.9	Yb0.9Pr0.1Ba1.7Sr0.3Cu3O6.9	81
Bi2Sr2Ca1Cu2O8.14	Bi2Sr2Ca1Cu2O8.14	81
Y0.8Ca0.2Ba2Cu3O6.64	Y0.8Ca0.2Ba2Cu3O6.64	81
Y1Ba1.36Sr0.64Cu4O8	Y1Ba1.36Sr0.64Cu4O8	81
Yb1Ba1.8Sr0.2Cu4O8	Yb1Ba1.8Sr0.2Cu4O8	81
Tl1Sr1.3Nd0.7Ca1Cu2O7	Tl1Sr1.3Nd0.7Ca1Cu2O7	81
Y0.9Pr0.1Ba2Cu3O6.91	Y0.9Pr0.1Ba2Cu3O6.91	81
Yb1Ba1.7Sr0.3Cu3O6.9	Yb1Ba1.7Sr0.3Cu3O6.9	81
Cu2.5Sr2Ca1Cr0.5O7.5	Cu2.5Sr2Ca1Cr0.5O7.5	81
Y0.4Cu0.6Ba1.4La0.6Cu3O6.95	Y0.4Cu0.6Ba1.4La0.6Cu3O6.95	81
Eu1Ba1Sr0.9Ca0.1Cu3O6.95	Eu1Ba1Sr0.9Ca0.1Cu3O6.95	81
Dy1Ba2Cu2.98Zn0.02O6.87	Dy1Ba2Cu2.98Zn0.02O6.87	81
Y1Ba2Cu2.97Zn0.03O6.9	Y1Ba2Cu2.97Zn0.03O6.9	81
Er0.76Ca0.24Ba1.8Sr0.2Cu2.76Co0.24O6.91	Er0.76Ca0.24Ba1.8Sr0.2Cu2.76Co0.24O6.91	81
Y0.2La0.8Ba2Cu3O7	Y0.2La0.8Ba2Cu3O7	81
Bi4Sr3Ca2.5Tm0.5Cu4O16.52	Bi4Sr3Ca2.5Tm0.5Cu4O16.52	81
Y1Ba2Cu2.902Pt0.098O6.4	Y1Ba2Cu2.902Pt0.098O6.4	81
Ho0.95Ca0.05Ba2Cu4O8	Ho0.95Ca0.05Ba2Cu4O8	81
Gd1Ba2Cu3O6.8	Gd1Ba2Cu3O6.8	81
Y1Ba2Cu2.97Zn0.03O6.95	Y1Ba2Cu2.97Zn0.03O6.95	81
Pr1Ba2Cu3O6.8	Pr1Ba2Cu3O6.8	81
Y1Ba1Sr1Cu3O6.91	Y1Ba1Sr1Cu3O6.91	81
Bi4Sr4Ca3Cu4O16.29	Bi4Sr4Ca3Cu4O16.29	81
Ba1.6Sr0.4Yb1Cu3O6.8	Ba1.6Sr0.4Yb1Cu3O6.8	81
Eu1.1Ba1.9Cu3O7.07	Eu1.1Ba1.9Cu3O7.07	81
Y0.9Sc0.1Ba2Cu4O8	Y0.9Sc0.1Ba2Cu4O8	81
Y1Ba2Cu2.9Ga0.1O6.8	Y1Ba2Cu2.9Ga0.1O6.8	81
Y0.9Ba0.1Cu1O4	Y0.9Ba0.1Cu1O4	81
Sm1Ba2Cu2.98Zn0.02O6.82	Sm1Ba2Cu2.98Zn0.02O6.82	81
Ge0.4Cu0.6Sr2Ca1.8Y0.2Cu3O9.3	Ge0.4Cu0.6Sr2Ca1.8Y0.2Cu3O9.3	81
Ba2Ca2Cu3F1.8O6.2	Ba2Ca2Cu3F1.8O6.2	81
Hg1Ba2Cu1O4.3	Hg1Ba2Cu1O4.3	81
Er0.65Ca0.2Hf0.15Ba2Cu3O6.83	Er0.65Ca0.2Hf0.15Ba2Cu3O6.83	80.9
Y0.8Ca0.2Ba2Cu3O6.53	Y0.8Ca0.2Ba2Cu3O6.53	80.9
Bi1.7Pb0.3Sr2Ca0.98Nd0.02Cu2O8.05	Bi1.7Pb0.3Sr2Ca0.98Nd0.02Cu2O8.05	80.89
Y1Ba1Sr1Cu3O6.93	Y1Ba1Sr1Cu3O6.93	80.8
Y1Ba1.65Sr0.35Cu4O8	Y1Ba1.65Sr0.35Cu4O8	80.8
Tl1Ba2Ca1Cu2O7	Tl1Ba2Ca1Cu2O7	80.8
Y1Ba2Cu3H0.92O6.91	Y1Ba2Cu3H0.92O6.91	80.8
Y0.975Ca0.025Ba2Cu4O8	Y0.975Ca0.025Ba2Cu4O8	80.75
Bi2Sr1.5Ca1.5Cu2O8.19	Bi2Sr1.5Ca1.5Cu2O8.19	80.75
Gd0.55Ca0.3Mo0.15Ba2Cu3O6.626	Gd0.55Ca0.3Mo0.15Ba2Cu3O6.626	80.7
Y0.85Ca0.15Ba2Cu3O6.58	Y0.85Ca0.15Ba2Cu3O6.58	80.6
Y0.85Ca0.15Ba2Cu2.75Co0.25O7.01	Y0.85Ca0.15Ba2Cu2.75Co0.25O7.01	80.6
Dy1Ba1.6Sr0.4Cu3O6.89	Dy1Ba1.6Sr0.4Cu3O6.89	80.6
Gd0.8Ca0.05Hf0.15Ba2Cu3O6.86	Gd0.8Ca0.05Hf0.15Ba2Cu3O6.86	80.6
Bi1.7Pb0.3Sr2Ca1Cu2O8	Bi1.7Pb0.3Sr2Ca1Cu2O8	80.5
Y1Ba2Cu3O6.861	Y1Ba2Cu3O6.861	80.5
Y1Ba2Cu2.9Ni0.1O6.92	Y1Ba2Cu2.9Ni0.1O6.92	80.5
La3Ca1Ba3Cu7O16.678	La3Ca1Ba3Cu7O16.678	80.5
Bi1.7Pb0.3Sr2Ca1Cu2O8.05	Bi1.7Pb0.3Sr2Ca1Cu2O8.05	80.5
Y1Ba2Cu3O6.894	Y1Ba2Cu3O6.894	80.5
Y1Ba1.8La0.2Cu3O7.013	Y1Ba1.8La0.2Cu3O7.013	80.5
Y1Ba0.74Sr1.26Cu3O6.98	Y1Ba0.74Sr1.26Cu3O6.98	80.5
Nd0.5Ca0.5Ba0.6La0.4Cu3O6.77	Nd0.5Ca0.5Ba0.6La0.4Cu3O6.77	80.5
Y1Ba2Cu2.9Fe0.1O7	Y1Ba2Cu2.9Fe0.1O7	80.5
Pb2Sr2Ho0.5Ca0.5Cu2.94Pt0.06O8	Pb2Sr2Ho0.5Ca0.5Cu2.94Pt0.06O8	80.4
Yb1Ba1.6Sr0.4Cu3O6.88	Yb1Ba1.6Sr0.4Cu3O6.88	80.2
Y1Ba2Cu2.979Zn0.021O7	Y1Ba2Cu2.979Zn0.021O7	80.2
Y1Ba1Sr1Cu3O6.899	Y1Ba1Sr1Cu3O6.899	80.2
Cu0.5P0.5Sr2Ca1.8Y0.2Cu3O9.55	Cu0.5P0.5Sr2Ca1.8Y0.2Cu3O9.55	80
La1Ba1.75Ca0.25Cu3O6.951	La1Ba1.75Ca0.25Cu3O6.951	80
Sr3.1Ca5.9Bi0.4Y0.3Pb0.3Cu16.7O29	Sr3.1Ca5.9Bi0.4Y0.3Pb0.3Cu16.7O29	80
Y0.95Ba1.95Ca0.1Cu4O8	Y0.95Ba1.95Ca0.1Cu4O8	80
Tl1Sr1.5Ho0.5Ca1Cu2O7	Tl1Sr1.5Ho0.5Ca1Cu2O7	80
La2.5Y0.5Ca1Ba3Cu7Fe7O16.574	La2.5Y0.5Ca1Ba3Cu7Fe7O16.574	80
La2.5Gd0.5Ca1Ba3Cu7O16.359	La2.5Gd0.5Ca1Ba3Cu7O16.359	80
Y1Ba2Cu4O8.043	Y1Ba2Cu4O8.043	80
Bi2Sr2Ca0.9Gd0.1Cu2O8	Bi2Sr2Ca0.9Gd0.1Cu2O8	80
La2.3Gd0.6Ca1.2Ba2.9Cu7O16.543	La2.3Gd0.6Ca1.2Ba2.9Cu7O16.543	80
Fe0.5Ba2Y1Cu2.5O7.41	Fe0.5Ba2Y1Cu2.5O7.41	80
Bi0.6Pb0.2S0.2Sr2Ca0.7Nd0.3Cu2O6.95	Bi0.6Pb0.2S0.2Sr2Ca0.7Nd0.3Cu2O6.95	80
Bi2Sr2Ca0.95Ce0.05Cu2O8	Bi2Sr2Ca0.95Ce0.05Cu2O8	80
Lu0.7Ca0.3Ba2Cu3O6.62	Lu0.7Ca0.3Ba2Cu3O6.62	80
Nd1.2Ba1.8Cu3O6.96	Nd1.2Ba1.8Cu3O6.96	80
Y0.8Pr0.15Ca0.05Ba2Cu3O6.82	Y0.8Pr0.15Ca0.05Ba2Cu3O6.82	80
Y1Ba1.8La0.2Cu3O6.96	Y1Ba1.8La0.2Cu3O6.96	80
Bi2Sr2Ca6Cu8O19	Bi2Sr2Ca6Cu8O19	80
Gd0.95Ba1.95Ca0.1Cu4O8	Gd0.95Ba1.95Ca0.1Cu4O8	80
Y0.8Pr0.1Ca0.1Ba2Cu4O8	Y0.8Pr0.1Ca0.1Ba2Cu4O8	80
La2.5Gd0.5Ca1Ba3Cu7O16.539	La2.5Gd0.5Ca1Ba3Cu7O16.539	80
Bi4Ca3Sr3Cu4O16.32	Bi4Ca3Sr3Cu4O16.32	80
Tl1Sr1.5Dy0.5Ca1Cu2O7	Tl1Sr1.5Dy0.5Ca1Cu2O7	80
Y0.8Ca0.2Ba1.5La0.5Cu3O7.11	Y0.8Ca0.2Ba1.5La0.5Cu3O7.11	80
La1.2Ba1.8Cu3O6.98	La1.2Ba1.8Cu3O6.98	80
Ca0.4La0.6Ba1.35La0.65Cu3O7.15	Ca0.4La0.6Ba1.35La0.65Cu3O7.15	80
Yb0.85Pr0.15Ba1.7Sr0.3Cu3O6.91	Yb0.85Pr0.15Ba1.7Sr0.3Cu3O6.91	80
Yb1Ba1.6Sr0.4Cu4O8	Yb1Ba1.6Sr0.4Cu4O8	80
Y1Ba2Cu2.95Ni0.05O6.93	Y1Ba2Cu2.95Ni0.05O6.93	80
Y0.9Ca0.1Ba2Cu3O6.66	Y0.9Ca0.1Ba2Cu3O6.66	80
Bi2.15Sr1.68Ca1.17Cu2O8	Bi2.15Sr1.68Ca1.17Cu2O8	80
Y1Ba0.75Sr1.25Cu3O6.91	Y1Ba0.75Sr1.25Cu3O6.91	80
Ba1.6Sr0.4Yb0.95Ca0.05Cu3O6.8	Ba1.6Sr0.4Yb0.95Ca0.05Cu3O6.8	80
La2.5Y0.5Ca1Ba3Cu7O16.574	La2.5Y0.5Ca1Ba3Cu7O16.574	80
Bi4Sr3Ca2.9Tm0.1Cu4O16.36	Bi4Sr3Ca2.9Tm0.1Cu4O16.36	80
Sm1Ba1Sr1Cu3O6.94	Sm1Ba1Sr1Cu3O6.94	80
Er0.97Ca0.03Ba2Cu4O8	Er0.97Ca0.03Ba2Cu4O8	80
La2.57Ca0.86Ba2.57Cu6O14.2	La2.57Ca0.86Ba2.57Cu6O14.2	80
Y1Ba2Cu2.5Fe0.5O7.35	Y1Ba2Cu2.5Fe0.5O7.35	80
Y1Ba2Cu2.97Zn0.03O6.98	Y1Ba2Cu2.97Zn0.03O6.98	80
Y1Ba2Cu2.5Fe0.5O7.413	Y1Ba2Cu2.5Fe0.5O7.413	80
Yb1Ba1.2Sr0.8Cu4O8	Yb1Ba1.2Sr0.8Cu4O8	80
Bi8Sr6Ca6Cu9O33.964	Bi8Sr6Ca6Cu9O33.964	80
Tl1Sr1.5Tb0.5Ca1Cu2O7	Tl1Sr1.5Tb0.5Ca1Cu2O7	80
Eu1Ba1Sr1Cu3O6.94	Eu1Ba1Sr1Cu3O6.94	80
La2.5Y0.5Ca1Ba3Cu7O16.552	La2.5Y0.5Ca1Ba3Cu7O16.552	80
Y1Ba2.2Cu4O8	Y1Ba2.2Cu4O8	80
Hg1Ba2Cu1O4.21	Hg1Ba2Cu1O4.21	80
Yb1Ba1.4Sr0.6Cu4O8	Yb1Ba1.4Sr0.6Cu4O8	80
Ba1.6Sr0.4Yb0.95Ca0.05Cu3O6.76	Ba1.6Sr0.4Yb0.95Ca0.05Cu3O6.76	80
Er0.85Hf0.15Ba2Cu3O6.813	Er0.85Hf0.15Ba2Cu3O6.813	79.9
La1Ba1.25Ca0.75Cu3O6.958	La1Ba1.25Ca0.75Cu3O6.958	79.9
La1Ba1.5Ca0.5Cu3O6.96	La1Ba1.5Ca0.5Cu3O6.96	79.9
Yb0.8Pr0.2Ba2Cu3O6.88	Yb0.8Pr0.2Ba2Cu3O6.88	79.9
Y1Ba2Cu2.88Ga0.12O7	Y1Ba2Cu2.88Ga0.12O7	79.89
Bi4Sr3Ca1.6Y1.4Cu4O16	Bi4Sr3Ca1.6Y1.4Cu4O16	79.8
Tm1Ba2Cu3O6.8	Tm1Ba2Cu3O6.8	79.8
La1.25Ba1.35Ca0.4Cu3O7.16	La1.25Ba1.35Ca0.4Cu3O7.16	79.8
Bi4Sr3Ca2.4Y0.6Cu4OY	Bi4Sr3Ca2.4Y0.6Cu4OY	79.7
Y1Ba1.972Ca0.028Cu4O8	Y1Ba1.972Ca0.028Cu4O8	79.7
Y0.75Ca0.1Pr0.15Ba2Cu3O6.95	Y0.75Ca0.1Pr0.15Ba2Cu3O6.95	79.6
Y1Ba2Cu4O7.986	Y1Ba2Cu4O7.986	79.6
Dy1Ba1Sr1Cu3O6.89	Dy1Ba1Sr1Cu3O6.89	79.5
Gd0.8Hf0.2Ba2Cu3O6.79	Gd0.8Hf0.2Ba2Cu3O6.79	79.5
Y1Ba1.6Sr0.4Cu4O8	Y1Ba1.6Sr0.4Cu4O8	79.5
Y1Ba1.46Sr0.54Cu4O8	Y1Ba1.46Sr0.54Cu4O8	79.5
Er0.85Ca0.15Ba2Cu3O6.93	Er0.85Ca0.15Ba2Cu3O6.93	79.5
Bi1Pb1Sr2Y0.4Ca0.6Cu2O8	Bi1Pb1Sr2Y0.4Ca0.6Cu2O8	79.5
Eu0.9Pr0.1Ba2Cu3O6.95	Eu0.9Pr0.1Ba2Cu3O6.95	79.45
Tm1Ba2Cu4O8	Tm1Ba2Cu4O8	79.42
Y0.8Pr0.2Ba1Sr1Cu3O6.9	Y0.8Pr0.2Ba1Sr1Cu3O6.9	79.4
Bi4Sr3Ca1.2Y1.8Cu4O16	Bi4Sr3Ca1.2Y1.8Cu4O16	79.3
Er0.99Ca0.01Ba2Cu4O8	Er0.99Ca0.01Ba2Cu4O8	79.3
Y1Ba2Cu2.82Ga0.18O7	Y1Ba2Cu2.82Ga0.18O7	79.24
La1.25Ca0.45Ba1.3Cu3O7.135	La1.25Ca0.45Ba1.3Cu3O7.135	79.2
Hg0.92Ba2.05Cu1.03O4.079	Hg0.92Ba2.05Cu1.03O4.079	79.2
La1.25Ca0.5Ba1.25Cu3O7.137	La1.25Ca0.5Ba1.25Cu3O7.137	79.2
Tm0.99Ca0.01Ba2Cu4O8	Tm0.99Ca0.01Ba2Cu4O8	79.2
Y0.85Pr0.15Ba2Cu3O6.98	Y0.85Pr0.15Ba2Cu3O6.98	79.2
Y1Ba1.4Sr0.6Cu4O8	Y1Ba1.4Sr0.6Cu4O8	79.1667
Y1Ba2Cu2.97Zn0.03O6.97	Y1Ba2Cu2.97Zn0.03O6.97	79.1
Hg1Ba2Cu1O4.055	Hg1Ba2Cu1O4.055	79.1
Y1Ba1.8La0.2Cu3O7	Y1Ba1.8La0.2Cu3O7	79.05
La1.5Nd0.5Ca1Ba2Cu5O11.583	La1.5Nd0.5Ca1Ba2Cu5O11.583	79
Y0.8Ca0.2Ba2Cu3O6.86	Y0.8Ca0.2Ba2Cu3O6.86	79
Bi1.6Pb0.4Sr1.6Ca1Nd0.4Cu2O8.17	Bi1.6Pb0.4Sr1.6Ca1Nd0.4Cu2O8.17	79
Y1Ba1Sr1Cu3O6.94	Y1Ba1Sr1Cu3O6.94	79
La2.1Gd0.7Ca1.4Ba2.8Cu0.7O16.471	La2.1Gd0.7Ca1.4Ba2.8Cu0.7O16.471	79
La1Gd1Ba2Ca2Cu6O14.1	La1Gd1Ba2Ca2Cu6O14.1	79
Bi2Sr2Ca0.7Y0.3Cu2I1O8	Bi2Sr2Ca0.7Y0.3Cu2I1O8	79
Y1Ba1.85Cu2.85Co0.15O7.04	Y1Ba1.85Cu2.85Co0.15O7.04	79
Lu0.9Pr0.1Ba1.7Sr0.3Cu3O6.95	Lu0.9Pr0.1Ba1.7Sr0.3Cu3O6.95	79
Ba1.6Sr0.4Yb0.65Ca0.35Cu3O6.52	Ba1.6Sr0.4Yb0.65Ca0.35Cu3O6.52	79
Y1Ba1.2Sr0.8Cu4O7.9	Y1Ba1.2Sr0.8Cu4O7.9	79
Y0.1La0.9Ba2Cu3O7.05	Y0.1La0.9Ba2Cu3O7.05	79
Eu1Ba2Cu2.95Ga0.05O6.78	Eu1Ba2Cu2.95Ga0.05O6.78	79
La2.4Ca1.2Ba2.4Cu6O14.082	La2.4Ca1.2Ba2.4Cu6O14.082	79
La1Er1Ba2Ca2Cu6O14.122	La1Er1Ba2Ca2Cu6O14.122	79
Y0.85Ca0.15Ba2Cu3O6.9	Y0.85Ca0.15Ba2Cu3O6.9	79
La2.1Y0.7Ca1.4Ba2.8Cu7O16.433	La2.1Y0.7Ca1.4Ba2.8Cu7O16.433	79
Y1Ba1.6Sr0.4Cu4O7.9	Y1Ba1.6Sr0.4Cu4O7.9	79
La1.5Gd0.5Ba2Ca1Cu5O11.892	La1.5Gd0.5Ba2Ca1Cu5O11.892	79
La1.1Ba1.5Ca0.4Cu3O7.06	La1.1Ba1.5Ca0.4Cu3O7.06	79
Y0.9Ca0.1Ba1.9La0.1Cu4O7.8	Y0.9Ca0.1Ba1.9La0.1Cu4O7.8	79
Tl1Sr1.5Gd0.5Ca1Cu2O7	Tl1Sr1.5Gd0.5Ca1Cu2O7	79
Ho1Ba1Sr1Cu3O6.94	Ho1Ba1Sr1Cu3O6.94	79
La2.5Ca1Ba2.5Cu6O14.146	La2.5Ca1Ba2.5Cu6O14.146	79
Y0.95Sc0.05Ba2Cu4O8	Y0.95Sc0.05Ba2Cu4O8	79
Ca0.4Ba1.35La1.25Cu3O7.15	Ca0.4Ba1.35La1.25Cu3O7.15	78.8
Yb1Ba2Cu4O8	Yb1Ba2Cu4O8	78.8
Er0.8Hf0.2Ba2Cu3O6.772	Er0.8Hf0.2Ba2Cu3O6.772	78.8
Ca0.4Ba1.25La1.25Cu3O7.14	Ca0.4Ba1.25La1.25Cu3O7.14	78.8
Bi2Sr1.7Ca1.3Cu2O8.211	Bi2Sr1.7Ca1.3Cu2O8.211	78.7
Y0.99Ca0.01Ba2Cu4O8	Y0.99Ca0.01Ba2Cu4O8	78.7
Nd1Ba2Cu3O6.86	Nd1Ba2Cu3O6.86	78.6
Sm1.1Ba1.9Cu3O7.05	Sm1.1Ba1.9Cu3O7.05	78.5
Nd1Ba1.6Sr0.4Cu3O6.721	Nd1Ba1.6Sr0.4Cu3O6.721	78.5
Y1Ba1.4Sr0.6Cu4O7.8	Y1Ba1.4Sr0.6Cu4O7.8	78.5
Bi1.7Pb0.3Sr2Ca0.96Y0.04Cu2O8.06	Bi1.7Pb0.3Sr2Ca0.96Y0.04Cu2O8.06	78.5
Nd0.4Ca0.6Ba0.6La0.4Cu3O6.71	Nd0.4Ca0.6Ba0.6La0.4Cu3O6.71	78.5
Y1Ba2Cu2.85Ga0.15O7	Y1Ba2Cu2.85Ga0.15O7	78.49
Y1Ba2Cu3.99Ni0.01O8	Y1Ba2Cu3.99Ni0.01O8	78.4
Y0.8Ca0.1Pr0.1Ba2Cu3O7.01	Y0.8Ca0.1Pr0.1Ba2Cu3O7.01	78.4
Y0.87Pr0.13Ba2Cu3O7	Y0.87Pr0.13Ba2Cu3O7	78.35
Y1Ba2Cu2.94Co0.06O7	Y1Ba2Cu2.94Co0.06O7	78.3
Y1Ba2Cu4O7.9	Y1Ba2Cu4O7.9	78.3
Er1Ba2Cu3O6.78	Er1Ba2Cu3O6.78	78.2
Y0.8Ca0.2Ba2Cu3O6.89	Y0.8Ca0.2Ba2Cu3O6.89	78.2
Gd1Ba2Cu3H1.32O6.89	Gd1Ba2Cu3H1.32O6.89	78.2
Y0.84Sr1.16Ba1Cu2.78S0.22O7	Y0.84Sr1.16Ba1Cu2.78S0.22O7	78.1
Y1Ba2Cu3O6.876	Y1Ba2Cu3O6.876	78.1
La1.5Er0.5Ba2Ca1Cu5O11.907	La1.5Er0.5Ba2Ca1Cu5O11.907	78
Y1Ba1.9Sr0.1Cu4O7.9	Y1Ba1.9Sr0.1Cu4O7.9	78
Y1Ba1.8La0.2Cu3O6.95	Y1Ba1.8La0.2Cu3O6.95	78
Hg1Ba2Cu1O4.17	Hg1Ba2Cu1O4.17	78
Y2La0.4Ba3.6Cu6O13.91	Y2La0.4Ba3.6Cu6O13.91	78
Bi0.2Pb0.4S0.4Sr2Ca0.7Nd0.3Cu2O6.99	Bi0.2Pb0.4S0.4Sr2Ca0.7Nd0.3Cu2O6.99	78
Er1Ba1Sr1Cu3O6.94	Er1Ba1Sr1Cu3O6.94	78
La1.5Nd0.5Ca1Ba2Cu5O11.872	La1.5Nd0.5Ca1Ba2Cu5O11.872	78
Y0.7Ca0.3Ba2Cu3O6.78	Y0.7Ca0.3Ba2Cu3O6.78	78
Y1Sr2Mo0.25Cu2.75O7.54	Y1Sr2Mo0.25Cu2.75O7.54	78
La1.7Nd0.3Ca0.6Ba2Cu4.6O11.892	La1.7Nd0.3Ca0.6Ba2Cu4.6O11.892	78
Tl1Sr1.5Er0.5Ca1Cu2O7	Tl1Sr1.5Er0.5Ca1Cu2O7	78
Y2Ba4Cu7O14.85	Y2Ba4Cu7O14.85	78
Sm1Ba2Cu2.96Fe0.04O6.81	Sm1Ba2Cu2.96Fe0.04O6.81	78
Y0.75Eu0.25Ba2Cu4O8	Y0.75Eu0.25Ba2Cu4O8	78
Pb2Sr2Y0.5Ca0.5Cu3F0.8115O7.3458	Pb2Sr2Y0.5Ca0.5Cu3F0.8115O7.3458	78
Ba2Ca3Cu4F1.6O8.4	Ba2Ca3Cu4F1.6O8.4	78
Sr1.5Ba0.5Y1Cu2.8Ti0.2O7.2	Sr1.5Ba0.5Y1Cu2.8Ti0.2O7.2	78
Y0.8Ca0.2Ba1.8La0.2Cu3O6.96	Y0.8Ca0.2Ba1.8La0.2Cu3O6.96	78
Y0.7Ca0.3Ba1.7La0.3Cu3O6.96	Y0.7Ca0.3Ba1.7La0.3Cu3O6.96	78
La1Ba1.5Ca0.5Cu3O7.011	La1Ba1.5Ca0.5Cu3O7.011	78
Y0.85Ca0.15Ba2Cu3O6.71	Y0.85Ca0.15Ba2Cu3O6.71	78
Y0.9Tb0.1Ba2Cu4O8	Y0.9Tb0.1Ba2Cu4O8	78
Y1Ba2Cu3.996Ni0.004O8	Y1Ba2Cu3.996Ni0.004O8	78
La2.375Ca1.25Ba2.375Cu6O14.062	La2.375Ca1.25Ba2.375Cu6O14.062	78
Tm1Ba2Cu3O6.71	Tm1Ba2Cu3O6.71	78
Y0.6Ca0.4Ba1.6La0.4Cu3O6.96	Y0.6Ca0.4Ba1.6La0.4Cu3O6.96	78
Lu0.8Ca0.2Ba2Cu3O6.68	Lu0.8Ca0.2Ba2Cu3O6.68	78
Hg1Ba2Cu1O4.31	Hg1Ba2Cu1O4.31	78
Bi2Sr2Ca1Cu2O8.198	Bi2Sr2Ca1Cu2O8.198	78
Y1Ba0.5Sr1.5Cu3O6.98	Y1Ba0.5Sr1.5Cu3O6.98	78
Ba1.6Sr0.4Yb0.65Ca0.35Cu3O6.53	Ba1.6Sr0.4Yb0.65Ca0.35Cu3O6.53	78
Bi2Sr2Ca1Cu1.98Ni0.02O8	Bi2Sr2Ca1Cu1.98Ni0.02O8	78
La1.5Nd0.5Ba2Ca1Cu5O7.123	La1.5Nd0.5Ba2Ca1Cu5O7.123	78
Y1Ba1.8Sr0.2Cu4O7.9	Y1Ba1.8Sr0.2Cu4O7.9	78
Bi2Sr2Ca1Cu2O8.216	Bi2Sr2Ca1Cu2O8.216	78
Dy1Ba2Cu2.94Fe0.06O6.88	Dy1Ba2Cu2.94Fe0.06O6.88	78
Y0.74Ca0.16Sr0.6Ba1.5Cu2.78S0.22O7	Y0.74Ca0.16Sr0.6Ba1.5Cu2.78S0.22O7	77.9
Tm0.8Pr0.2Ba2Cu3O6.95	Tm0.8Pr0.2Ba2Cu3O6.95	77.9
La1.25Ca0.4Ba1.35Cu3O7.141	La1.25Ca0.4Ba1.35Cu3O7.141	77.8
Y1Ba2Cu3.98Ga0.02O8	Y1Ba2Cu3.98Ga0.02O8	77.75
Y1Ba1.8Sr0.2Cu4O8	Y1Ba1.8Sr0.2Cu4O8	77.7
Gd0.5Ca0.35Mo0.15Ba2Cu3O6.586	Gd0.5Ca0.35Mo0.15Ba2Cu3O6.586	77.7
Y0.7Ca0.15Pr0.15Ba2Cu3O6.95	Y0.7Ca0.15Pr0.15Ba2Cu3O6.95	77.6
Bi2Sr1.6Ca1.4Cu2O8.16	Bi2Sr1.6Ca1.4Cu2O8.16	77.6
Y1Ba2Cu4O7.8	Y1Ba2Cu4O7.8	77.5
Er0.88Ca0.12Ba2Cu2.82Co0.18O6.93	Er0.88Ca0.12Ba2Cu2.82Co0.18O6.93	77.5
La3Ca0.9Cd0.1Ba3Cu7O16.611	La3Ca0.9Cd0.1Ba3Cu7O16.611	77.5
Y1Ba2Cu3.96Ga0.04O8	Y1Ba2Cu3.96Ga0.04O8	77.5
Er0.88Ca0.12Ba2Cu2.28Co0.18O6.93	Er0.88Ca0.12Ba2Cu2.28Co0.18O6.93	77.5
Nd1.08Ba1.92Cu3O6.17	Nd1.08Ba1.92Cu3O6.17	77.5
Hg0.5Fe0.5Sr2Y0.4Ca0.6Cu2O6.67	Hg0.5Fe0.5Sr2Y0.4Ca0.6Cu2O6.67	77.5
Ho0.97Ca0.03Ba2Cu4O8	Ho0.97Ca0.03Ba2Cu4O8	77.4
Dy0.85Pr0.15Ba2Cu3O6.9	Dy0.85Pr0.15Ba2Cu3O6.9	77.4
Sm1.15Ba1.85Cu3O6.95	Sm1.15Ba1.85Cu3O6.95	77.3
Er0.7Ca0.15Hf0.15Ba2Cu3O6.821	Er0.7Ca0.15Hf0.15Ba2Cu3O6.821	77.3
Y1Ba1.8La0.2Cu3O7.05	Y1Ba1.8La0.2Cu3O7.05	77.3
Y1Ba2Cu2.88Ni0.18O7	Y1Ba2Cu2.88Ni0.18O7	77.2
Y1Ba2Cu2.85Ni0.15O6.97	Y1Ba2Cu2.85Ni0.15O6.97	77.2
Y0.7Ca0.1Pr0.2Ba2Cu3O6.95	Y0.7Ca0.1Pr0.2Ba2Cu3O6.95	77.1
Y0.65Ca0.15Pr0.2Ba2Cu3O6.95	Y0.65Ca0.15Pr0.2Ba2Cu3O6.95	77.1
Dy1Ba1Sr1Cu3O6.9	Dy1Ba1Sr1Cu3O6.9	77.05
Hg0.8Nd0.2Ba2Cu1O4.3	Hg0.8Nd0.2Ba2Cu1O4.3	77
Y1Ba2Cu2.97Zn0.03O6.85	Y1Ba2Cu2.97Zn0.03O6.85	77
Ho1Ba2Cu2.94O6.94	Ho1Ba2Cu2.94O6.94	77
Y1Ba2Cu4Li0.016O8	Y1Ba2Cu4Li0.016O8	77
Bi2Sr2Ca1Cu1.97Ni0.03O8	Bi2Sr2Ca1Cu1.97Ni0.03O8	77
Pb2Sr2Y0.61Ca0.39Cu3O8	Pb2Sr2Y0.61Ca0.39Cu3O8	77
La2.5Y0.5Ca1Ba3Cu6.86Fe0.14O16.578	La2.5Y0.5Ca1Ba3Cu6.86Fe0.14O16.578	77
Ge0.5Cu0.5Sr2Ca1.8Y0.2Cu3O9.3	Ge0.5Cu0.5Sr2Ca1.8Y0.2Cu3O9.3	77
La1.7Nd0.3Ba2Ca0.6Cu4.6O7.135	La1.7Nd0.3Ba2Ca0.6Cu4.6O7.135	77
Y0.95Pr0.05Ba2Cu4O8	Y0.95Pr0.05Ba2Cu4O8	77
Y0.5Eu0.5Ba2Cu4O8	Y0.5Eu0.5Ba2Cu4O8	77
Ge0.4Cu0.6Sr2Ca1.7Y0.3Cu3O9.3	Ge0.4Cu0.6Sr2Ca1.7Y0.3Cu3O9.3	77
Y1Ba1Sr1Cu2.975Sn0.025O6.92	Y1Ba1Sr1Cu2.975Sn0.025O6.92	77
Cu0.8W0.2Sr2Y1Cu2O7.3	Cu0.8W0.2Sr2Y1Cu2O7.3	77
Sr2Ca1Cu2O5.5	Sr2Ca1Cu2O5.5	77
Y1Ba2Cu2.94Ti0.06O6.91	Y1Ba2Cu2.94Ti0.06O6.91	77
Pb0.8Sr1Ba1.2Y0.7Ca0.3Cu3O8.35	Pb0.8Sr1Ba1.2Y0.7Ca0.3Cu3O8.35	77
Er0.76Ca0.24Ba1.6Sr0.4Cu2.76Co0.24O6.88	Er0.76Ca0.24Ba1.6Sr0.4Cu2.76Co0.24O6.88	77
Lu0.85Pr0.15Ba1.7Sr0.3Cu3O6.91	Lu0.85Pr0.15Ba1.7Sr0.3Cu3O6.91	77
Ba1.6Sr0.4Yb0.65Ca0.35Cu3O6.63	Ba1.6Sr0.4Yb0.65Ca0.35Cu3O6.63	77
Nd0.8Ca0.2Ba1Sr1Cu3O6.78	Nd0.8Ca0.2Ba1Sr1Cu3O6.78	77
Eu1Ba2Cu3O6.76	Eu1Ba2Cu3O6.76	77
Tl0.67Cr0.33Sr4Cu2C1O10	Tl0.67Cr0.33Sr4Cu2C1O10	77
La1.1Ba1.5Ca0.4Cu3O7.11	La1.1Ba1.5Ca0.4Cu3O7.11	77
Al1Sr2Ca2Cu3O9.9	Al1Sr2Ca2Cu3O9.9	77
Y1Ba2Cu2.79Ga0.21O7	Y1Ba2Cu2.79Ga0.21O7	76.91
Ca0.3Ba1.45La1.25Cu3O7.172	Ca0.3Ba1.45La1.25Cu3O7.172	76.9
Y0.9Ca0.1Ba2Cu2.75Co0.25O7.03	Y0.9Ca0.1Ba2Cu2.75Co0.25O7.03	76.9
Nd1.15Ba1.85Cu3O6.96	Nd1.15Ba1.85Cu3O6.96	76.8
Ho0.99Ca0.01Ba2Cu4O8	Ho0.99Ca0.01Ba2Cu4O8	76.8
Y1Ba2Cu3H1.15O6.91	Y1Ba2Cu3H1.15O6.91	76.7
Y0.8Ca0.2Ba2Cu3O6.7	Y0.8Ca0.2Ba2Cu3O6.7	76.7
Bi1.7Pb0.3Sr2Ca0.9Nd0.1Cu2O8.27	Bi1.7Pb0.3Sr2Ca0.9Nd0.1Cu2O8.27	76.67
Y1Ba2Cu2.94Fe0.06O6.954	Y1Ba2Cu2.94Fe0.06O6.954	76.6
Gd1Ba1Sr1Cu3O6.9371	Gd1Ba1Sr1Cu3O6.9371	76.5
Bi2Sr1.3Ca1.7Cu2O8.19	Bi2Sr1.3Ca1.7Cu2O8.19	76.5
Bi2Sr2Ca0.9Y0.1Cu2O8	Bi2Sr2Ca0.9Y0.1Cu2O8	76.5
Er0.8Ca0.2Ba2Cu3O6.91	Er0.8Ca0.2Ba2Cu3O6.91	76.5
Pb2Sr2Dy1Cu3O8	Pb2Sr2Dy1Cu3O8	76.5
Bi2Sr1.1Ca1.9Cu2O8.22	Bi2Sr1.1Ca1.9Cu2O8.22	76.5
Bi2Sr1.2Ca1.8Cu2O8.199	Bi2Sr1.2Ca1.8Cu2O8.199	76.5
Bi2Sr1Ca2Cu2O8.229	Bi2Sr1Ca2Cu2O8.229	76.4
Y1Ba2Cu2.95Fe0.05O6.84	Y1Ba2Cu2.95Fe0.05O6.84	76.4
Y0.75Ca0.05Pr0.2Ba2Cu3O6.95	Y0.75Ca0.05Pr0.2Ba2Cu3O6.95	76.4
Er0.8Pr0.2Ba2Cu3O7	Er0.8Pr0.2Ba2Cu3O7	76.4
Pb2Sr2Ho0.05Ca0.5Cu2.994Al0.006O8	Pb2Sr2Ho0.05Ca0.5Cu2.994Al0.006O8	76.4
La1Ba1Ca1Cu3O6.98	La1Ba1Ca1Cu3O6.98	76.35
Y1Ba1Sr1Cu2.975Sn0.025O6.91	Y1Ba1Sr1Cu2.975Sn0.025O6.91	76.3
Y0.75Pr0.15Ca0.1Ba2Cu4O8	Y0.75Pr0.15Ca0.1Ba2Cu4O8	76.2
Ho1Ba2Cu4O8	Ho1Ba2Cu4O8	76.2
Ca0.4La1.25Ba1.35Cu3O7.135	Ca0.4La1.25Ba1.35Cu3O7.135	76
Tl0.5Pb0.5Sr4Cu2C0.9N0.1O7	Tl0.5Pb0.5Sr4Cu2C0.9N0.1O7	76
La1.6Er0.4Ba2Ca0.8Cu4.8O11.424	La1.6Er0.4Ba2Ca0.8Cu4.8O11.424	76
La1.5Nd0.5Ca1Ba2Cu4.95Mo0.05O11.345	La1.5Nd0.5Ca1Ba2Cu4.95Mo0.05O11.345	76
Bi1Pb1Sr2Y0.65Ca0.35Cu2O8	Bi1Pb1Sr2Y0.65Ca0.35Cu2O8	76
La1.5Yb0.5Ba1.5Ca1Cu5O11.785	La1.5Yb0.5Ba1.5Ca1Cu5O11.785	76
La1.1Ba1.5Ca0.4Cu3O7.123	La1.1Ba1.5Ca0.4Cu3O7.123	76
Yb0.8Pr0.2Ba1.7Sr0.3Cu3O6.92	Yb0.8Pr0.2Ba1.7Sr0.3Cu3O6.92	76
La1.55Er0.45Ba2Ca0.9Cu4.9O11.664	La1.55Er0.45Ba2Ca0.9Cu4.9O11.664	76
Ba1.6Sr0.4Yb0.85Ca0.15Cu3O6.83	Ba1.6Sr0.4Yb0.85Ca0.15Cu3O6.83	76
Fe0.5Ba2Ho1Cu2.5O7.49	Fe0.5Ba2Ho1Cu2.5O7.49	76
La1Ba2Cu3O6.89	La1Ba2Cu3O6.89	76
Y1Ba1.76Sr0.24Cu4O8	Y1Ba1.76Sr0.24Cu4O8	76
Ca0.3La0.7Ba1.45La0.55Cu3O7.16	Ca0.3La0.7Ba1.45La0.55Cu3O7.16	76
Nd1.1Ba1.9Cu3O6.935	Nd1.1Ba1.9Cu3O6.935	76
La1.6Gd0.4Ba2Ca0.8Cu4.8O11.401	La1.6Gd0.4Ba2Ca0.8Cu4.8O11.401	76
Bi2Sr2Ca0.6Y0.4Cu2O8.36	Bi2Sr2Ca0.6Y0.4Cu2O8.36	76
Er1Ba2Cu2.94Zn0.03Fe0.03O6.94	Er1Ba2Cu2.94Zn0.03Fe0.03O6.94	76
La1Ba1.5Ca0.5Cu3O7.079	La1Ba1.5Ca0.5Cu3O7.079	76
Tm1.8Pr0.2Ba4Cu7O14.725	Tm1.8Pr0.2Ba4Cu7O14.725	76
Ca1Ba1La1Cu3O6.85	Ca1Ba1La1Cu3O6.85	76
Al1Sr2Ca2Cu3O10.1	Al1Sr2Ca2Cu3O10.1	76
La3Ca0.8Cd0.2Ba3Cu7O16.536	La3Ca0.8Cd0.2Ba3Cu7O16.536	76
Ba1.6Sr0.4Yb0.6Ca0.4Cu3O6.61	Ba1.6Sr0.4Yb0.6Ca0.4Cu3O6.61	76
La1.7Yb0.4Ba1.7Ca0.8Cu5O11.795	La1.7Yb0.4Ba1.7Ca0.8Cu5O11.795	76
Hg0.4Pr1.1Sr2Ca0.5Cu2O7.9	Hg0.4Pr1.1Sr2Ca0.5Cu2O7.9	76
Y1Ba2Cu2.85Fe0.15O7.02	Y1Ba2Cu2.85Fe0.15O7.02	76
Hg1Tl1Ba2Ca2Cu3O10	Hg1Tl1Ba2Ca2Cu3O10	76
La1Ba1.5Ca0.5Cu3O6.85	La1Ba1.5Ca0.5Cu3O6.85	76
Pb2Sr2Y0.53Ca0.47Cu3O8	Pb2Sr2Y0.53Ca0.47Cu3O8	76
La2Ca2Ba2Cu3O13.712	La2Ca2Ba2Cu3O13.712	76
Gd0.55Ca0.35Hf0.15Ba2Cu3O7.06	Gd0.55Ca0.35Hf0.15Ba2Cu3O7.06	76
Y1Ba2Cu3O6.765	Y1Ba2Cu3O6.765	75.8
Bi2Sr2Ca0.9Pr0.1Cu2O8.234	Bi2Sr2Ca0.9Pr0.1Cu2O8.234	75.8
Bi1.7Pb0.3Sr2Ca1Cu2O0.23	Bi1.7Pb0.3Sr2Ca1Cu2O0.23	75.75
Y1Ba2Cu2.82Fe0.18O6.95	Y1Ba2Cu2.82Fe0.18O6.95	75.6
Bi4Sr3Ca3Cu4OY	Bi4Sr3Ca3Cu4OY	75.6
Y1Ba1Sr1Cu3O6.88	Y1Ba1Sr1Cu3O6.88	75.6
Pb2Sr2Ho0.5Ca0.5Cu3O8	Pb2Sr2Ho0.5Ca0.5Cu3O8	75.5667
Bi2Sr2Ca0.9Ce0.1Cu2O8	Bi2Sr2Ca0.9Ce0.1Cu2O8	75.455
La1.25Ba1.45Ca0.3Cu3O7.15	La1.25Ba1.45Ca0.3Cu3O7.15	75.2
La1.2Ba1.5Ca0.3Cu3O7.06	La1.2Ba1.5Ca0.3Cu3O7.06	75.2
Bi2Sr1.6La0.4Ca1Cu2OY	Bi2Sr1.6La0.4Ca1Cu2OY	75.18
Sr2Nd0.4Ca0.6Cu2F1O5	Sr2Nd0.4Ca0.6Cu2F1O5	75.1
Gd0.75Ca0.1Mo0.15Ba2Cu3O6.671	Gd0.75Ca0.1Mo0.15Ba2Cu3O6.671	75.1
Y0.74Ca0.16Sr1.1Ba1Cu2.78S0.22O7	Y0.74Ca0.16Sr1.1Ba1Cu2.78S0.22O7	75.1
Y0.95Ca0.05Ba2Cu2.75Co0.25O7.06	Y0.95Ca0.05Ba2Cu2.75Co0.25O7.06	75.1
Y0.925Ca0.075Ba2Cu3O6.68	Y0.925Ca0.075Ba2Cu3O6.68	75.1
V0.5Sr2.4Ca3.6Cu5.5O13.55	V0.5Sr2.4Ca3.6Cu5.5O13.55	75
Hg0.9Mo0.1Ba2Cu1O4.2	Hg0.9Mo0.1Ba2Cu1O4.2	75
Y1Ba2Cu2.9Al0.1O7	Y1Ba2Cu2.9Al0.1O7	75
Fe0.5Ba2Dy1Cu2.5O7.52	Fe0.5Ba2Dy1Cu2.5O7.52	75
La1Ba1Ca1Cu3O6.99	La1Ba1Ca1Cu3O6.99	75
Ba1.6Sr0.4Yb0.6Ca0.4Cu3O6.36	Ba1.6Sr0.4Yb0.6Ca0.4Cu3O6.36	75
Gd1Ba2Cu2.91Fe0.09O6.94	Gd1Ba2Cu2.91Fe0.09O6.94	75
Y1Ba2Cu2.7Ga0.3O6.93	Y1Ba2Cu2.7Ga0.3O6.93	75
Hg1Ba2Cu0.97Zn0.03O4.063	Hg1Ba2Cu0.97Zn0.03O4.063	75
Bi1Pb1Sr2Y0.3Ca0.7Cu2O8	Bi1Pb1Sr2Y0.3Ca0.7Cu2O8	75
Cu0.5P0.5Sr2Ca1.8Y0.2Cu3O9.45	Cu0.5P0.5Sr2Ca1.8Y0.2Cu3O9.45	75
Y1Ba2Cu2.85Ni0.15O6.84	Y1Ba2Cu2.85Ni0.15O6.84	75
Pb0.8Sr0.8Ba1.2Y0.7Ca0.3Cu3.2O8.3	Pb0.8Sr0.8Ba1.2Y0.7Ca0.3Cu3.2O8.3	75
Nd1Ba1.4Sr0.6Cu3O6.94	Nd1Ba1.4Sr0.6Cu3O6.94	75
Bi2Sr2Ca0.8Y0.2Cu2I1O8	Bi2Sr2Ca0.8Y0.2Cu2I1O8	75
Eu1Ba1Sr0.7Ca0.3Cu3O6.95	Eu1Ba1Sr0.7Ca0.3Cu3O6.95	75
Y1.2Ba0.8Cu1O4	Y1.2Ba0.8Cu1O4	75
Ca5.9Sr3.5Bi0.3Y0.1Pb0.1Al0.1Cu15.1O29	Ca5.9Sr3.5Bi0.3Y0.1Pb0.1Al0.1Cu15.1O29	75
Bi0.5Pb0.25S0.25Sr2Ca0.7Nd0.3Cu2O6.97	Bi0.5Pb0.25S0.25Sr2Ca0.7Nd0.3Cu2O6.97	75
Sr1.84Ba0.16Cu1O3.4	Sr1.84Ba0.16Cu1O3.4	75
Eu2Ba4Cu7O14.671	Eu2Ba4Cu7O14.671	75
Bi0.8Pb0.1S0.1Sr2Ca0.7Nd0.3Cu2O6.95	Bi0.8Pb0.1S0.1Sr2Ca0.7Nd0.3Cu2O6.95	75
Bi0.2Pb0.4La1.2Sr1.3Cu1.9O5.78	Bi0.2Pb0.4La1.2Sr1.3Cu1.9O5.78	75
Eu1Ba1Sr0.8Ca0.2Cu3O6.95	Eu1Ba1Sr0.8Ca0.2Cu3O6.95	75
Nd0.7Ca0.3Ba0.6La0.4Cu3O6.79	Nd0.7Ca0.3Ba0.6La0.4Cu3O6.79	75
Y0.95Ga0.05Ba2Cu4O8	Y0.95Ga0.05Ba2Cu4O8	75
Lu0.8Pr0.2Ba1.7Sr0.3Cu3O6.93	Lu0.8Pr0.2Ba1.7Sr0.3Cu3O6.93	75
Er1Ba2Cu3O6.6	Er1Ba2Cu3O6.6	75
Y1Ba2Cu3H0.1O6.795	Y1Ba2Cu3H0.1O6.795	75
Tl1Sr2Ca1Cu2O6.68	Tl1Sr2Ca1Cu2O6.68	75
B1Sr2Ca2Cu3O9	B1Sr2Ca2Cu3O9	75
V0.5Sr2.3Ca4.7Cu6.5O15.5	V0.5Sr2.3Ca4.7Cu6.5O15.5	75
Y0.868Ca0.132Ba2Cu3O6.928	Y0.868Ca0.132Ba2Cu3O6.928	75
Y0.85Pr0.15Ba2Cu3O6.84	Y0.85Pr0.15Ba2Cu3O6.84	75
Y1Ba2Cu2.94Zn0.06O6.93	Y1Ba2Cu2.94Zn0.06O6.93	75
La1Ba1.1Ca0.9Cu3O7.02	La1Ba1.1Ca0.9Cu3O7.02	75
Y0.25Eu0.75Ba2Cu4O8	Y0.25Eu0.75Ba2Cu4O8	75
B1Sr2Ca2Cu3O2N+3	B1Sr2Ca2Cu3O2N	75
Y1Ba2Cu2.9Fe0.1O6.9	Y1Ba2Cu2.9Fe0.1O6.9	74.9
Y1Ba2Cu2.95Zn0.05OY	Y1Ba2Cu2.95Zn0.05OY	74.7
Y1Ba2Cu2.91Zn0.09O6.9	Y1Ba2Cu2.91Zn0.09O6.9	74.6
Y1Ba2Cu3.92Ga0.08O8	Y1Ba2Cu3.92Ga0.08O8	74.5
Hg1.4Tl0.6Ba2Y0.7Ca0.3Cu2O7.81	Hg1.4Tl0.6Ba2Y0.7Ca0.3Cu2O7.81	74.5
Dy1Ba2Cu4O8	Dy1Ba2Cu4O8	74.4667
Bi8Sr5Ca7Cu9O34.94	Bi8Sr5Ca7Cu9O34.94	74.4
Gd0.9Pr0.1Ba2Cu3O6.95	Gd0.9Pr0.1Ba2Cu3O6.95	74.3
Bi8Sr6Ca6Cu9O34	Bi8Sr6Ca6Cu9O34	74.3
Y1Ba1.98La0.02Cu4O8	Y1Ba1.98La0.02Cu4O8	74.3
La1.25Ca0.35Ba1.4Cu3O7.108	La1.25Ca0.35Ba1.4Cu3O7.108	74.3
Y1Ba2Cu2.91Ti0.09O6.9	Y1Ba2Cu2.91Ti0.09O6.9	74.1
Bi2Sr2Ca1Cu1.99Fe0.01O8	Bi2Sr2Ca1Cu1.99Fe0.01O8	74.1
Bi2Sr2Ca0.65Y0.35Cu2O8.3	Bi2Sr2Ca0.65Y0.35Cu2O8.3	74
Hg0.8Mo0.2Ba2Cu1O4.4	Hg0.8Mo0.2Ba2Cu1O4.4	74
Ba1.6Sr0.4Yb0.75Ca0.25Cu3O6.68	Ba1.6Sr0.4Yb0.75Ca0.25Cu3O6.68	74
Y0.9Ga0.1Ba2Cu4O8	Y0.9Ga0.1Ba2Cu4O8	74
Bi2Sr2Ca1Cu1.952Ni0.048O8	Bi2Sr2Ca1Cu1.952Ni0.048O8	74
Nd1Ba1Sr1Cu3O6.94	Nd1Ba1Sr1Cu3O6.94	74
Bi2Sr2Ca1Cu2O8.197	Bi2Sr2Ca1Cu2O8.197	74
Y0.8Pr0.2Ba2Cu4O7.95	Y0.8Pr0.2Ba2Cu4O7.95	74
La1.5Ba1Ca0.5Cu3O7.195	La1.5Ba1Ca0.5Cu3O7.195	74
Y0.9Ca0.1Ba2Cu2.9Ni0.1O6.86	Y0.9Ca0.1Ba2Cu2.9Ni0.1O6.86	74
La1.05Ba1.5Ca0.45Cu3O6.81	La1.05Ba1.5Ca0.45Cu3O6.81	74
La5.8Y0.4Ca0.8Ba3.1Cu7O16.548	La5.8Y0.4Ca0.8Ba3.1Cu7O16.548	74
La2.7Gd0.4Ca0.8Ba3.1Cu7O16.537	La2.7Gd0.4Ca0.8Ba3.1Cu7O16.537	74
Y1Ba2Cu2.82Fe0.18O7	Y1Ba2Cu2.82Fe0.18O7	74
La1Ba1.2Ca0.8Cu3O6.95	La1Ba1.2Ca0.8Cu3O6.95	74
La2.25Ca1.5Ba2.25Cu6O13.93	La2.25Ca1.5Ba2.25Cu6O13.93	74
Bi0.33Hg0.67Sr2Y1Cu2O7	Bi0.33Hg0.67Sr2Y1Cu2O7	74
Pb2Sr2Eu0.75Ca0.25Cu3O8.1	Pb2Sr2Eu0.75Ca0.25Cu3O8.1	74
Y1Ba0.75Sr1.25Cu3O6.94	Y1Ba0.75Sr1.25Cu3O6.94	74
La1Ba1.4Ca0.6Cu3O6.9	La1Ba1.4Ca0.6Cu3O6.9	74
Tl1Sr2Ca0.4Pr0.6Cu2O7	Tl1Sr2Ca0.4Pr0.6Cu2O7	74
La1Ba2Cu3O6.95	La1Ba2Cu3O6.95	74
Pb0.8Sr1Ba1.2Y0.7Ca0.3Cu3O8.28	Pb0.8Sr1Ba1.2Y0.7Ca0.3Cu3O8.28	74
La2.7Ca0.6Ba2.7Cu6O14.186	La2.7Ca0.6Ba2.7Cu6O14.186	74
Y1Ba2Cu3O6.883	Y1Ba2Cu3O6.883	74
Y1Ba2Cu2.95Zn0.05O6.94	Y1Ba2Cu2.95Zn0.05O6.94	73.9
Bi2Sr2Ca1Cu2O8.242	Bi2Sr2Ca1Cu2O8.242	73.9
Y1Ba1Sr1Cu2.95Sn0.05O6.96	Y1Ba1Sr1Cu2.95Sn0.05O6.96	73.8
Ca0.8Nd0.2Ba1La1Cu3O6.99	Ca0.8Nd0.2Ba1La1Cu3O6.99	73.8
Ca0.9Nd0.1Ba1La1Cu3O6.87	Ca0.9Nd0.1Ba1La1Cu3O6.87	73.8
Ca0.7Nd0.3Ba1La1Cu3O7.04	Ca0.7Nd0.3Ba1La1Cu3O7.04	73.8
Bi2Sr1.8Ca1.2Cu2O8.211	Bi2Sr1.8Ca1.2Cu2O8.211	73.7
Er0.75Ca0.1Hf0.15Ba2Cu3O6.796	Er0.75Ca0.1Hf0.15Ba2Cu3O6.796	73.6
Y1Ba2Cu3.88Ga0.12O8	Y1Ba2Cu3.88Ga0.12O8	73.5
Hg1Ba2Cu1O4.05	Hg1Ba2Cu1O4.05	73.5
Bi1.9Pb0.1Sr2Ca1Cu2O8.2	Bi1.9Pb0.1Sr2Ca1Cu2O8.2	73.5
Bi8Sr8Ca4Cu9O34.25	Bi8Sr8Ca4Cu9O34.25	73.5
Lu0.7Pr0.3Ba2Cu3O7	Lu0.7Pr0.3Ba2Cu3O7	73.5
Gd1Sr0.1Ba1.9Cu4O8	Gd1Sr0.1Ba1.9Cu4O8	73.5
Yb0.7Pr0.3Ba2Cu3O6.97	Yb0.7Pr0.3Ba2Cu3O6.97	73.5
Y0.7Pr0.2Ca0.1Ba2Cu4O8	Y0.7Pr0.2Ca0.1Ba2Cu4O8	73.4
Y1Ba1.76La0.24Cu3O7.024	Y1Ba1.76La0.24Cu3O7.024	73.4
Y1Ba2Cu3.99Zn0.01O8	Y1Ba2Cu3.99Zn0.01O8	73.3
Bi1.6Pb0.4Sr2Ca2Cu3O10.24	Bi1.6Pb0.4Sr2Ca2Cu3O10.24	73.3
Y1Ba2Cu3.98Co0.02O8	Y1Ba2Cu3.98Co0.02O8	73.3
Sr2Nd0.3Ca0.7Cu2F1O5	Sr2Nd0.3Ca0.7Cu2F1O5	73.1
Gd1Sr1.8Ba0.2Cu4O8	Gd1Sr1.8Ba0.2Cu4O8	73.1
La0.9Ba1.5Ca0.6Cu3O6.74	La0.9Ba1.5Ca0.6Cu3O6.74	73
Tl0.5Pb0.5Sr2Ca1Cu2.95Zn0.05O7	Tl0.5Pb0.5Sr2Ca1Cu2.95Zn0.05O7	73
Y1Ba2Cu2.85Ni0.15O6.9	Y1Ba2Cu2.85Ni0.15O6.9	73
Bi1.7Pb0.3Sr2Ca0.7Y0.3Cu2O8.26	Bi1.7Pb0.3Sr2Ca0.7Y0.3Cu2O8.26	73
Y1Ba2Cu2.9Co0.1O6.82	Y1Ba2Cu2.9Co0.1O6.82	73
Y0.9Ca0.1Ba2Cu3O6.7	Y0.9Ca0.1Ba2Cu3O6.7	73
Y1Ba2Cu3H0.1O6.765	Y1Ba2Cu3H0.1O6.765	73
Y1Ba2Cu2.7Al0.3O6.99	Y1Ba2Cu2.7Al0.3O6.99	73
Ca2Sr2Cu3Ga1O9	Ca2Sr2Cu3Ga1O9	73
Bi2Sr1.5Ca1.5Cu2O8.22	Bi2Sr1.5Ca1.5Cu2O8.22	73
Pb2Sr2Eu0.8Ca0.2Cu3O8.1	Pb2Sr2Eu0.8Ca0.2Cu3O8.1	73
La0.8Ca0.2Ba1.5Sr0.5Cu3O6.794	La0.8Ca0.2Ba1.5Sr0.5Cu3O6.794	73
Bi2Sr2Ca0.8Gd0.2Cu2O8	Bi2Sr2Ca0.8Gd0.2Cu2O8	73
Ge0.5Cu0.5Sr2Ca1.7Y0.3Cu3O9.3	Ge0.5Cu0.5Sr2Ca1.7Y0.3Cu3O9.3	73
Er1Ba2Cu2.94Co0.06O6.8	Er1Ba2Cu2.94Co0.06O6.8	73
Ba1.6Sr0.4Yb0.65Ca0.35Cu3O6.45	Ba1.6Sr0.4Yb0.65Ca0.35Cu3O6.45	73
Bi2.1Sr1.8Ca1Cu1.96Co0.04O8	Bi2.1Sr1.8Ca1Cu1.96Co0.04O8	73
La1.3Yb0.6Ba1.3Ca1.2Cu5O11.74	La1.3Yb0.6Ba1.3Ca1.2Cu5O11.74	73
Y0.7Ca0.3Ba1.3La0.7Cu3O7.16	Y0.7Ca0.3Ba1.3La0.7Cu3O7.16	73
Eu1Ba1.9Pr0.1Cu3O6.75	Eu1Ba1.9Pr0.1Cu3O6.75	73
Y1Sr2Cu2.85Re0.15O7.1	Y1Sr2Cu2.85Re0.15O7.1	73
Pb2Sr2Y0.5Ca0.5Cu3F1.0031O7.2608	Pb2Sr2Y0.5Ca0.5Cu3F1.0031O7.2608	73
Bi2Sr2Ca1Cu2O8.212	Bi2Sr2Ca1Cu2O8.212	73
V0.5Sr2.6Ca5.4Cu7.5O17.3	V0.5Sr2.6Ca5.4Cu7.5O17.3	73
Nd1Ba1.8Ca0.2Cu3O6.866	Nd1Ba1.8Ca0.2Cu3O6.866	73
La1Ba1.3Ca0.7Cu3O6.92	La1Ba1.3Ca0.7Cu3O6.92	73
Hg1Ba2Cu1O4.045	Hg1Ba2Cu1O4.045	73
Y0.8Ca0.2Ba1.5La0.5Cu3O7.13	Y0.8Ca0.2Ba1.5La0.5Cu3O7.13	73
Hg0.9Ba2Cu1O4	Hg0.9Ba2Cu1O4	73
Gd0.45Ca0.4Mo0.15Ba2Cu3O6.537	Gd0.45Ca0.4Mo0.15Ba2Cu3O6.537	73
Y1Ba2Cu2.7Ni0.3O6.88	Y1Ba2Cu2.7Ni0.3O6.88	73
Hg1Ba2Cu1O4.06	Hg1Ba2Cu1O4.06	73
Pb2Sr2Eu0.7Ca0.3Cu3O8.1	Pb2Sr2Eu0.7Ca0.3Cu3O8.1	73
Ca0.4Ba1.25La1.35Cu3O7.19	Ca0.4Ba1.25La1.35Cu3O7.19	72.9
Y0.6Ca0.2Pr0.2Ba2Cu3O6.95	Y0.6Ca0.2Pr0.2Ba2Cu3O6.95	72.9
Y1Ba1.5Sr0.5Cu3O6.85	Y1Ba1.5Sr0.5Cu3O6.85	72.9
Y1Ba2Cu2.975Zn0.025O6.85	Y1Ba2Cu2.975Zn0.025O6.85	72.85
Eu1Ba2Cu2.9Co0.1O6.97	Eu1Ba2Cu2.9Co0.1O6.97	72.7
Gd1Ba2Cu4O8	Gd1Ba2Cu4O8	72.6667
Y0.8Pr0.2Ba2Cu3O6.98	Y0.8Pr0.2Ba2Cu3O6.98	72.6
Bi8Sr7Ca5Cu9O34.13	Bi8Sr7Ca5Cu9O34.13	72.5
Bi8Sr6Ca6Cu9O33.85	Bi8Sr6Ca6Cu9O33.85	72.5
Y1Ba2Cu3H0.2O6.795	Y1Ba2Cu3H0.2O6.795	72.5
Y0.95Ca0.05Ba2Cu2.95Co0.05O6.84	Y0.95Ca0.05Ba2Cu2.95Co0.05O6.84	72.5
Hg0.5Fe0.5Sr2Y0.3Ca0.7Cu2O6.65	Hg0.5Fe0.5Sr2Y0.3Ca0.7Cu2O6.65	72.5
La1Ba1.75Sr0.25Cu3O6.946	La1Ba1.75Sr0.25Cu3O6.946	72.5
Y1Ba2Cu2.9Ni0.1O6.93	Y1Ba2Cu2.9Ni0.1O6.93	72.5
Y0.8Pr0.2Ba2Cu3O6.96	Y0.8Pr0.2Ba2Cu3O6.96	72.35
Y0.85Pr0.15Ba2Cu4O8	Y0.85Pr0.15Ba2Cu4O8	72.3
Er0.55Ca0.3Hf0.15Ba2Cu3O7.05	Er0.55Ca0.3Hf0.15Ba2Cu3O7.05	72.2
Y1La1Ba4Cu6O13.95	Y1La1Ba4Cu6O13.95	72.2
Y0.8Ca0.2Ba2Cu3O6.6	Y0.8Ca0.2Ba2Cu3O6.6	72.1
Y0.9Pr0.1Ba2Cu4O8	Y0.9Pr0.1Ba2Cu4O8	72.025
Fe0.5Ba2Gd1Cu2.5O7.45	Fe0.5Ba2Gd1Cu2.5O7.45	72
Al1Sr2Ca2Cu3O9.7	Al1Sr2Ca2Cu3O9.7	72
La1.65Ba1.5Ca0.35Cu3O6.79	La1.65Ba1.5Ca0.35Cu3O6.79	72
La1Ba1.5Ca0.5Cu3O7.112	La1Ba1.5Ca0.5Cu3O7.112	72
Fe0.5Ba2Er1Cu2.5O7.46	Fe0.5Ba2Er1Cu2.5O7.46	72
Pb0.5Sr2Ca0.5Tm0.5Cu2.5O7	Pb0.5Sr2Ca0.5Tm0.5Cu2.5O7	72
Sr2Ca3Cu4F2O8.8	Sr2Ca3Cu4F2O8.8	72
Y1Ba2Cu4Li0.031O8	Y1Ba2Cu4Li0.031O8	72
Nd0.9Ba1.7Ca0.4Cu3O6.801	Nd0.9Ba1.7Ca0.4Cu3O6.801	72
Y1Ba2Cu3Cl1O6	Y1Ba2Cu3Cl1O6	72
Fe0.5Ba2Yb1Cu2.5O7.45	Fe0.5Ba2Yb1Cu2.5O7.45	72
Er1Ba2Cu2.82Fe0.18O6.97	Er1Ba2Cu2.82Fe0.18O6.97	72
Nd0.8Ca0.2Ba0.6La0.4Cu3O6.72	Nd0.8Ca0.2Ba0.6La0.4Cu3O6.72	72
Pb2Sr2Y0.5Ca0.5Cu3F0.5612O7.649	Pb2Sr2Y0.5Ca0.5Cu3F0.5612O7.649	72
La2.3Gd0.7Ca1Ba2.8Sr0.2Cu6.86In0.14O16.536	La2.3Gd0.7Ca1Ba2.8Sr0.2Cu6.86In0.14O16.536	72
La1.1Ba1.5Ca0.4Cu3O6.82	La1.1Ba1.5Ca0.4Cu3O6.82	72
Y0.9Ca0.1Ba1.6La0.4Cu3O7.09	Y0.9Ca0.1Ba1.6La0.4Cu3O7.09	72
Hg1Sr2Ho0.333Ce0.667Cu2O6=z	Hg1Sr2Ho0.333Ce0.667Cu2O6	72
Hg1Ba2Cu1O4.02	Hg1Ba2Cu1O4.02	72
Ca5.84Sr4.02Bi0.14Cu15.84O29	Ca5.84Sr4.02Bi0.14Cu15.84O29	72
Y1Ba2Cu2.955Fe0.045O6.89	Y1Ba2Cu2.955Fe0.045O6.89	72
Gd0.45Ca0.4Hf0.15Ba2Cu3O7.08	Gd0.45Ca0.4Hf0.15Ba2Cu3O7.08	71.9
Lu1.8Ba0.2Cu1O4	Lu1.8Ba0.2Cu1O4	71.9
Bi2Sr1.9Ca1.1Cu2O8.181	Bi2Sr1.9Ca1.1Cu2O8.181	71.8
Y1Ba2Cu2.76Ga0.24O7	Y1Ba2Cu2.76Ga0.24O7	71.79
Bi2Sr2Ca1Cu2I0.25O8.21	Bi2Sr2Ca1Cu2I0.25O8.21	71.6
Y0.8Pr0.2Ba2Cu3O6.82	Y0.8Pr0.2Ba2Cu3O6.82	71.6
Y0.8Ca0.2Ba2Cu3O7	Y0.8Ca0.2Ba2Cu3O7	71.6
La3Ca0.7Cd0.3Ba3Cu7O16.459	La3Ca0.7Cd0.3Ba3Cu7O16.459	71.5
Bi1.7Pb0.3Sr2Ca0.7Y0.3Cu2O8.25	Bi1.7Pb0.3Sr2Ca0.7Y0.3Cu2O8.25	71.5
Bi2Sr2Ca1Cu1.98Fe0.02O8	Bi2Sr2Ca1Cu1.98Fe0.02O8	71.5
Y1Ba2Cu2.76Ni0.24O7	Y1Ba2Cu2.76Ni0.24O7	71.5
Y1Ba2Cu3.84Ga0.16O8	Y1Ba2Cu3.84Ga0.16O8	71.25
Y1Ba2Cu3O6.773	Y1Ba2Cu3O6.773	71.2
Y1Ba2Cu2.9Fe0.1O6.929	Y1Ba2Cu2.9Fe0.1O6.929	71
Pb1Sr2Y0.62Ca0.38Cu3O8	Pb1Sr2Y0.62Ca0.38Cu3O8	71
Yb0.75Pr0.25Ba1.7Sr0.3Cu3O6.92	Yb0.75Pr0.25Ba1.7Sr0.3Cu3O6.92	71
Tl0.5Pb0.5Sr2Ca1Cu2.98Zn0.02O7	Tl0.5Pb0.5Sr2Ca1Cu2.98Zn0.02O7	71
La1Ba0.9Ca1.1Cu3O7.05	La1Ba0.9Ca1.1Cu3O7.05	71
Cu0.5P0.5Sr2Ca1.8Y0.2Cu3O9.35	Cu0.5P0.5Sr2Ca1.8Y0.2Cu3O9.35	71
Y0.95Ca0.05Ba2Cu3O6.7	Y0.95Ca0.05Ba2Cu3O6.7	71
Nd0.9Ca0.1Ba1Sr1Cu3O6.85	Nd0.9Ca0.1Ba1Sr1Cu3O6.85	71
Pb2Sr2Eu0.65Ca0.35Cu3O8.1	Pb2Sr2Eu0.65Ca0.35Cu3O8.1	71
Y1Ba2Cu2.94Zn0.06O6.96	Y1Ba2Cu2.94Zn0.06O6.96	71
Pb2Sr2Eu0.85Ca0.15Cu3O8.1	Pb2Sr2Eu0.85Ca0.15Cu3O8.1	71
Y1.01Ba2.01Cu2.906Ni0.094O6.7	Y1.01Ba2.01Cu2.906Ni0.094O6.7	71
Tl0.5Pb0.5Sr4Cu2C1O3O7	Tl0.5Pb0.5Sr4Cu2C1O3O7	71
Y1Ba2Cu3F0.1O6.7	Y1Ba2Cu3F0.1O6.7	71
Tl0.5Pb0.5Sr4Cu2C1O10	Tl0.5Pb0.5Sr4Cu2C1O10	71
Y1Ba2Cu2.85Co0.15O6.92	Y1Ba2Cu2.85Co0.15O6.92	71
La0.75Sm0.25Ba1Ca1Cu3O7	La0.75Sm0.25Ba1Ca1Cu3O7	71
La0.85Ca0.15Ba1.5Sr0.5Cu3O6.819	La0.85Ca0.15Ba1.5Sr0.5Cu3O6.819	71
Cu4.5Sr2Ca3Cr0.5O11.45	Cu4.5Sr2Ca3Cr0.5O11.45	71
Y1Sr2Cu2.8Mo0.2O7.1	Y1Sr2Cu2.8Mo0.2O7.1	71
La1.65Er0.35Ba2Ca0.7Cu4.7O11.166	La1.65Er0.35Ba2Ca0.7Cu4.7O11.166	71
Gd0.96Ca0.04Ba1Sr1Cu3O6.9138	Gd0.96Ca0.04Ba1Sr1Cu3O6.9138	71
Sr2Nd0.5Ca0.5Cu2F1O5	Sr2Nd0.5Ca0.5Cu2F1O5	70.9
Y0.975Ca0.025Ba2Cu3O6.72	Y0.975Ca0.025Ba2Cu3O6.72	70.8
Nd0.8Ca0.1Pr0.1Ba2Cu3O7.02	Nd0.8Ca0.1Pr0.1Ba2Cu3O7.02	70.8
Bi1.4Pb0.6Sr2Ca1.4Ga0.6Cu3O7	Bi1.4Pb0.6Sr2Ca1.4Ga0.6Cu3O7	70.6
Gd0.99Ca0.01Ba1Sr1Cu3O6.9198	Gd0.99Ca0.01Ba1Sr1Cu3O6.9198	70.5
Y1Ba2Cu3.98Fe0.02O8	Y1Ba2Cu3.98Fe0.02O8	70.5
Y1Ba2Cu3.97Ni0.03O8	Y1Ba2Cu3.97Ni0.03O8	70.4
Y1La1.2Ba3.8Cu6O14.07	Y1La1.2Ba3.8Cu6O14.07	70.4
Hg0.92Ba2.05Cu1.03O4.087	Hg0.92Ba2.05Cu1.03O4.087	70.3
Y1Ba2Cu3.8Ga0.2O8	Y1Ba2Cu3.8Ga0.2O8	70.25
Y1Ba2Cu3.987Fe0.013O8	Y1Ba2Cu3.987Fe0.013O8	70.15
Y1Ba2Cu2.955Zn0.045O7	Y1Ba2Cu2.955Zn0.045O7	70.1
La1.7Er0.3Ba2Ca0.6Cu4.6O10.92	La1.7Er0.3Ba2Ca0.6Cu4.6O10.92	70
Bi2Sr2Ca1Cu2O8.2135	Bi2Sr2Ca1Cu2O8.2135	70
Tl2Ba2Cu1O5.929	Tl2Ba2Cu1O5.929	70
Pb0.5Sr2Ca0.5Er0.5Cu2.5O7	Pb0.5Sr2Ca0.5Er0.5Cu2.5O7	70
La1.25Ba1.5Ca0.25Cu3O6.74	La1.25Ba1.5Ca0.25Cu3O6.74	70
La1.5Nd0.5Ca1Ba2Cu4.75Mo0.25O11.143	La1.5Nd0.5Ca1Ba2Cu4.75Mo0.25O11.143	70
La1.5Nd0.5Ca1Ba2Cu4.85Mo0.15O11.322	La1.5Nd0.5Ca1Ba2Cu4.85Mo0.15O11.322	70
Y1Ba1.95Cu2.95Co0.05O6.9	Y1Ba1.95Cu2.95Co0.05O6.9	70
Bi2Sr2Ca1Cu2O8.3	Bi2Sr2Ca1Cu2O8.3	70
La1.1Yb0.7Ba1.1Ca1.4Cu5O11.692	La1.1Yb0.7Ba1.1Ca1.4Cu5O11.692	70
Dy1Ba2Cu2.9Fe0.1O6.84	Dy1Ba2Cu2.9Fe0.1O6.84	70
Bi2Sr2Ca1Cu2O8.199	Bi2Sr2Ca1Cu2O8.199	70
Y1Ba2Cu2.9Ni0.1O6.95	Y1Ba2Cu2.9Ni0.1O6.95	70
La1.1Ba1.5Ca0.4Cu3O7.17	La1.1Ba1.5Ca0.4Cu3O7.17	70
Tl0.5Pb0.5Sr4Cu2C0.7N0.3O7	Tl0.5Pb0.5Sr4Cu2C0.7N0.3O7	70
Y0.8Pr0.2Ba2Cu3O6.965	Y0.8Pr0.2Ba2Cu3O6.965	70
Y1Ba2Cu3.985Zn0.015O7.95	Y1Ba2Cu3.985Zn0.015O7.95	70
Tl0.5Pb0.5Sr4Cu2C0.5N0.5O7	Tl0.5Pb0.5Sr4Cu2C0.5N0.5O7	70
Sr3Cu2Cl1O5	Sr3Cu2Cl1O5	70
Y0.7Ca0.3Ba2Cu2.7Co0.3O6.84	Y0.7Ca0.3Ba2Cu2.7Co0.3O6.84	70
Tm1Ba1Sr1Cu3O6.94	Tm1Ba1Sr1Cu3O6.94	70
La1.1Ba1.5Ca0.4Cu3O6.97	La1.1Ba1.5Ca0.4Cu3O6.97	70
Nd1.1Ba1.7Sr0.2Cu3O6.858	Nd1.1Ba1.7Sr0.2Cu3O6.858	70
Ga1Sr2Ca2Cu3O9	Ga1Sr2Ca2Cu3O9	70
Hg1Ba2Cu1O4.049	Hg1Ba2Cu1O4.049	70
Cu0.5P0.5Sr2Ca1.8Y0.2Cu3O9.25	Cu0.5P0.5Sr2Ca1.8Y0.2Cu3O9.25	70
Y1Ba1.8Cu2.8Co0.2O7.05	Y1Ba1.8Cu2.8Co0.2O7.05	70
Dy1Ba2Cu2.96Zn0.04O6.9	Dy1Ba2Cu2.96Zn0.04O6.9	70
Y0.5Ca0.5Ba1.1La0.9Cu3O7.15	Y0.5Ca0.5Ba1.1La0.9Cu3O7.15	70
Bi2Sr2Ca1Cu2O8.214	Bi2Sr2Ca1Cu2O8.214	70
Bi2Sr2Ca0.8Pr0.2Cu2O8.282	Bi2Sr2Ca0.8Pr0.2Cu2O8.282	70
Tl1Sr2Ca0.6Pr0.4Cu2O7	Tl1Sr2Ca0.6Pr0.4Cu2O7	70
La2.5Y0.5Ca1Ba3Cu6.72Fe0.28O16.592	La2.5Y0.5Ca1Ba3Cu6.72Fe0.28O16.592	70
Bi2Sr2Ca1.2Cu3.22O8	Bi2Sr2Ca1.2Cu3.22O8	70
Bi2Sr2Ca1Cu2O8.218	Bi2Sr2Ca1Cu2O8.218	70
Sr2Cu1O3.1	Sr2Cu1O3.1	70
Y2Ba4Cu7O14.78	Y2Ba4Cu7O14.78	70
Sm1Ba2Cu2.96Zn0.04O6.83	Sm1Ba2Cu2.96Zn0.04O6.83	70
Bi1.7Pb0.3Sr2Ca0.8Y0.2Cu2O8	Bi1.7Pb0.3Sr2Ca0.8Y0.2Cu2O8	69.7
Y1Ba2Cu2.9Ni0.1O6.88	Y1Ba2Cu2.9Ni0.1O6.88	69.5
Y0.9Ca0.1Ba2Cu2.9Co0.1O6.84	Y0.9Ca0.1Ba2Cu2.9Co0.1O6.84	69.5
Sr2Y1Cu3O7.65	Sr2Y1Cu3O7.65	69.5
Bi1.4Pb0.6Sr2Ca1.6Ga0.4Cu3O7	Bi1.4Pb0.6Sr2Ca1.6Ga0.4Cu3O7	69.4
Ca0.3Ba1.45La1.25Cu3O7.12	Ca0.3Ba1.45La1.25Cu3O7.12	69.3
Sm1Ba2Cu4O8	Sm1Ba2Cu4O8	69.3
Y1Ba2Cu2.835Fe0.165O6.98	Y1Ba2Cu2.835Fe0.165O6.98	69.3
Y1Ba1Sr1Cu2.9Sn0.1O7	Y1Ba1Sr1Cu2.9Sn0.1O7	69.1
Sr2Ca1Cu2F1O5	Sr2Ca1Cu2F1O5	69.1
Y1Ba1.6La0.4Cu3O7.14	Y1Ba1.6La0.4Cu3O7.14	69.075
Hg1Ba2Cu0.97Zn0.03O4.052	Hg1Ba2Cu0.97Zn0.03O4.052	69
Y0.8Ga0.2Ba2Cu4O8	Y0.8Ga0.2Ba2Cu4O8	69
Nd1.3Ba1.7Cu3O7	Nd1.3Ba1.7Cu3O7	69
Y1Ba2Cu2.7Fe0.3O7.1	Y1Ba2Cu2.7Fe0.3O7.1	69
Al1Sr2Ca2Cu3O9.5	Al1Sr2Ca2Cu3O9.5	69
Cu0.85Re0.15Sr2Y1Cu2O7.3	Cu0.85Re0.15Sr2Y1Cu2O7.3	69
Y1Ba2Cu2.73Fe0.27O7.1	Y1Ba2Cu2.73Fe0.27O7.1	69
Er1Ba2Cu2.94Zn0.06O6.92	Er1Ba2Cu2.94Zn0.06O6.92	69
Y0.8Ca0.2Ba2Cu2.8Co0.2O6.83	Y0.8Ca0.2Ba2Cu2.8Co0.2O6.83	69
Nd1Ba2Cu3S1O6	Nd1Ba2Cu3S1O6	69
Sr2Y1Cu3O7.9	Sr2Y1Cu3O7.9	69
La1Ca1Ba1Cu3O7	La1Ca1Ba1Cu3O7	69
Pb2Sr2Eu0.9Ca0.1Cu3O8.1	Pb2Sr2Eu0.9Ca0.1Cu3O8.1	69
Y1Ba2Cu3O6.702	Y1Ba2Cu3O6.702	69
Y1Ba2Cu3.98Ni0.02O8	Y1Ba2Cu3.98Ni0.02O8	68.8125
Y0.9Ca0.1Ba2Cu3O6.59	Y0.9Ca0.1Ba2Cu3O6.59	68.8
Ho1Sr0.2Ba1.8Cu4O8	Ho1Sr0.2Ba1.8Cu4O8	68.8
Y0.95Ca0.05Ba1.9La0.1Cu4O7.9	Y0.95Ca0.05Ba1.9La0.1Cu4O7.9	68.8
Ca0.2Ba1.55La1.25Cu3O7.159	Ca0.2Ba1.55La1.25Cu3O7.159	68.7
Hg1.4Tl0.6Ba2Y0.4Ca0.6Cu2O7.71	Hg1.4Tl0.6Ba2Y0.4Ca0.6Cu2O7.71	68.6
Y1Ba1Sr1Cu2.9Sn0.1O7.001	Y1Ba1Sr1Cu2.9Sn0.1O7.001	68.6
Ca0.4Ba1.35La1.25Cu3O7.08	Ca0.4Ba1.35La1.25Cu3O7.08	68.6
La1.25Ba1.55Ca0.2Cu3O7.16	La1.25Ba1.55Ca0.2Cu3O7.16	68.5
Y1Ba2Cu2.88Ti0.12O6.88	Y1Ba2Cu2.88Ti0.12O6.88	68.4
Bi2Sr2Ca0.85Pr0.15Cu2O8	Bi2Sr2Ca0.85Pr0.15Cu2O8	68.35
Y0.8Pr0.2Ba2Cu3O7.55	Y0.8Pr0.2Ba2Cu3O7.55	68.3
Eu0.9Pr0.1Ba2Cu3O7	Eu0.9Pr0.1Ba2Cu3O7	68.3
La0.9Pr0.1Ba2Cu3O7	La0.9Pr0.1Ba2Cu3O7	68.3
Ho1Sr0.6Ba1.4Cu4O8	Ho1Sr0.6Ba1.4Cu4O8	68.3
Nd0.92Pr0.08Ba2Cu3O7	Nd0.92Pr0.08Ba2Cu3O7	68.2
Tl1C1Sr2Ba2Cu2O10	Tl1C1Sr2Ba2Cu2O10	68.2
Bi1.4Pb0.6Sr2Ca1.8Ga0.2Cu3O7	Bi1.4Pb0.6Sr2Ca1.8Ga0.2Cu3O7	68.2
Ho1Sr0.4Ba1.6Cu4O8	Ho1Sr0.4Ba1.6Cu4O8	68.1
Yb0.7Ca0.3Ba1.6Sr0.4Cu3O6.73	Yb0.7Ca0.3Ba1.6Sr0.4Cu3O6.73	68.05
Tl1Sr2Ca0.6Y0.4Cu2O7	Tl1Sr2Ca0.6Y0.4Cu2O7	68
Lu0.7Ca0.3Ba2Cu3O6.4	Lu0.7Ca0.3Ba2Cu3O6.4	68
La0.9Ca0.1Ba1.5Sr0.5Cu3O6.847	La0.9Ca0.1Ba1.5Sr0.5Cu3O6.847	68
Y1Ba2Cu3H0.24O6.765	Y1Ba2Cu3H0.24O6.765	68
Y0.8Pr0.2Ba2Cu3O6.81	Y0.8Pr0.2Ba2Cu3O6.81	68
Eu1.8Pr0.2Ba4Cu7O14.779	Eu1.8Pr0.2Ba4Cu7O14.779	68
La2.5Y0.5Ca1Ba3Cu6.58Fe0.42O16.599	La2.5Y0.5Ca1Ba3Cu6.58Fe0.42O16.599	68
Pb2Sr2Y0.5Ca0.5Cu3F0.253O7.9858	Pb2Sr2Y0.5Ca0.5Cu3F0.253O7.9858	68
Ca0.2La0.8Ba1.55La0.45Cu3O7.16	Ca0.2La0.8Ba1.55La0.45Cu3O7.16	68
Tm1.6Pr0.4Ba4Cu7O14.722	Tm1.6Pr0.4Ba4Cu7O14.722	68
Pb0.7Hg0.3Sr4Cu2C1O10	Pb0.7Hg0.3Sr4Cu2C1O10	68
Y1Sr2Cu3O6.92	Y1Sr2Cu3O6.92	68
Y1Ba2Cu2.52Al0.48O6.74	Y1Ba2Cu2.52Al0.48O6.74	68
Y1Ba1Sr1Cu2.8Mo0.2O7.3	Y1Ba1Sr1Cu2.8Mo0.2O7.3	68
Dy1Ba2Cu2.9Ga0.1O6.7	Dy1Ba2Cu2.9Ga0.1O6.7	68
Y1Ba2Cu2.82Ni0.18O7	Y1Ba2Cu2.82Ni0.18O7	68
Pb0.5Sr2Ca0.5Ho0.5Cu2.5O7	Pb0.5Sr2Ca0.5Ho0.5Cu2.5O7	67.9
Gd0.85Pr0.15Ba2Cu3O7	Gd0.85Pr0.15Ba2Cu3O7	67.9
Y1Ba1.9La0.1Cu4O7.8	Y1Ba1.9La0.1Cu4O7.8	67.8
Bi1.4Pb0.6Sr2Ca1.2Ga0.8Cu3O7	Bi1.4Pb0.6Sr2Ca1.2Ga0.8Cu3O7	67.7
Y1Ba2Cu2.95Fe0.05O6.79	Y1Ba2Cu2.95Fe0.05O6.79	67.6
Y1La0.2Ba1.8Cu3O7.26	Y1La0.2Ba1.8Cu3O7.26	67.6
Sm1Ba2Cu3O6.734	Sm1Ba2Cu3O6.734	67.6
Y1Ba2Cu2.94Zn0.06O6.97	Y1Ba2Cu2.94Zn0.06O6.97	67.6
Bi1.7Pb0.3Sr2Ca1Cu2O0.27	Bi1.7Pb0.3Sr2Ca1Cu2O0.27	67.6
Y0.8Pr0.2Ba2Cu3O7.67	Y0.8Pr0.2Ba2Cu3O7.67	67.5
Er0.75Ca0.25Ba2Cu3O6.88	Er0.75Ca0.25Ba2Cu3O6.88	67.5
La3Ca0.6Cd0.4Ba3Cu7O16.41	La3Ca0.6Cd0.4Ba3Cu7O16.41	67.5
Y0.75Ca0.25Ba2Cu2.75Co0.25O6.82	Y0.75Ca0.25Ba2Cu2.75Co0.25O6.82	67.5
Bi1.4Pb0.6Sr2Ca1.7Ga0.3Cu3O7	Bi1.4Pb0.6Sr2Ca1.7Ga0.3Cu3O7	67.4
Nd1Ba2Cu3O6.85	Nd1Ba2Cu3O6.85	67.4
Y0.8Ca0.2Ba2Cu3O6.59	Y0.8Ca0.2Ba2Cu3O6.59	67.3
Yb0.7Pr0.3Ba2Cu3O6.87	Yb0.7Pr0.3Ba2Cu3O6.87	67.2
Bi2Sr2Ca1Cu2O8.256	Bi2Sr2Ca1Cu2O8.256	67.2
La1.25Ca0.3Ba1.45Cu3O7.11	La1.25Ca0.3Ba1.45Cu3O7.11	67.1
Bi1.6Pb0.4Sr2Ca2Cu3O10.34	Bi1.6Pb0.4Sr2Ca2Cu3O10.34	67.1
Y0.6Ca0.2Pr0.2Ba2Cu3O7	Y0.6Ca0.2Pr0.2Ba2Cu3O7	67.1
Y1Ba2Cu2.73Ga0.27O7	Y1Ba2Cu2.73Ga0.27O7	67.04
Y0.85Ca0.15Ba2Cu2.85Ni0.15O6.85	Y0.85Ca0.15Ba2Cu2.85Ni0.15O6.85	67
Y1Ba2Cu2.97Zn0.03O6.77	Y1Ba2Cu2.97Zn0.03O6.77	67
Hg0.65V0.35Sr2Ca0.55Nd0.45Cu2O6.8	Hg0.65V0.35Sr2Ca0.55Nd0.45Cu2O6.8	67
Sr2Y1Cu3O7.75	Sr2Y1Cu3O7.75	67
Pb0.5Sr2Y0.6Ca0.4Cu2.5O6.97	Pb0.5Sr2Y0.6Ca0.4Cu2.5O6.97	67
Y2Ba4Cu7O14.95	Y2Ba4Cu7O14.95	67
Dy1Ba2Cu2.9Ni0.1O6.74	Dy1Ba2Cu2.9Ni0.1O6.74	67
Y0.6Ca0.4Ba1.2La0.8Cu3O7.15	Y0.6Ca0.4Ba1.2La0.8Cu3O7.15	67
Bi2Sr2Ca0.9Y0.1Cu2I1O8	Bi2Sr2Ca0.9Y0.1Cu2I1O8	67
Bi2Sr1.5Ca1.5Cu2O8.25	Bi2Sr1.5Ca1.5Cu2O8.25	67
Y1Ba1.9La0.1Cu3O6.85	Y1Ba1.9La0.1Cu3O6.85	67
Cu0.5C0.5Ba2Ca2Cu3O9	Cu0.5C0.5Ba2Ca2Cu3O9	67
La1.5Ba1Ca0.5Cu3O7.126	La1.5Ba1Ca0.5Cu3O7.126	67
Bi1.7Pb0.3Sr2Ca0.7Y0.3Cu1.94Zn0.06O8	Bi1.7Pb0.3Sr2Ca0.7Y0.3Cu1.94Zn0.06O8	66.9
Nd1Ba1.2Sr0.8Cu3O6.97	Nd1Ba1.2Sr0.8Cu3O6.97	66.9
Y0.8Pr0.2Ba2Cu4O8	Y0.8Pr0.2Ba2Cu4O8	66.7857
Y0.8Pr0.2Ba2Cu3O7.65	Y0.8Pr0.2Ba2Cu3O7.65	66.5
Hg0.5Fe0.5Sr2Y0.5Ca0.5Cu2O6.68	Hg0.5Fe0.5Sr2Y0.5Ca0.5Cu2O6.68	66.5
Bi1.4Pb0.6Sr2Ca1Ga1Cu3O7	Bi1.4Pb0.6Sr2Ca1Ga1Cu3O7	66.5
Hg1.4Tl0.6Ba2Y0.3Ca0.7Cu2O7.68	Hg1.4Tl0.6Ba2Y0.3Ca0.7Cu2O7.68	66.4
Y1Ba2Cu2.75Co0.25O7.06	Y1Ba2Cu2.75Co0.25O7.06	66.2
Bi4Sr3Ca2.1Y0.9Cu4OY	Bi4Sr3Ca2.1Y0.9Cu4OY	66.2
Y1Ba2Cu2.95Zn0.05O6.85	Y1Ba2Cu2.95Zn0.05O6.85	66.19
Gd0.8Ca0.05Mo0.15Ba2Cu3O6.651	Gd0.8Ca0.05Mo0.15Ba2Cu3O6.651	66.1
La0.5Sm0.5Ba1Ca1Cu3O7	La0.5Sm0.5Ba1Ca1Cu3O7	66
Lu0.75Pr0.25Ba1.7Sr0.3Cu3O6.9	Lu0.75Pr0.25Ba1.7Sr0.3Cu3O6.9	66
Ba1.6Sr0.4Yb0.75Ca0.25Cu3O6.51	Ba1.6Sr0.4Yb0.75Ca0.25Cu3O6.51	66
Bi2Sr2Ca0.5Y0.5Cu2O8.39	Bi2Sr2Ca0.5Y0.5Cu2O8.39	66
Y1Ba2Cu2.4Ni0.6O6.94	Y1Ba2Cu2.4Ni0.6O6.94	66
La0.95Ca0.05Ba1.5Sr0.5Cu3O6.878	La0.95Ca0.05Ba1.5Sr0.5Cu3O6.878	66
La1Ba1Ca1Cu3O7	La1Ba1Ca1Cu3O7	66
La1.75Er0.25Ba2Ca0.5Cu4.5O10.662	La1.75Er0.25Ba2Ca0.5Cu4.5O10.662	66
Hg0.85Mo0.15Sr2Cu1O4	Hg0.85Mo0.15Sr2Cu1O4	66
Bi2Sr2Ca0.6Y0.4Cu2I1O8	Bi2Sr2Ca0.6Y0.4Cu2I1O8	66
Y0.76Ca0.24Ba2Cu2.64Co0.36O6.96	Y0.76Ca0.24Ba2Cu2.64Co0.36O6.96	66
Ba2Ca3Cu4F1.8O8.2	Ba2Ca3Cu4F1.8O8.2	66
La1Ba1Ca1Cu3O6.856	La1Ba1Ca1Cu3O6.856	66
Y1Ba2Cu3H0.34O7	Y1Ba2Cu3H0.34O7	66
Y1Ba1.9Cu2.9Co0.1O6.92	Y1Ba1.9Cu2.9Co0.1O6.92	66
Nd2Ba4Cu7O14.525	Nd2Ba4Cu7O14.525	66
Y1Sr2Cu2.8W0.2O7.2	Y1Sr2Cu2.8W0.2O7.2	66
Y0.8Ca0.2Ba1.4La0.6Cu3O7.15	Y0.8Ca0.2Ba1.4La0.6Cu3O7.15	66
Sm1Ba2Cu2.9Fe0.1O6.89	Sm1Ba2Cu2.9Fe0.1O6.89	66
Er0.45Ca0.4Hf0.15Ba2Cu3O7.1	Er0.45Ca0.4Hf0.15Ba2Cu3O7.1	66
Gd0.9Mo0.1Ba2Cu3O6.907	Gd0.9Mo0.1Ba2Cu3O6.907	65.9
Pb0.5Sr2Ca0.5Dy0.5Cu2.5O7	Pb0.5Sr2Ca0.5Dy0.5Cu2.5O7	65.9
Y0.8Pr0.2Ba2Cu3O8.06	Y0.8Pr0.2Ba2Cu3O8.06	65.8
Bi2Sr2Ca1Cu1.96Fe0.04O8	Bi2Sr2Ca1Cu1.96Fe0.04O8	65.7
Y1Ba2Cu2.67Ga0.33O7	Y1Ba2Cu2.67Ga0.33O7	65.64
Y0.9Pr0.1Ba2Cu3O6.8	Y0.9Pr0.1Ba2Cu3O6.8	65.6
Nd1.1Ba1.9Cu3O7.05	Nd1.1Ba1.9Cu3O7.05	65.5
Y0.8Pr0.2Ba2Cu3O7.79	Y0.8Pr0.2Ba2Cu3O7.79	65.4
Y1Ba2Cu2.55Ga0.45O7	Y1Ba2Cu2.55Ga0.45O7	65.36
Yb0.7Ca0.3Ba1.6Sr0.4Cu3O6.43	Yb0.7Ca0.3Ba1.6Sr0.4Cu3O6.43	65.3
Ba2Yb1Cu3O6.66	Ba2Yb1Cu3O6.66	65.3
Ca0.3Ba1.45La1.25Cu3O7.11	Ca0.3Ba1.45La1.25Cu3O7.11	65.3
Y0.9Ca0.1Ba2Cu3O6.6	Y0.9Ca0.1Ba2Cu3O6.6	65.3
La1Ba1.5Sr0.5Cu3O6.967	La1Ba1.5Sr0.5Cu3O6.967	65.2
Ru0.8Sr2Y1Cu2.2O8.1	Ru0.8Sr2Y1Cu2.2O8.1	65
La2Ba4Cu6O13.8	La2Ba4Cu6O13.8	65
Y1Ba2.01Cu2.81Ni0.19O6.7	Y1Ba2.01Cu2.81Ni0.19O6.7	65
La0.25Sm0.75Ba1Ca1Cu3O7	La0.25Sm0.75Ba1Ca1Cu3O7	65
La2.1Gd0.9Ca1Ba2.6Sr0.4Cu6.72In0.28O16.54	La2.1Gd0.9Ca1Ba2.6Sr0.4Cu6.72In0.28O16.54	65
Pb2Sr2Y0.5Ca0.5Cu3O8.6	Pb2Sr2Y0.5Ca0.5Cu3O8.6	65
Tl0.5Pb0.5Sr2Ca1Cu2.98Co0.02O7	Tl0.5Pb0.5Sr2Ca1Cu2.98Co0.02O7	65
Eu0.8Pr0.2Ba2Cu3O6.7	Eu0.8Pr0.2Ba2Cu3O6.7	65
Nd1.1Ba1.7Ca0.2Cu3O6.894	Nd1.1Ba1.7Ca0.2Cu3O6.894	65
Lu0.8Ca0.2Ba2Cu3O6.54	Lu0.8Ca0.2Ba2Cu3O6.54	65
Er1Ba2Cu2.88Zn0.03Fe0.09O6.95	Er1Ba2Cu2.88Zn0.03Fe0.09O6.95	65
Pb2.04Sr2.07Y0.61Ca0.38Cu3O8	Pb2.04Sr2.07Y0.61Ca0.38Cu3O8	65
Y1Ba2Cu2.94Zn0.06O6.95	Y1Ba2Cu2.94Zn0.06O6.95	65
Cu0.8Mo0.2Sr2Y1Cu2O7.3	Cu0.8Mo0.2Sr2Y1Cu2O7.3	65
Bi1.4Pb0.6Sr2Ca0.4Nd0.6Cu2O8.24	Bi1.4Pb0.6Sr2Ca0.4Nd0.6Cu2O8.24	65
Pb2Sr2Y0.64Ca0.36Cu3O8	Pb2Sr2Y0.64Ca0.36Cu3O8	65
Y0.95Ca0.05Ba2Cu2.95Zn0.05O6.89	Y0.95Ca0.05Ba2Cu2.95Zn0.05O6.89	65
Nd1Ba1.6Ca0.4Cu3O6.828	Nd1Ba1.6Ca0.4Cu3O6.828	65
Y1Ba2Cu2.925Zn0.075O6.94	Y1Ba2Cu2.925Zn0.075O6.94	65
Y1Ba2Cu2.85Co0.15O7.03	Y1Ba2Cu2.85Co0.15O7.03	65
Nd1.2Ba1.4Sr0.4Cu3O6.731	Nd1.2Ba1.4Sr0.4Cu3O6.731	65
Tl1Sr2Ca0.6Gd0.4Cu2O7	Tl1Sr2Ca0.6Gd0.4Cu2O7	65
Er1Ba2Cu2.82Ni0.18O7	Er1Ba2Cu2.82Ni0.18O7	65
Cu5.5Sr2Ca4Cr0.5O13.35	Cu5.5Sr2Ca4Cr0.5O13.35	65
Tl2Ba2Cu1O6.16	Tl2Ba2Cu1O6.16	64.9
Y1Ba2Cu2.925Zn0.075OY	Y1Ba2Cu2.925Zn0.075OY	64.9
Er0.8Ca0.05Hf0.15Ba2Cu3O6.706	Er0.8Ca0.05Hf0.15Ba2Cu3O6.706	64.8
Ca0.95Ce0.05Ba1La1Cu3O6.91	Ca0.95Ce0.05Ba1La1Cu3O6.91	64.8
Y1Ba2Cu2.61Ga0.39O7	Y1Ba2Cu2.61Ga0.39O7	64.8
Bi2Sr2Ca1Cu2I0.2O8.242	Bi2Sr2Ca1Cu2I0.2O8.242	64.6
Y1Ba2Cu3.975Fe0.025O8	Y1Ba2Cu3.975Fe0.025O8	64.6
Y1Ba2Cu2.94Ni0.06O6.78	Y1Ba2Cu2.94Ni0.06O6.78	64.6
Tm1Ba2Cu3O6.72	Tm1Ba2Cu3O6.72	64.5
Hg1Ba2Cu1O4.01	Hg1Ba2Cu1O4.01	64.5
Y0.8Pr0.2Ba2Cu3O8.04	Y0.8Pr0.2Ba2Cu3O8.04	64.4
Gd0.7Pr0.2Ca0.1Ba2Cu3O7	Gd0.7Pr0.2Ca0.1Ba2Cu3O7	64.4
Yb1Ba2Cu2.943Zn0.057O6.9	Yb1Ba2Cu2.943Zn0.057O6.9	64.3
Tm0.7Pr0.3Ba2Cu3O6.95	Tm0.7Pr0.3Ba2Cu3O6.95	64.1
Bi4Sr3Ca1Y2Cu4O16	Bi4Sr3Ca1Y2Cu4O16	64.1
Ca1Ba1La1Cu3O6.97	Ca1Ba1La1Cu3O6.97	64
Y1Ba2Cu3.8Fe0.2O8	Y1Ba2Cu3.8Fe0.2O8	64
Y0.95Ca0.05Ba2Cu2.95Co0.05O6.75	Y0.95Ca0.05Ba2Cu2.95Co0.05O6.75	64
Er0.76Ca0.24Ba1.4Sr0.6Cu2.76Co0.24O6.84	Er0.76Ca0.24Ba1.4Sr0.6Cu2.76Co0.24O6.84	64
Y1Ba1.9La0.1Cu3O8	Y1Ba1.9La0.1Cu3O8	64
Y1Ba2Cu2.88Zn0.12O6.95	Y1Ba2Cu2.88Zn0.12O6.95	64
Nd1Ba1Sr1Cu3O6.92	Nd1Ba1Sr1Cu3O6.92	64
Y1Ba2Cu4Li0.062O8	Y1Ba2Cu4Li0.062O8	64
Er0.94Ca0.06Ba2Cu2.82Co0.18O6.76	Er0.94Ca0.06Ba2Cu2.82Co0.18O6.76	64
Y1Sr2Cu3O7.2	Y1Sr2Cu3O7.2	64
Bi2Sr2Ca0.6Y0.4Cu2O8.29	Bi2Sr2Ca0.6Y0.4Cu2O8.29	64
Y0.8Ca0.2Sr1Ba1Cu2.7Ga0.3O7	Y0.8Ca0.2Sr1Ba1Cu2.7Ga0.3O7	64
La1.7Gd0.3Ba2Ca0.6Cu4.6O10.9	La1.7Gd0.3Ba2Ca0.6Cu4.6O10.9	64
Sr1.4Ba0.6Cu1F2O2	Sr1.4Ba0.6Cu1F2O2	64
Y1La1.4Ba3.6Cu6O14.2	Y1La1.4Ba3.6Cu6O14.2	64
Y1Ba2Cu2.89Co0.11O7	Y1Ba2Cu2.89Co0.11O7	64
Er0.94Ca0.04Ba2Cu2.82Co0.18O6.76	Er0.94Ca0.04Ba2Cu2.82Co0.18O6.76	64
Y0.8Ca0.2Ba2Cu2.8Ni0.2O6.77	Y0.8Ca0.2Ba2Cu2.8Ni0.2O6.77	64
Y1Ba1Sr1Cu2.85Sn0.15O7.06	Y1Ba1Sr1Cu2.85Sn0.15O7.06	63.8
Y1Ba2Cu2.9Fe0.1O6.85	Y1Ba2Cu2.9Fe0.1O6.85	63.8
Y1Ba1Sr1Cu2.85Sn0.15O7.062	Y1Ba1Sr1Cu2.85Sn0.15O7.062	63.7
Y0.7Pr0.3Ba2Cu4O8	Y0.7Pr0.3Ba2Cu4O8	63.6667
Hg0.92Ba2.05Cu1.03O4.103	Hg0.92Ba2.05Cu1.03O4.103	63.6
Y1Ba2Cu2.925Zn0.075O6.85	Y1Ba2Cu2.925Zn0.075O6.85	63.6
Pb2Sr2Ho0.5Ca0.5Cu2.982Al0.018O8	Pb2Sr2Ho0.5Ca0.5Cu2.982Al0.018O8	63.6
Bi1.7Pb0.3Sr2Ca0.6Y0.4Cu2O8	Bi1.7Pb0.3Sr2Ca0.6Y0.4Cu2O8	63.5
Ca0.4Ba1.25La1.35Cu3O7.16	Ca0.4Ba1.25La1.35Cu3O7.16	63.5
Eu0.8Pr0.2Ba2Cu4O8	Eu0.8Pr0.2Ba2Cu4O8	63.5
Y1Ba2Cu3.939Ni0.061O8	Y1Ba2Cu3.939Ni0.061O8	63.5
Tl0.5Pb0.5Sr2Ca1Cu2.98Ni0.02O7	Tl0.5Pb0.5Sr2Ca1Cu2.98Ni0.02O7	63.5
Hg0.5Fe0.5Sr2Y0.2Ca0.8Cu2O6.63	Hg0.5Fe0.5Sr2Y0.2Ca0.8Cu2O6.63	63.5
Bi2Sr2.7Nd0.3Cu2OY	Bi2Sr2.7Nd0.3Cu2OY	63.38
Y1Ba2Cu2.4Ga0.6O7	Y1Ba2Cu2.4Ga0.6O7	63.31
Gd1Ba1.9Pr0.1Cu3O7.03	Gd1Ba1.9Pr0.1Cu3O7.03	63.3
Y0.8Pr0.2Ba2Cu3O7.2	Y0.8Pr0.2Ba2Cu3O7.2	63.3
Bi2Sr2Ca1Cu2I0.43O8.21	Bi2Sr2Ca1Cu2I0.43O8.21	63.1
Y1Ba1.75Cu2.75Co0.25O7.06	Y1Ba1.75Cu2.75Co0.25O7.06	63
Dy1Ba2Cu2.8Ni0.2O6.83	Dy1Ba2Cu2.8Ni0.2O6.83	63
Y0.6Pr0.4Ba2Cu4O7.95	Y0.6Pr0.4Ba2Cu4O7.95	63
Al1Sr2Ca2Cu3O9.3	Al1Sr2Ca2Cu3O9.3	63
Y1Sr2Cu2.8Re0.2O7.2	Y1Sr2Cu2.8Re0.2O7.2	63
Eu1.6Pr0.4Ba4Cu7O14.761	Eu1.6Pr0.4Ba4Cu7O14.761	63
Y1Ba2Cu3.972Zn0.028O8	Y1Ba2Cu3.972Zn0.028O8	63
Eu0.8Pr0.2Ba2Cu3O7	Eu0.8Pr0.2Ba2Cu3O7	63
Y1Ba2Cu3.964Ni0.036O8	Y1Ba2Cu3.964Ni0.036O8	63
Y0.8Ce0.1Ca0.1Ba2Cu4O8	Y0.8Ce0.1Ca0.1Ba2Cu4O8	63
Nd1Ba2Cu3O6.78	Nd1Ba2Cu3O6.78	63
La0.7Ca0.2Pr0.1Ba1.5Sr0.5Cu3O6.809	La0.7Ca0.2Pr0.1Ba1.5Sr0.5Cu3O6.809	63
Er1Ba2Cu2.91Zn0.06Fe0.03O6.93	Er1Ba2Cu2.91Zn0.06Fe0.03O6.93	63
Y1Ba2Cu2.697Mn0.303O6.9	Y1Ba2Cu2.697Mn0.303O6.9	63
Ga1Sr2Ca3Cu4O11.5	Ga1Sr2Ca3Cu4O11.5	63
Yb0.7Pr0.3Ba1.7Sr0.3Cu3O6.93	Yb0.7Pr0.3Ba1.7Sr0.3Cu3O6.93	63
Y1Ba2Cu3.976Zn0.024O8	Y1Ba2Cu3.976Zn0.024O8	63
Y1Ba2Cu2.05Al0.95O6.7	Y1Ba2Cu2.05Al0.95O6.7	63
Bi2Sr2.8Nd0.2Cu2OY	Bi2Sr2.8Nd0.2Cu2OY	62.94
La1.25Ca0.25Ba1.5Cu3O7.087	La1.25Ca0.25Ba1.5Cu3O7.087	62.9
Y0.8Pr0.2Ba2Cu3O7.5	Y0.8Pr0.2Ba2Cu3O7.5	62.9
Y1Ba2Cu3.96Mn0.04O8	Y1Ba2Cu3.96Mn0.04O8	62.8
Bi1.4Pb0.6Sr2Ga2Cu3O7	Bi1.4Pb0.6Sr2Ga2Cu3O7	62.7
Y1Ba1.7La0.3Cu4O7.8	Y1Ba1.7La0.3Cu4O7.8	62.7
Y0.8Pr0.2Ba2Cu3O6.91	Y0.8Pr0.2Ba2Cu3O6.91	62.7
Y0.8Ca0.2Ba2Cu3O6.51	Y0.8Ca0.2Ba2Cu3O6.51	62.6
Y0.8Pr0.2Ba2Cu3O7.3	Y0.8Pr0.2Ba2Cu3O7.3	62.6
Y1Sr2Cu3O7.5	Y1Sr2Cu3O7.5	62.5
Hg0.9Cr0.1Sr2Cu1O4	Hg0.9Cr0.1Sr2Cu1O4	62.3
Yb0.9Ca0.1Ba1.6Sr0.4Cu3O6.89	Yb0.9Ca0.1Ba1.6Sr0.4Cu3O6.89	62.1
Bi1.7Pb0.3Sr2Ca0.65Y0.35Cu1.94Zn0.06O8	Bi1.7Pb0.3Sr2Ca0.65Y0.35Cu1.94Zn0.06O8	62.1
Dy1Ba2Cu2.94Zn0.06O6.9	Dy1Ba2Cu2.94Zn0.06O6.9	62
Pb2Sr2Y0.5Ca0.5Cu3O8.1882	Pb2Sr2Y0.5Ca0.5Cu3O8.1882	62
Tl1Sr2Ca0.4Tb0.6Cu2O7	Tl1Sr2Ca0.4Tb0.6Cu2O7	62
Sr1.5Ba0.5Cu1F2O2	Sr1.5Ba0.5Cu1F2O2	62
Y0.99Ba1.99Cu2.847Li0.153O6.4	Y0.99Ba1.99Cu2.847Li0.153O6.4	62
Pb0.5Ca1Sr2Y0.5Cu2O7	Pb0.5Ca1Sr2Y0.5Cu2O7	62
Sr2Tm1Cu3O7.65	Sr2Tm1Cu3O7.65	62
Tl2Ba2Cu1O6.03	Tl2Ba2Cu1O6.03	62
Y0.75Ca0.25Ba2Cu2.75Ni0.25O6.77	Y0.75Ca0.25Ba2Cu2.75Ni0.25O6.77	62
Sr2Y1Cu3O7.45	Sr2Y1Cu3O7.45	62
Y1Ba2.01Cu2.806Cr0.194O7.3	Y1Ba2.01Cu2.806Cr0.194O7.3	62
La0.75Ca0.15Pr0.1Ba1.5Sr0.5Cu3O6.845	La0.75Ca0.15Pr0.1Ba1.5Sr0.5Cu3O6.845	62
La1.5Ba1.1Ca0.4Cu3O7.082	La1.5Ba1.1Ca0.4Cu3O7.082	62
Y1Ba2Cu2.988Zn0.012O6.75	Y1Ba2Cu2.988Zn0.012O6.75	62
Sr2Tm1Cu3O7.2	Sr2Tm1Cu3O7.2	62
Sr2Y1Cu3O7.95	Sr2Y1Cu3O7.95	62
Pb0.5Sr2Ca0.5Sm0.5Cu2.5O7	Pb0.5Sr2Ca0.5Sm0.5Cu2.5O7	62
Y1Ba2Cu2.4Fe0.6O7.453	Y1Ba2Cu2.4Fe0.6O7.453	62
Sr2Ho1Cu3O	Sr2Ho1Cu3O	62
Y1Ba2Cu3O6.71	Y1Ba2Cu3O6.71	61.9667
Y1La0.2Ba1.8Cu3O7.16	Y1La0.2Ba1.8Cu3O7.16	61.7
Y1Ba2Cu2.97Zn0.03O6.76	Y1Ba2Cu2.97Zn0.03O6.76	61.4
Y1Ba1.7La0.3Cu3O7.059	Y1Ba1.7La0.3Cu3O7.059	61.4
Y1Ba1.8La0.2Cu3O6.9	Y1Ba1.8La0.2Cu3O6.9	61.4
Er0.7Pr0.3Ba2Cu3O7	Er0.7Pr0.3Ba2Cu3O7	61.1
Ru1Sr2Gd0.9Ca0.1Cu2O8	Ru1Sr2Gd0.9Ca0.1Cu2O8	61
Y1Ba1.87La0.13Cu4O8	Y1Ba1.87La0.13Cu4O8	61
Y0.75Ca0.25Ba2Cu2.75Co0.25O6.8	Y0.75Ca0.25Ba2Cu2.75Co0.25O6.8	61
Ba1.6Sr0.4Yb0.65Ca0.35Cu2O6.4	Ba1.6Sr0.4Yb0.65Ca0.35Cu2O6.4	61
Sr1.5Ba0.5Y1Cu2.8Ga0.2O7.2	Sr1.5Ba0.5Y1Cu2.8Ga0.2O7.2	61
Y1Ba1.9La0.1Cu4O8	Y1Ba1.9La0.1Cu4O8	61
Lu0.7Pr0.3Ba1.7Sr0.3Cu3O6.89	Lu0.7Pr0.3Ba1.7Sr0.3Cu3O6.89	61
Y0.8Ca0.2Ba2Cu3O6.49	Y0.8Ca0.2Ba2Cu3O6.49	61
Ba1.6Sr0.4Yb0.85Ca0.15Cu3O6.6	Ba1.6Sr0.4Yb0.85Ca0.15Cu3O6.6	61
Tl1Ba2Sr2Cu2C1O10	Tl1Ba2Sr2Cu2C1O10	61
Bi2Sr2Ca0.7Pr0.3Cu2O8.299	Bi2Sr2Ca0.7Pr0.3Cu2O8.299	60.8
Y1Ba2Cu2.94Zn0.06O6.84	Y1Ba2Cu2.94Zn0.06O6.84	60.8
Bi1.7Pb0.3Sr2Ca0.75Y0.25Cu1.94Zn0.06O8	Bi1.7Pb0.3Sr2Ca0.75Y0.25Cu1.94Zn0.06O8	60.6
Y0.7Pr0.3Ba2Cu3O6.942	Y0.7Pr0.3Ba2Cu3O6.942	60.6
Y1Ba2Cu3O6.59	Y1Ba2Cu3O6.59	60.55
Nd1Ba2Cu3O6.23	Nd1Ba2Cu3O6.23	60.5
Y1Ba2Cu3O6.666	Y1Ba2Cu3O6.666	60.5
Ca0.9Ce0.1Ba1La1Cu3O7.02	Ca0.9Ce0.1Ba1La1Cu3O7.02	60.5
Y0.6Pr0.4Ba1Sr1Cu3O6.9	Y0.6Pr0.4Ba1Sr1Cu3O6.9	60.5
C0.57Sr2Ca0.7Y0.3Cu2.33O6.78	C0.57Sr2Ca0.7Y0.3Cu2.33O6.78	60.3
Y1Ba1.8La0.2Cu4O7.9	Y1Ba1.8La0.2Cu4O7.9	60.1
Fe0.5Ba2Eu1Cu2.5O7.51	Fe0.5Ba2Eu1Cu2.5O7.51	60
Pb0.5Sr2Ca0.5Nd0.5Cu2.5O7	Pb0.5Sr2Ca0.5Nd0.5Cu2.5O7	60
La1.8Sr0.2Ca1Cu2O5.98	La1.8Sr0.2Ca1Cu2O5.98	60
C0.55Sr2.03Ca0.62Y0.35Cu2.35O6.79	C0.55Sr2.03Ca0.62Y0.35Cu2.35O6.79	60
La1.2Ba1.5Ca0.3Cu3O6.93	La1.2Ba1.5Ca0.3Cu3O6.93	60
Y1Ba2Cu2.994Zn0.006O6.63	Y1Ba2Cu2.994Zn0.006O6.63	60
Y2Ba4Cu7O14.53	Y2Ba4Cu7O14.53	60
Y1Ba2Cu2.3Fe0.7O7.484	Y1Ba2Cu2.3Fe0.7O7.484	60
La1.9Yb0.3Ba1.9Ca0.6Cu5O11.797	La1.9Yb0.3Ba1.9Ca0.6Cu5O11.797	60
Y2Ba4Cu7O14.68	Y2Ba4Cu7O14.68	60
Fe0.5Ba1Sr1Y1Cu2.5O7.35	Fe0.5Ba1Sr1Y1Cu2.5O7.35	60
Tm1.4Pr0.6Ba4Cu7O14.667	Tm1.4Pr0.6Ba4Cu7O14.667	60
Pb0.5Sr2Ca0.5Eu0.5Cu2.5O7	Pb0.5Sr2Ca0.5Eu0.5Cu2.5O7	60
Tl1.2Sr2Ca0.8Cu2O6.862	Tl1.2Sr2Ca0.8Cu2O6.862	60
Y0.9Ca0.1Ba1.5La0.5Cu3O7.13	Y0.9Ca0.1Ba1.5La0.5Cu3O7.13	60
Tl1Sr2Ca0.4Gd0.6Cu2O7	Tl1Sr2Ca0.4Gd0.6Cu2O7	60
Ca1La1Ba1Cu2.97Zn0.03O7	Ca1La1Ba1Cu2.97Zn0.03O7	60
Y1Ba2Cu2.91Fe0.09O6.83	Y1Ba2Cu2.91Fe0.09O6.83	60
Ba1.6Sr0.4Yb1Cu3O6.75	Ba1.6Sr0.4Yb1Cu3O6.75	60
Fe0.5Ba2Tm1Cu2.5O7.43	Fe0.5Ba2Tm1Cu2.5O7.43	60
Hg0.4Pr1.1Sr2Ca0.5Cu2O6.9	Hg0.4Pr1.1Sr2Ca0.5Cu2O6.9	60
Sr1.6Ba0.4Cu1F2O2	Sr1.6Ba0.4Cu1F2O2	60
Bi1.6Pb0.4Sr2Cu3Ca2O10.08	Bi1.6Pb0.4Sr2Cu3Ca2O10.08	60
Y1Ba2Cu2.95Zn0.05O6.8	Y1Ba2Cu2.95Zn0.05O6.8	60
La1Ba0.8Ca1.2Cu3O7.11	La1Ba0.8Ca1.2Cu3O7.11	60
Y2La0.6Ba3.4Cu6O14.02	Y2La0.6Ba3.4Cu6O14.02	60
Pb0.5Sr2Ca0.5Gd0.5Cu2.5O7	Pb0.5Sr2Ca0.5Gd0.5Cu2.5O7	60
Ca0.4Ba1.25La1.25Cu3O7.05	Ca0.4Ba1.25La1.25Cu3O7.05	60
Sm1Ba2Cu3O6.709	Sm1Ba2Cu3O6.709	59.8
Y0.8Pr0.2Ba2Cu3O7.4	Y0.8Pr0.2Ba2Cu3O7.4	59.8
La0.8Pr0.2Ba2Cu3O7	La0.8Pr0.2Ba2Cu3O7	59.8
Ca0.2Ba1.55La1.25Cu3O7.11	Ca0.2Ba1.55La1.25Cu3O7.11	59.7
Y1Ba2Cu3O6.61	Y1Ba2Cu3O6.61	59.626
Y1Ba2Cu3O6.64	Y1Ba2Cu3O6.64	59.5333
Y1Ba2Cu3O6.546	Y1Ba2Cu3O6.546	59.4
Y1Ba2Cu3O6.602	Y1Ba2Cu3O6.602	59.4
Y0.7Pr0.3Ba2Cu3O6.97	Y0.7Pr0.3Ba2Cu3O6.97	59.3
Gd0.85Mo0.15Ba2Cu3O6.855	Gd0.85Mo0.15Ba2Cu3O6.855	59.2
Pb2Sr2Ho0.5Ca0.5Cu2.97Al0.03O8	Pb2Sr2Ho0.5Ca0.5Cu2.97Al0.03O8	59.1
Hg1Ba2Cu1O4.34	Hg1Ba2Cu1O4.34	59
Pb2Sr2Eu0.95Ca0.05Cu3O8.1	Pb2Sr2Eu0.95Ca0.05Cu3O8.1	59
Y0.7Ca0.3Ba2Cu2.7Co0.3O6.78	Y0.7Ca0.3Ba2Cu2.7Co0.3O6.78	59
La0.25Dy0.75Ba1Ca1Cu3O7	La0.25Dy0.75Ba1Ca1Cu3O7	59
Y0.85Pr0.15Ba2Cu3O6.8	Y0.85Pr0.15Ba2Cu3O6.8	59
Y1Ba2Cu0.97Zn0.03O7.95	Y1Ba2Cu0.97Zn0.03O7.95	59
Sm1Ba2Cu2.94Zn0.06O6.85	Sm1Ba2Cu2.94Zn0.06O6.85	59
La3Ca0.5Cd0.5Ba3Cu7O16.375	La3Ca0.5Cd0.5Ba3Cu7O16.375	59
Y1Ba1.6La0.4Cu3O7.04	Y1Ba1.6La0.4Cu3O7.04	59
Y1Ba2Cu3O6.556	Y1Ba2Cu3O6.556	58.95
Y1Ba2Cu2.8Fe0.2O6.9	Y1Ba2Cu2.8Fe0.2O6.9	58.8
Sr2Tm1Cu3O7.48	Sr2Tm1Cu3O7.48	58.5
Fe0.5Sr1Ba1Y1Cu2.5O7	Fe0.5Sr1Ba1Y1Cu2.5O7	58.5
Y1Ba1Sr1Cu3O6.83	Y1Ba1Sr1Cu3O6.83	58.5
Y1Ba2Cu3O6.516	Y1Ba2Cu3O6.516	58.2
La1.9Gd1.1Ca1Ba2.4Sr0.6Cu6.58In0.42O16.554	La1.9Gd1.1Ca1Ba2.4Sr0.6Cu6.58In0.42O16.554	58
Eu1.4Pr0.6Ba4Cu7O14.632	Eu1.4Pr0.6Ba4Cu7O14.632	58
La2.9Gd0.3Ca0.6Ba3.2Cu0.3O16.503	La2.9Gd0.3Ca0.6Ba3.2Cu0.3O16.503	58
Dy1Ba2Cu2.8Fe0.2O6.93	Dy1Ba2Cu2.8Fe0.2O6.93	58
Y1Ba2Cu4Li0.125O8	Y1Ba2Cu4Li0.125O8	58
Y1Ba2Cu2.775Co0.225O6.99	Y1Ba2Cu2.775Co0.225O6.99	58
Y1Ba2Cu4Li0.25O8	Y1Ba2Cu4Li0.25O8	58
Tl1Sr2Ca0.8Pr0.2Cu2O7	Tl1Sr2Ca0.8Pr0.2Cu2O7	58
Sr1.75Ba0.25Cu1F2O2	Sr1.75Ba0.25Cu1F2O2	58
Tl2Ba2Cu1O5.94	Tl2Ba2Cu1O5.94	58
Bi2Sr2Ca1Cu2I1O8	Bi2Sr2Ca1Cu2I1O8	58
Y1Ba2Cu2.97Zn0.03O6.75	Y1Ba2Cu2.97Zn0.03O6.75	58
Lu0.7Ca0.3Ba2Cu3O6.15	Lu0.7Ca0.3Ba2Cu3O6.15	58
La2.5Y0.5Ca1Ba3Cu6.44Fe0.56O16.617	La2.5Y0.5Ca1Ba3Cu6.44Fe0.56O16.617	58
Y1Sr2Cu2.7Ti0.3O7	Y1Sr2Cu2.7Ti0.3O7	58
Eu0.8Pr0.2Ba2Cu3O6.97	Eu0.8Pr0.2Ba2Cu3O6.97	57.9
Y0.9Ca0.1Ba1.5La0.5Cu3O7.19	Y0.9Ca0.1Ba1.5La0.5Cu3O7.19	57.9
Y1Ba1.9La0.1Cu3O6.8	Y1Ba1.9La0.1Cu3O6.8	57.9
Y1Ba2Cu2.982Zn0.018O6.75	Y1Ba2Cu2.982Zn0.018O6.75	57.8
Y1Ba2Cu2.8Fe0.2O6.85	Y1Ba2Cu2.8Fe0.2O6.85	57.7
Y1Ba2Cu3O6.829	Y1Ba2Cu3O6.829	57.7
Gd0.8Pr0.2Ba2Cu3O7	Gd0.8Pr0.2Ba2Cu3O7	57.7
La1.5Pr0.5Ca1Ba2Cu5O11.782	La1.5Pr0.5Ca1Ba2Cu5O11.782	57.7
Y1Ba2Cu2.9Zn0.1OY	Y1Ba2Cu2.9Zn0.1OY	57.6
Y0.8Pr0.2Ba2Cu3O7.1	Y0.8Pr0.2Ba2Cu3O7.1	57.6
Y0.9Ca0.1Ba2Cu2.9Co0.1O6.76	Y0.9Ca0.1Ba2Cu2.9Co0.1O6.76	57.5
Y0.85Ca0.15Ba2Cu2.85Co0.15O6.78	Y0.85Ca0.15Ba2Cu2.85Co0.15O6.78	57.5
Nd1Ba1.7La0.3O6.77	Nd1Ba1.7La0.3O6.77	57.5
Y1La0.3Ba1.7Cu3O7	Y1La0.3Ba1.7Cu3O7	57.45
Y0.7Pr0.3Ba2Cu3O6.98	Y0.7Pr0.3Ba2Cu3O6.98	57.4
La1.25Ba1.65Ca0.1Cu3O7.15	La1.25Ba1.65Ca0.1Cu3O7.15	57.3
Nd0.95Pr0.05Ba2Cu3O6.85	Nd0.95Pr0.05Ba2Cu3O6.85	57.2
La0.7Pr0.3Ba2Cu3O7	La0.7Pr0.3Ba2Cu3O7	57.1
Ca0.1La1.15Ba1.75Cu3O7.148	Ca0.1La1.15Ba1.75Cu3O7.148	57.1
La1Ba1.5Sr0.5Cu3O6.948	La1Ba1.5Sr0.5Cu3O6.948	57.1
Cu0.5C0.5Ca3Cu2O6.6	Cu0.5C0.5Ca3Cu2O6.6	57
Ca0.1La0.9Ba1.65La0.35Cu3O7.15	Ca0.1La0.9Ba1.65La0.35Cu3O7.15	57
Y0.7Pr0.3Ba2Cu3O6.96	Y0.7Pr0.3Ba2Cu3O6.96	57
La1Ba1Cu2.94Co0.06O7	La1Ba1Cu2.94Co0.06O7	57
La1Ba1Sr1Cu3O6.94	La1Ba1Sr1Cu3O6.94	57
Bi2Sr2Ca0.6Pr0.4Cu2O8.316	Bi2Sr2Ca0.6Pr0.4Cu2O8.316	57
Ca0.4La1.25Ba1.35Cu3O7.055	Ca0.4La1.25Ba1.35Cu3O7.055	57
Y1Ba2Cu2.844Fe0.156O7	Y1Ba2Cu2.844Fe0.156O7	57
Y1Ba2Cu2.9Zn0.1O6.94	Y1Ba2Cu2.9Zn0.1O6.94	56.95
Y0.7Pr0.3Ba2Cu3O7	Y0.7Pr0.3Ba2Cu3O7	56.8925
Y1Ba2Cu3O6.729	Y1Ba2Cu3O6.729	56.8
Y1Ba2Cu3.956Zn0.044O8	Y1Ba2Cu3.956Zn0.044O8	56.8
C0.54Sr2Ca0.6Y0.4Cu2.38O6.89	C0.54Sr2Ca0.6Y0.4Cu2.38O6.89	56.7
Ba1.8Sr0.2Yb1Cu3O6.61	Ba1.8Sr0.2Yb1Cu3O6.61	56.7
Bi2Sr2Ca1Cu2I0.4O8.242	Bi2Sr2Ca1Cu2I0.4O8.242	56.7
Lu0.6Pr0.4Ba2Cu3O7	Lu0.6Pr0.4Ba2Cu3O7	56.55
Y1Ba2Cu2.8Zn0.2OY	Y1Ba2Cu2.8Zn0.2OY	56.5
Gd0.8Th0.2Fe1As1O1	Gd0.8Th0.2Fe1As1O1	56.5
Bi1.8Ga0.2Sr1.8Ca1.2Cu2O8	Bi1.8Ga0.2Sr1.8Ca1.2Cu2O8	56.5
Sm1.2Ba1.8Cu3O7.01	Sm1.2Ba1.8Cu3O7.01	56.5
Sm1Ba1.9Pr0.1Cu3O6.99	Sm1Ba1.9Pr0.1Cu3O6.99	56.4
Bi2Sr2Ca1Cu2I0.61O8.21	Bi2Sr2Ca1Cu2I0.61O8.21	56.3
Y1Ba2Cu3O6.57	Y1Ba2Cu3O6.57	56.1
[truncated: 14,415 more rows]

## Sheet: Hosono
formula	Tc (K)
SmFeAsO0.8H0.2	56
CeFeAsO0.9H0.1	48
Ca0.85La0.15FeAsH	47
Ca0.85La0.15Fe2As1.88P0.12	45
Ca0.85La0.15FeAs21.98Sb0.02	43
Ca0.75Ce0.25FeAs1.9Sb0.1	43
Ca0.76Pr0.24FeAs1.9Sb0.1	43
Ca0.84Nd0.16FeAs1.9Sb0.1	43
Na0.8N0.6H1.8Fe2Se2	42
LaFeAsO0.8H0.2	36
LaFeAsO0.85H0.85	35
CaFeAsF0.7	27
BaFe1.92Pt0.08As2	24
Ba0.95La0.05Fe2As2	22.4
Sr0.68La0.32Fe2As2	20
Ca10Ir4As8Fe2As25	16
MoC0.68	12
CrNbN	11
Nb5Ir3O	10.5
Ir0.6Rh0.4Se2	10
KMo6Se8	9
MgMg0.75Al0.25Si	6.2
Ba0.83Pr0.17Fe2As2	6.1
LaIrPn	5.3
SrNiSn3	5
SrAl2Si2	4.6
Ba2Bi2.97Sb0.03	4.3
YNi0.85Bi2	4
BaGe2H0.27	4
Zr5N4OF6	4
LaNiAsO0.85H0.15	3.7
YFe2SiC	3.5
BaNi2As1.8P0.2	3.3
LaSi2H0.03	3
1T-TaS2	3
CaPd2Bi2	2.6
SrPt2Bi2	2.6
BaTi2Sb1.6Sn0.2O	2.5
SrPd2Bi2	2.2
LaGe1.7	2
Y2CrC3	1.5
CuZr2	1
HfZr2	1
Zr2Ti2Sb2H	0
Zr2Ti2Bi2H	0
BaMnRuAs2	0
BaMnBi2	0
LaCo2Si2	0
GdCo2B2	0
Y3NiSi3	0
ZrNi0.75As	0
Cu2As	0
BaCu2As2	0
HfCu2P2	0
BaZnBi2	0
NbGeAs	0
Ce2O2Sb	0
ZnB2	0
CaSrSi4	0
BaRh2Ge4S6	0
Cr2Hf	0
SmNiAs	0
CaOsO3	0
SrCr2O4	0
Zr2N2S	0
Mn2CrN	0
RhNCr3	0
Ca2ZnOsO6	0
Sr2CoOsO6	0
SrCrO2H	0
SrMoO2.5N0.5	0
MnO2	0
BaScO2H	0
LaSiO3H	0
BaCr2O4	0
CeCu3Cr4O12	0
KOsO3	0
Bi2OsO6	0
La3HfBi5	0
BaPdSi	0
SrFeAsH	0
LaFe0.5Sb2	0
ZrTiBi	0
ZrTiSb	0
LaCrAsO	0
CeCrAsO	0
PrCrAsO	0
SmCrAsO	0
NdCrAsO	0
CaMnBi2	0
BaMnFeAs2	0
LaMn2Si2	0
BaCo2Ge2	0
LaNiAs	0
Ba2Cu3P4	0
GdCu1.25P1.75	0
TaGeAs	0
LaAgBi2	0
CeAgBi2	0
Gd2O2Bi	0
SrAuP	0
Ta5Si3	0
SrNiSi3	0
BaRh2Ge4Se6	0
CrTaN	0
SrOsO3	0
LaSrMnO3H	0
Sr2TiO3F2	0
Hf2N2S	0
Mn3ZnN	0
Sr3OsO6	0
Ba2YScOsO6	0
BaBiS3	0
Ca2CrO4	0
YCaCrO4	0
Na32Si136	0
PtSb2	0
Ti3O4.9N0.1	0
NaTi2O4	0
SrCu3Cr4O12	0
LuCu3Cr4O12	0
LaCu3Ru4O12	0
Ca3LiOsO6	0
Pb2Os2O7	0
La3TiBi5	0
ZrTiAs	0
SrCrAsF	0
SrMnAsF	0
MgNiGe	0
La3NiSi3	0
BaCu6As2	0
ZrCu2P2	0
HfCuSi2	0
Sr2F2Ti2Bi2O	0
PCa10Ir4As8Fe10As10	0
EuCrAsF	0
BaMnAsF	0
BaMn2As2	0
YCo2Ge2	0
LaCo2Ge2	0
Ca2Cu6P5	0
YCuSb2	0
ZrCu2As2	0
HfCuGe2	0
BaNiSn3	0
Ce2O2Bi	0
Er2O2Bi	0
SrAuSi	0
V5Ge3	0
Ta5Ir3O	0
BaIr2Ge4S6	0
Cr2N	0
BaOsO3	0
CaCu3Cr4O12	0
Sr2LiOsO6	0
Ti4O6.99N0.01	0
BaCu3Cr4O12	0
EuCu3Cr4O12	0
CdRh2O4	0
Ca2Os2O7	0
Pb2Ir2O7	0
LaFeSiF	0
HfCo2Si2	0
TiSiAs	0
Mg2PtSi	0
V5P3	0
YbGa0.9Si1.1	0
TiOCl	0
Zr2N2O	0
Mn3AlC	0
Ca3OsO6	0
Sr2YOsO6	0
SrGeO3	0
Ti3N4	0
NaCr2O4	0
La3TiSb5	0
EuMnAsF	0
LaCo0.6Sb2	0
BaCu1.8As2	0
YCuAs2	0
ZrCuSiAs	0
La2O2Te	0
BaIr2Ge4Se6	0
CuNCN	0
CaRuO3	0
CaRhO3	0
Sr2MnOsO6	0
IrSb2	0
YCu3Cr4O12	0
BiCu3Cr4O12	0
Ca5Os2O12	0
Zr2Ti2As2H	0
HfCo2Ge2	0
MnB2	0
CrOCl	0
Mn3SnC	0
Ca2MnOsO6	0
Sr2PbOsO6	0
Zr3N4	0
ZrNi0.75P	0
Ca3Cr2O7	0
Ba3C60	0
Zr5Pb4	0
Ca2FeOsO6	0
NaIrO3	0
GeO2	0
Sr3Co2O6	0
LiOsO3	0
Rh3Ge7	0
Ca0.88La0.12FeAs1.8Sb0.2	47
Na0.65Fe1.93Se2	37
Ca0.9La0.1FeAs2	34
CaFe0.91Co0.09AsH	23
Sr0.6La0.4Fe2As2	23
Ba0.85Ce0.15Fe2As2	13.5
NbSiAs	8.2
Nb4NiSi	7.7
Nb4FeSi	6.8
Nb4CoSi	6
LaPtBN	6.7
Ca2Al3Si4	6.4
Ba3Ir4Ge16	6.1
Ba0.87Nd0.13Fe2As2	5.8
Zr2Ru3Si4	5.7
NdO0.6F0.4BiS2	5.25
Mg4AlSi3	5.2
Bi4O4S3	4.5
LaCo1.4Fe0.6B2	4
La0.9Y0.1Co2B2	4
LaNi0.65Bi2	4
CeNi0.8Bi2	4
Au0.65Pt0.35Te2	4
Li2IrSi3	3.8
La3Ru8B6	3.2
Ba4Ir8Ge28	3.2
Ir0.95Pt0.05Te2	3.1
BaTi2Sb2O	3
Ir0.9Rh0.1Te2	2.6
NbBe2	2.6
MgPtSi	2.5
LaRhP	2.5
CaNiBN	2.2
SrPt2Sb2	2.1
BaPt2Sb2	1.9
PrNiAsO0.94H0.06	1.6
SrAuSi3	1.54
LaPd2Sb2	1.4
LaPd2As2	1
Ca2InN	0.6
LaRhBN	0
KNi2Se2	0
LaIrBN	0
Cr3O	0

## Sheet: Supercon2_cleanup
id	rawMaterial	materialId	name	formula	doping	shape	materialClass	fabrication	substrate	variables	criticalTemperature	criticalTemperatureUnit	criticalTemperatureMeasurementMethod	appliedPressure	appliedPressureUnit	section	subsection	hash	title	doi	authors	publisher	journal	year
61ba959a85b12ae79ac50c3e	PrRu 2 Si 2	-503070731		Pr(SiRu)2			Alloys				14	K				header	abstract	e8285dd0b7	Crystal-field interactions in PrRu2Si2	10.1088/0953-8984/12/34/307	R Michalski, Z Ropka, R J Radwanski	IOP Publishing	Journal of Physics: Condensed Matter	2014
61ba959a05e6aa6710c50c3e	Lu3Os4Ge13	1093100062		Lu3Ge13Os4			Alloys				2.85	K	heat capacity			header	abstract	96a5aef3c7	Superconductivity in Y 3 Ru 4 Ge 13 and Lu 3 Os 4 Ge 13 : A comparative study		Om Prakash, A Thamizhavel, S Ramakrishnan			2014
61ba959ba01e2beb09c50c3e	LaMnO 3.04	-781035485		La1Mn1O3.04			Oxides				125	K				body	paragraph	21ea47f3a7	Ultraslow Polaron Dynamics in Low-Doped Manganites fromL139aNMR-NQR and Muon Spin Rotation	10.1103/physrevlett.87.127206	G Allodi, M Cestelli Guidi, R De Renzi, A Caneiro, L Pinsard	American Physical Society (APS)	Physical Review Letters	2014
61ba959ba01e2beb09c50c40	La 0.8 Ca 0.2 MnO 3.015	-262546106		Ca0.2La0.8Mn1O3.015			Oxides				190	K	resistivity			body	paragraph	21ea47f3a7	Ultraslow Polaron Dynamics in Low-Doped Manganites fromL139aNMR-NQR and Muon Spin Rotation	10.1103/physrevlett.87.127206	G Allodi, M Cestelli Guidi, R De Renzi, A Caneiro, L Pinsard	American Physical Society (APS)	Physical Review Letters	2014
61ba959ba01e2beb09c50c42	LaMnO 3.045	-2113730259		La1Mn1O3.045			Oxides				130	K				body	paragraph	21ea47f3a7	Ultraslow Polaron Dynamics in Low-Doped Manganites fromL139aNMR-NQR and Muon Spin Rotation	10.1103/physrevlett.87.127206	G Allodi, M Cestelli Guidi, R De Renzi, A Caneiro, L Pinsard	American Physical Society (APS)	Physical Review Letters	2014
61ba959ba01e2beb09c50c44	La 0.87 Ca 0.13 MnO 3.035	1076261901		Ca0.13La0.87Mn1O3.035			Oxides				170	K				body	figure	21ea47f3a7	Ultraslow Polaron Dynamics in Low-Doped Manganites fromL139aNMR-NQR and Muon Spin Rotation	10.1103/physrevlett.87.127206	G Allodi, M Cestelli Guidi, R De Renzi, A Caneiro, L Pinsard	American Physical Society (APS)	Physical Review Letters	2014
61ba959b12cb23f3dfc50c43	monolayer FeSe film	-1379263357		FeSe		film	Iron-chalcogenides, Chalcogenides				65	K				body	paragraph	ecf944dfa7	Robust superconductivity and transport properties in (Li1-x Fe x )OHFeSe single crystals	10.1007/s11433-016-5782-z	Hai Lin, Jie Xing, Xiyu Zhu, Huan Yang, Hai-Hu Wen	Springer Science and Business Media LLC	Science China Physics, Mechanics & Astronomy	2016
61ba959d49d0b378c6c50c3f	Sr 2 RuO 4	1624886108		Sr2RuO4			Oxides				1.2	K	heat capacity			body	paragraph	44b3344e25	Reduction of the 17O Knight Shift in the Superconducting State and the Heat-up Effect by NMR Pulses on Sr2RuO4	10.7566/jpsj.89.034712	Kenji Ishida, Masahiro Manago, Katsuki Kinjo, Yoshiteru Maeno	Physical Society of Japan	Journal of the Physical Society of Japan	2020
61ba959d7b1a7abb24c50c3f	optimally doped BaFe 1.9 Ni 0.1 As 2	-1764546690		Ba1Fe1.9Ni0.1As2	optimally doped		Iron-pnictides, Pnictides				20	K				body	paragraph	bee8636dbf	Doping effects of Cr on the physical properties of BaFe1.9âˆ’xNi0.1CrxAs2	10.1103/physrevb.98.014512	Dongliang Gong, Tao Xie, Rui Zhang, Jonas Birk, Christof Niedermayer, Fei Han, S H Lapidus, Pengcheng Dai, Shiliang Li, Huiqian Luo	American Physical Society (APS)	Physical Review B	2018
61ba959d7f36ec6458c50c3f	LaH 10	1339726802		LaH10			Hydrides, Alloys				260	K				body	paragraph	aca7ea043d	Superconductivity in a Scandium Borocarbide with a Layered Crystal Structure	10.1021/acs.inorgchem.9b02709	Hiroki Ninomiya, Kunihiko Oka, Izumi Hase, Kenji Kawashima, Hiroshi Fujihisa, Yoshito Gotoh, Shigeyuki Ishida, Hiraku Ogino, Akira Iyo, Yoshiyuki Yoshida, Hiroshi Eisaki	American Chemical Society (ACS)	Inorganic Chemistry	2019
61ba959d7f36ec6458c50c40	Sc 20 BC 27	-2022402802		Sc20BC27			Carbides, Borides				7.7	K	magnetic susceptibility			body	paragraph	aca7ea043d	Superconductivity in a Scandium Borocarbide with a Layered Crystal Structure	10.1021/acs.inorgchem.9b02709	Hiroki Ninomiya, Kunihiko Oka, Izumi Hase, Kenji Kawashima, Hiroshi Fujihisa, Yoshito Gotoh, Shigeyuki Ishida, Hiraku Ogino, Akira Iyo, Yoshiyuki Yoshida, Hiroshi Eisaki	American Chemical Society (ACS)	Inorganic Chemistry	2019
61ba959d7f36ec6458c50c41	H 3 S	-440071139		H3S			Hydrides, Chalcogenides				203	K				body	paragraph	aca7ea043d	Superconductivity in a Scandium Borocarbide with a Layered Crystal Structure	10.1021/acs.inorgchem.9b02709	Hiroki Ninomiya, Kunihiko Oka, Izumi Hase, Kenji Kawashima, Hiroshi Fujihisa, Yoshito Gotoh, Shigeyuki Ishida, Hiraku Ogino, Akira Iyo, Yoshiyuki Yoshida, Hiroshi Eisaki	American Chemical Society (ACS)	Inorganic Chemistry	2019
61ba959d7f36ec6458c50c42	MgB 2	1646514052		MgB2			Alloys, Borides				39	K				body	paragraph	aca7ea043d	Superconductivity in a Scandium Borocarbide with a Layered Crystal Structure	10.1021/acs.inorgchem.9b02709	Hiroki Ninomiya, Kunihiko Oka, Izumi Hase, Kenji Kawashima, Hiroshi Fujihisa, Yoshito Gotoh, Shigeyuki Ishida, Hiraku Ogino, Akira Iyo, Yoshiyuki Yoshida, Hiroshi Eisaki	American Chemical Society (ACS)	Inorganic Chemistry	2019
61ba959d783c1e8128c50c42	Nb 3 Sn	561091073		Nb3Sn			Alloys				18	K				body	paragraph	20790752ee	Nonconstant electronic density of states tunneling inversion for A15 superconductors:Nb3Sn	10.1103/physrevb.65.224510	J K Freericks, Amy Y Liu, A Quandt, J Geerk	American Physical Society (APS)	Physical Review B	2014
61ba959d783c1e8128c50c43	V 3 Si	-1372290981		V3Si			Alloys				17	K				body	paragraph	20790752ee	Nonconstant electronic density of states tunneling inversion for A15 superconductors:Nb3Sn	10.1103/physrevb.65.224510	J K Freericks, Amy Y Liu, A Quandt, J Geerk	American Physical Society (APS)	Physical Review B	2014
61ba959de4552e90a8c50c40	FeSe	1579270156		FeSe			Iron-chalcogenides, Chalcogenides				300	K	susceptibility			body	paragraph	e349cb2209	Magnetic properties of novel FeSe(Te) superconductors	10.1016/j.jmmm.2012.02.065	G E Grechnev, A S Panfilov, A V Fedorchenko, V A Desnenko, S L Gnatchenko, V Tsurkan, J Deisenhofer, A Loidl, D A Chareev, O S Volkova, A N Vasiliev	Elsevier BV	Journal of Magnetism and Magnetic Materials	2012
61ba959ea01e2beb09c50c47	V42226	-1924789252	V42226	V							37.2	K				body	paragraph	109beba089	Electronic properties of superconducting Sr 4 V 2 Fe 2 As 2 O 6 versus Sr 4 Sc 2 Fe 2 As 2 O 6		I R Shein, A L Ivanovskii
61ba959ec0bff55f4cc50c40	LaFe 2 As 2	-420900970		La(FeAs)2			Iron-pnictides, Pnictides				12.1	K				body	paragraph	9ca7bfb62c	Hidden robust presence of a hole Fermi surface in a heavily electron-doped iron-based superconductor LaFe2As2	10.1103/physrevresearch.1.033025	Hidetomo Usui, Kazuhiko Kuroki	American Physical Society (APS)	Physical Review Research	2019
61ba959e20fc3eae4bc50c46	EuFe 2 As 2	532072567		Eu(FeAs)2			Iron-pnictides, Pnictides				32	K				body	paragraph	7f0c0e38df	75As NMR local probe study of magnetism in (Eu1âˆ’xKx)Fe2As2	10.1140/epjb/e2013-40483-6	Tusharkanti Dey, Panchanana Khuntia, Avinash V Mahajan, Anupam, Zakir Hossain	Springer Science and Business Media LLC	The European Physical Journal B	2013
61ba959f61d1c9d20fc50c40	CeCoIn 5	-625897075		CeIn5Co			Alloys				2.3	K				body	paragraph	a7aaf82396	Resonant Spin Excitations in Unconventional Heavy Fermion Superconductors and Kondo Lattice Compounds	10.1142/9789814704090_0002	Peter Thalmeier, Alireza Akbari	WORLD SCIENTIFIC		2015
61ba959f14d91e0862c50c41	pure and fluorine-doped LaOFeP	-893053030		LaFePO	pure and fluorine		Iron-pnictides, Oxides, Pnictides				3.2	K				body	paragraph	cab1c65488	Isovalent Substitution Effects of Arsenic on Structural and Electrical Properties of Iron-Based Superconductor NdFeAsO0.8F0.2	10.1007/s10948-019-05209-2	Z Alborzi, V Daadmehr	Springer Science and Business Media LLC	Journal of Superconductivity and Novel Magnetism	2019
61ba959f14d91e0862c50c43	NdFeAs 0.95 Sb 0.05 O 0.8 F 0.2	-193334226		Nd1Fe1Sb0.05As0.95O0.8F0.2			Iron-pnictides, Pnictides, Oxides, Fluorides				56	K				header	abstract	cab1c65488	Isovalent Substitution Effects of Arsenic on Structural and Electrical Properties of Iron-Based Superconductor NdFeAsO0.8F0.2	10.1007/s10948-019-05209-2	Z Alborzi, V Daadmehr	Springer Science and Business Media LLC	Journal of Superconductivity and Novel Magnetism	2019
61ba959f14d91e0862c50c45	fluorine-doped LaFeAsO	2131381119		LaFeAsO	fluorine		Iron-pnictides, Oxides, Pnictides				26	K				body	paragraph	cab1c65488	Isovalent Substitution Effects of Arsenic on Structural and Electrical Properties of Iron-Based Superconductor NdFeAsO0.8F0.2	10.1007/s10948-019-05209-2	Z Alborzi, V Daadmehr	Springer Science and Business Media LLC	Journal of Superconductivity and Novel Magnetism	2019
61ba959f14d91e0862c50c48	NdFeAsO 0.8 F 0.2	984338942		Nd1Fe1As1O0.8F0.2			Iron-pnictides, Pnictides, Oxides, Fluorides				56	K				body	paragraph	cab1c65488	Isovalent Substitution Effects of Arsenic on Structural and Electrical Properties of Iron-Based Superconductor NdFeAsO0.8F0.2	10.1007/s10948-019-05209-2	Z Alborzi, V Daadmehr	Springer Science and Business Media LLC	Journal of Superconductivity and Novel Magnetism	2019
61ba959f14d91e0862c50c4a	NdFeAsO 0.8 F 0.2	743696418		Nd1Fe1As1O0.8F0.2			Iron-pnictides, Pnictides, Oxides, Fluorides				46	K				header	abstract	cab1c65488	Isovalent Substitution Effects of Arsenic on Structural and Electrical Properties of Iron-Based Superconductor NdFeAsO0.8F0.2	10.1007/s10948-019-05209-2	Z Alborzi, V Daadmehr	Springer Science and Business Media LLC	Journal of Superconductivity and Novel Magnetism	2019
61ba959f2b9a12e3d2c50c41	Ba 0.6 K 0.4 Fe 2 As 2	-47062922		K0.4Ba0.6Fe2As2			Iron-pnictides, Pnictides				36	K				header	abstract	dfb6626b79	Observation of pseudogaplike feature aboveTcin LiFeAs by ultrafast optical spectroscopy	10.1103/physrevb.90.174502	Kung-Hsuan Lin, Kuan-Jen Wang, Chung-Chieh Chang, Yu-Chieh Wen, Dzung-Han Tsai, Yu-Ruei Wu, Yao-Tsung Hsieh, Ming-Jye Wang, Bing Lv, Paul Ching-Wu Chu, Maw-Kuen Wu	American Physical Society (APS)	Physical Review B	2014
61ba959f2b9a12e3d2c50c42	LiFeAs	-95369012		LiFeAs			Iron-pnictides, Pnictides				55	K				header	abstract	dfb6626b79	Observation of pseudogaplike feature aboveTcin LiFeAs by ultrafast optical spectroscopy	10.1103/physrevb.90.174502	Kung-Hsuan Lin, Kuan-Jen Wang, Chung-Chieh Chang, Yu-Chieh Wen, Dzung-Han Tsai, Yu-Ruei Wu, Yao-Tsung Hsieh, Ming-Jye Wang, Bing Lv, Paul Ching-Wu Chu, Maw-Kuen Wu	American Physical Society (APS)	Physical Review B	2014
61ba959f2b9a12e3d2c50c43	LiFeAs	-103068231		LiFeAs			Iron-pnictides, Pnictides				55	K				body	paragraph	dfb6626b79	Observation of pseudogaplike feature aboveTcin LiFeAs by ultrafast optical spectroscopy	10.1103/physrevb.90.174502	Kung-Hsuan Lin, Kuan-Jen Wang, Chung-Chieh Chang, Yu-Chieh Wen, Dzung-Han Tsai, Yu-Ruei Wu, Yao-Tsung Hsieh, Ming-Jye Wang, Bing Lv, Paul Ching-Wu Chu, Maw-Kuen Wu	American Physical Society (APS)	Physical Review B	2014
61ba959f2b9a12e3d2c50c44	LiFeAs	66387070		LiFeAs			Iron-pnictides, Pnictides				15	K				body	figure	dfb6626b79	Observation of pseudogaplike feature aboveTcin LiFeAs by ultrafast optical spectroscopy	10.1103/physrevb.90.174502	Kung-Hsuan Lin, Kuan-Jen Wang, Chung-Chieh Chang, Yu-Chieh Wen, Dzung-Han Tsai, Yu-Ruei Wu, Yao-Tsung Hsieh, Ming-Jye Wang, Bing Lv, Paul Ching-Wu Chu, Maw-Kuen Wu	American Physical Society (APS)	Physical Review B	2014
61ba959f2b9a12e3d2c50c45	NaFeAs	1185334294		NaFeAs			Iron-pnictides, Pnictides				54	K				body	paragraph	dfb6626b79	Observation of pseudogaplike feature aboveTcin LiFeAs by ultrafast optical spectroscopy	10.1103/physrevb.90.174502	Kung-Hsuan Lin, Kuan-Jen Wang, Chung-Chieh Chang, Yu-Chieh Wen, Dzung-Han Tsai, Yu-Ruei Wu, Yao-Tsung Hsieh, Ming-Jye Wang, Bing Lv, Paul Ching-Wu Chu, Maw-Kuen Wu	American Physical Society (APS)	Physical Review B	2014
61ba959f2b9a12e3d2c50c48	LiFeAs	-183927328		LiFeAs			Iron-pnictides, Pnictides				55	K				body	paragraph	dfb6626b79	Observation of pseudogaplike feature aboveTcin LiFeAs by ultrafast optical spectroscopy	10.1103/physrevb.90.174502	Kung-Hsuan Lin, Kuan-Jen Wang, Chung-Chieh Chang, Yu-Chieh Wen, Dzung-Han Tsai, Yu-Ruei Wu, Yao-Tsung Hsieh, Ming-Jye Wang, Bing Lv, Paul Ching-Wu Chu, Maw-Kuen Wu	American Physical Society (APS)	Physical Review B	2014
61ba959f2b9a12e3d2c50c4b	LiFeAs	-124243997		LiFeAs			Iron-pnictides, Pnictides				55	K				body	paragraph	dfb6626b79	Observation of pseudogaplike feature aboveTcin LiFeAs by ultrafast optical spectroscopy	10.1103/physrevb.90.174502	Kung-Hsuan Lin, Kuan-Jen Wang, Chung-Chieh Chang, Yu-Chieh Wen, Dzung-Han Tsai, Yu-Ruei Wu, Yao-Tsung Hsieh, Ming-Jye Wang, Bing Lv, Paul Ching-Wu Chu, Maw-Kuen Wu	American Physical Society (APS)	Physical Review B	2014
61ba959f2b9a12e3d2c50c4c	(Ba 0.6 K 0.4 )Fe 2 As 2	1633793235		K0.4Ba0.6Fe2As2			Iron-pnictides, Pnictides				36	K				body	paragraph	dfb6626b79	Observation of pseudogaplike feature aboveTcin LiFeAs by ultrafast optical spectroscopy	10.1103/physrevb.90.174502	Kung-Hsuan Lin, Kuan-Jen Wang, Chung-Chieh Chang, Yu-Chieh Wen, Dzung-Han Tsai, Yu-Ruei Wu, Yao-Tsung Hsieh, Ming-Jye Wang, Bing Lv, Paul Ching-Wu Chu, Maw-Kuen Wu	American Physical Society (APS)	Physical Review B	2014
61ba959f2b9a12e3d2c50c4d	LiFeAs	-103058426		LiFeAs			Iron-pnictides, Pnictides				15	K				body	figure	dfb6626b79	Observation of pseudogaplike feature aboveTcin LiFeAs by ultrafast optical spectroscopy	10.1103/physrevb.90.174502	Kung-Hsuan Lin, Kuan-Jen Wang, Chung-Chieh Chang, Yu-Chieh Wen, Dzung-Han Tsai, Yu-Ruei Wu, Yao-Tsung Hsieh, Ming-Jye Wang, Bing Lv, Paul Ching-Wu Chu, Maw-Kuen Wu	American Physical Society (APS)	Physical Review B	2014
61ba959f0cb3d3a5e6c50c41	PrOs 4 Sb 12	639956343		Pr(Sb3Os)4			Alloys				1.85	K				body	paragraph	9176dd9afe	Multiband Superconductivity in Filled-Skutterudite Compounds (Pr1-xLax)Os4Sb12: An Sb Nuclear-Quadrupole-Resonance Study	10.1143/jpsj.75.124702	Mamoru Yogi, Takayuki Nagai, Yojyu Imamura, Hidekazu Mukuda, Yoshio Kitaoka, Daisuke Kikuchi, Hitoshi Sugawara, Yuji Aoki, Hideyuki Sato, Hisatomo Harima	Physical Society of Japan	Journal of the Physical Society of Japan	2006
61ba959f0cb3d3a5e6c50c43	PrOs 4 Sb 12	532131609		Pr(Sb3Os)4			Alloys				0.74	K				body	paragraph	9176dd9afe	Multiband Superconductivity in Filled-Skutterudite Compounds (Pr1-xLax)Os4Sb12: An Sb Nuclear-Quadrupole-Resonance Study	10.1143/jpsj.75.124702	Mamoru Yogi, Takayuki Nagai, Yojyu Imamura, Hidekazu Mukuda, Yoshio Kitaoka, Daisuke Kikuchi, Hitoshi Sugawara, Yuji Aoki, Hideyuki Sato, Hisatomo Harima	Physical Society of Japan	Journal of the Physical Society of Japan	2006
61ba959f0cb3d3a5e6c50c45	LaOs 4 Sb 12	-1964566598		La(Sb3Os)4			Alloys				0.74	K				body	figure	9176dd9afe	Multiband Superconductivity in Filled-Skutterudite Compounds (Pr1-xLax)Os4Sb12: An Sb Nuclear-Quadrupole-Resonance Study	10.1143/jpsj.75.124702	Mamoru Yogi, Takayuki Nagai, Yojyu Imamura, Hidekazu Mukuda, Yoshio Kitaoka, Daisuke Kikuchi, Hitoshi Sugawara, Yuji Aoki, Hideyuki Sato, Hisatomo Harima	Physical Society of Japan	Journal of the Physical Society of Japan	2006
61ba959f0cb3d3a5e6c50c47	LaOs 4 Sb 12	-2114769578		La(Sb3Os)4			Alloys				0.74	K				body	paragraph	9176dd9afe	Multiband Superconductivity in Filled-Skutterudite Compounds (Pr1-xLax)Os4Sb12: An Sb Nuclear-Quadrupole-Resonance Study	10.1143/jpsj.75.124702	Mamoru Yogi, Takayuki Nagai, Yojyu Imamura, Hidekazu Mukuda, Yoshio Kitaoka, Daisuke Kikuchi, Hitoshi Sugawara, Yuji Aoki, Hideyuki Sato, Hisatomo Harima	Physical Society of Japan	Journal of the Physical Society of Japan	2006
61ba95a0e720aae5f4c50c41	Rh 9 In 4 S 4	-796741949		In4Rh9S4			Chalcogenides				2.25	K	specific heat			body		5bbe288f90	Superconducting properties ofRh9In4S4single crystals	10.1103/physrevb.93.094524	Udhara S Kaluarachchi, Qisheng Lin, Weiwei Xie, Valentin Taufour, Sergey L Bud'ko, Gordon J Miller, Paul C Canfield	American Physical Society (APS)	Physical Review B	2016
61ba95a0e720aae5f4c50c42	Rh9In4S4	1941127455		In4Rh9S4			Chalcogenides				2.25	K	resistivity			body	paragraph	5bbe288f90	Superconducting properties ofRh9In4S4single crystals	10.1103/physrevb.93.094524	Udhara S Kaluarachchi, Qisheng Lin, Weiwei Xie, Valentin Taufour, Sergey L Bud'ko, Gordon J Miller, Paul C Canfield	American Physical Society (APS)	Physical Review B	2016
61ba95a0e720aae5f4c50c43	Rh 9 In 4 S 4	-889158329		In4Rh9S4			Chalcogenides				2.25	K	specific heat			body	paragraph	5bbe288f90	Superconducting properties ofRh9In4S4single crystals	10.1103/physrevb.93.094524	Udhara S Kaluarachchi, Qisheng Lin, Weiwei Xie, Valentin Taufour, Sergey L Bud'ko, Gordon J Miller, Paul C Canfield	American Physical Society (APS)	Physical Review B	2016
61ba95a0e720aae5f4c50c44	Rh 9 In 4 S 4	-794759489		In4Rh9S4			Chalcogenides				2.25	K				body	paragraph	5bbe288f90	Superconducting properties ofRh9In4S4single crystals	10.1103/physrevb.93.094524	Udhara S Kaluarachchi, Qisheng Lin, Weiwei Xie, Valentin Taufour, Sergey L Bud'ko, Gordon J Miller, Paul C Canfield	American Physical Society (APS)	Physical Review B	2016
61ba95a17f36ec6458c50c45	YNi 2 B 2 C	710720751		YNi2B2C			Carbides, Borides				15.4	K				body	paragraph	3a10770392	Point-contact spectroscopy of the borocarbide superconductor YNi2B2C	10.1016/j.physc.2007.03.164	Yu. G Naidyuk, D L Bashlakov, I K Yanson, G Fuchs, G Behr, D Souptel, S-L Drechsler	Elsevier BV	Physica C: Superconductivity and its Applications	2006
61ba95a1fa2141a3e5c50c41	La 0.7 Ce 0.3 MnO 3	-832212815		La0.7Ce0.3Mn1O3			Oxides				250	K				body	figure	78b12b96ca	Direct observation of electron doping in La 0.7 Ce 0.3 MnO 3		C Mitra, Z Hu, P Raychaudhuri, S Wirth, S I Csiszar, H H Hsieh, H.-J Lin, C T Chen, L H Tjeng			2013
61ba95a185fc223534c50c43	BaFe 2 As 2	-473170066		Ba(FeAs)2			Iron-pnictides, Pnictides				28	K		2-6 GPa		body	paragraph	1bbb63ffda	First-principles investigation of the effect of pressure onBaFe2As2	10.1103/physrevb.79.115128	Wenhui Xie, Mingli Bao, Zhenjie Zhao, Bang-Gui Liu	American Physical Society (APS)	Physical Review B	2009
61ba95a185fc223534c50c45	RFeAsO se- ries compounds (R= La-Gd)	-759212232		RFeAsO			Alloys			R=La-Gd	55	K				body	paragraph	1bbb63ffda	First-principles investigation of the effect of pressure onBaFe2As2	10.1103/physrevb.79.115128	Wenhui Xie, Mingli Bao, Zhenjie Zhao, Bang-Gui Liu	American Physical Society (APS)	Physical Review B	2009
61ba95a10cb3d3a5e6c50c48	Ce 0.75 La 0.25 B 6	514424094		La0.25Ce0.75B6			Alloys, Borides				1.7	K				body	paragraph	f6c4399c30	Lattice Distortion and Octupole Ordering Model in CexLa1-xB6	10.1143/jpsj.72.1859	Katsunori Kubo, Yoshio Kuramoto	Physical Society of Japan	Journal of the Physical Society of Japan	2003
61ba95a1720b8b3d36c50c43	MgB2	-39508014		MgB2			Alloys, Borides				42	K				body	paragraph	74693bc6b0	Current-induced pair breaking in magnesium diboride	10.1088/0953-8984/16/39/r01	Milind N Kunchur	IOP Publishing	Journal of Physics: Condensed Matter	2008
61ba95a20a416aa3d9c50c43	single crystal of CePt 3 Si denoted as C-1	-682210519		CeSiPt3		single crystal	Alloys	single crystal			0.63	K	specific heat			body	paragraph	af381c6dbf	AC/DC Susceptibility of the Heavy-Fermion Superconductor CePt3Si under Pressure	10.1143/jpsj.76.114708	Yoshihiro Aoki, Akihiko Sumiyama, Gaku Motoyama, Yasukage Oda, Takashi Yasuda, Rikio Settai, Yoshichika ÅŒnuki	Physical Society of Japan	Journal of the Physical Society of Japan	2007
61ba95a20a416aa3d9c50c44	CePt3Si	1908155185		CeSiPt3			Alloys				0.75	K	susceptibilities			header	abstract	af381c6dbf	AC/DC Susceptibility of the Heavy-Fermion Superconductor CePt3Si under Pressure	10.1143/jpsj.76.114708	Yoshihiro Aoki, Akihiko Sumiyama, Gaku Motoyama, Yasukage Oda, Takashi Yasuda, Rikio Settai, Yoshichika ÅŒnuki	Physical Society of Japan	Journal of the Physical Society of Japan	2007
61ba95a249d0b378c6c50c44	NbN films	1132572803		NbN		films	Nitrides				16	K				body	paragraph	a272054843	Anomalous gap-edge dissipation in disordered superconductors on the brink of localization	10.1103/physrevb.93.180511	Bing Cheng, Liang Wu, N J Laurita, Harkirat Singh, Madhavi Chand, Pratap Raychaudhuri, N P Armitage	American Physical Society (APS)	Physical Review B	2015
61ba95a21b5bc7b48bc50c46	Bi 2 Se 3	1040860218		Bi2Se3			Chalcogenides				3.8	K				body	paragraph	e8dd9eefc7	Reproducible Synthetic Method for the Topological Superconductor CuxBi2Se3	10.7566/jpsj.82.063702	Ryusuke Kondo, Taiki Yoshinaka, Yoshinori Imai, Atsutaka Maeda	Physical Society of Japan	Journal of the Physical Society of Japan	2013
61ba95a220fc3eae4bc50c4b	Mo 3 Sb 7	1105195201		Sb7Mo3			Alloys				2.08	K				body	paragraph	6a2557d879	Flux growth and physical properties of Mo3Sb7single crystals	10.1103/physrevb.87.104515	J-Q Yan, M A Mcguire, A F May, H Cao, A D Christianson, D G Mandrus, B C Sales	American Physical Society (APS)	Physical Review B	2013
61ba95a32b9a12e3d2c50c54	pure titanium	1282913626	titanium	Ti	pure						3.5	K				body	paragraph	b622fd5d5a	Piezoelectric-driven uniaxial pressure cell for muon spin relaxation and neutron scattering experiments		Shreenanda Ghosh, Felix BrÃ¼ckner, Artem Nikitin, Vadim Grinenko, Matthias Elender, Andrew P Mackenzie, Hubertus Luetkens, Hans-Henning Klauss, Clifford W Hicks			2020
61ba95a37c13e4f711c50c43	URu2Si2	-1476334175		U(SiRu)2			Alloys				1.45	K				header	abstract	63163836ec	Flux Line Lattice Melting and the Formation of a Coherent Quasiparticle Bloch State in the UltracleanURu2Si2Superconductor	10.1103/physrevlett.100.037004	R Okazaki, Y Kasahara, H Shishido, M Konczykowski, K Behnia, Y Haga, T D Matsuda, Y Onuki, T Shibauchi, Y Matsuda	American Physical Society (APS)	Physical Review Letters	2007
61ba95a45cc438644dc50c43	Cs 3 C 60	310546746		CsC20			Carbides				38	K		700000000	Pa	body	paragraph	c4e855e953	Cooling quasiparticles in A3C60 fullerides by excitonic mid-infrared absorption	10.1038/nphys4288	Andrea Nava, Claudio Giannetti, Antoine Georges, Erio Tosatti, Michele Fabrizio	Springer Science and Business Media LLC	Nature Physics	2017
61ba95a45cc438644dc50c44	K 3 C 60	-259090048		KC20			Carbides				20	K				body	paragraph	c4e855e953	Cooling quasiparticles in A3C60 fullerides by excitonic mid-infrared absorption	10.1038/nphys4288	Andrea Nava, Claudio Giannetti, Antoine Georges, Erio Tosatti, Michele Fabrizio	Springer Science and Business Media LLC	Nature Physics	2017
61ba95a45cc438644dc50c45	K 3 C 60	-101215932		KC20			Carbides				20	K				header	abstract	c4e855e953	Cooling quasiparticles in A3C60 fullerides by excitonic mid-infrared absorption	10.1038/nphys4288	Andrea Nava, Claudio Giannetti, Antoine Georges, Erio Tosatti, Michele Fabrizio	Springer Science and Business Media LLC	Nature Physics	2017
61ba95a407932c08a9c50c45	underdoped Ba(Fe 0.95 Co 0.05 ) 2 As 2	-2128517933		Ba1Fe1.9Co0.1As2	underdoped		Iron-pnictides, Pnictides				18.5	K				body	paragraph	1e1e094cf7	Single-vortex pinning and penetration depth in superconductingNdFeAsO1âˆ’xFx	10.1103/physrevb.92.134509	Jessie T Zhang, Jeehoon Kim, Magdalena Huefner, Cun Ye, Stella Kim, Paul C Canfield, Ruslan Prozorov, Ophir M Auslaender, Jennifer E Hoffman	American Physical Society (APS)	Physical Review B	2015
61ba95a407932c08a9c50c46	optimally doped K 0.4 Ba 0.6 Fe 2 As 2	1971201305		K0.4Ba0.6Fe2As2	optimally doped		Iron-pnictides, Pnictides				38	K				body	paragraph	1e1e094cf7	Single-vortex pinning and penetration depth in superconductingNdFeAsO1âˆ’xFx	10.1103/physrevb.92.134509	Jessie T Zhang, Jeehoon Kim, Magdalena Huefner, Cun Ye, Stella Kim, Paul C Canfield, Ruslan Prozorov, Ophir M Auslaender, Jennifer E Hoffman	American Physical Society (APS)	Physical Review B	2015
61ba95a407932c08a9c50c49	NdFeAsO 0.85	-1817085490		Nd1Fe1As1O0.85			Iron-pnictides, Oxides, Pnictides				51	K				body	paragraph	1e1e094cf7	Single-vortex pinning and penetration depth in superconductingNdFeAsO1âˆ’xFx	10.1103/physrevb.92.134509	Jessie T Zhang, Jeehoon Kim, Magdalena Huefner, Cun Ye, Stella Kim, Paul C Canfield, Ruslan Prozorov, Ophir M Auslaender, Jennifer E Hoffman	American Physical Society (APS)	Physical Review B	2015
61ba95a41b93c0c6bec50c42	CeFeAsO 0.84 F 0.16	990352771		Ce1Fe1As1O0.84F0.16			Iron-pnictides, Pnictides, Oxides, Fluorides				41	K				body	paragraph	6fe8036f7e	Crystalline Electric Field as a Probe for Long-Range Antiferromagnetic Order and Superconducting State ofCeFeAsO1âˆ’xFx	10.1103/physrevlett.101.217002	Songxue Chi, D T Adroja, T Guidi, R Bewley, Shiliang Li, Jun Zhao, J W Lynn, C M Brown, Y Qiu, G F Chen, J L Lou, N L Wang, Pengcheng Dai	American Physical Society (APS)	Physical Review Letters	2008
61ba95a41b93c0c6bec50c43	electron doped LaFeAsO	-1853094164		LaFeAsO	electron doped		Iron-pnictides, Oxides, Pnictides				28	K				body	paragraph	6fe8036f7e	Crystalline Electric Field as a Probe for Long-Range Antiferromagnetic Order and Superconducting State ofCeFeAsO1âˆ’xFx	10.1103/physrevlett.101.217002	Songxue Chi, D T Adroja, T Guidi, R Bewley, Shiliang Li, Jun Zhao, J W Lynn, C M Brown, Y Qiu, G F Chen, J L Lou, N L Wang, Pengcheng Dai	American Physical Society (APS)	Physical Review Letters	2008
61ba95a514d91e0862c50c4e	Bulk Nb	-1736049780		Nb		Bulk	Alloys				9.1	K				body	paragraph	6084dbc2ca	Spin-Singlet and Spin-Triplet Josephson Junctions for Cryogenic Memory	10.1109/lmag.2019.2955419	Norman O Birge, Manuel Houzet	Institute of Electrical and Electronics Engineers (IEEE)	IEEE Magnetics Letters	2018
61ba95a5783c1e8128c50c48	Ta 4 Pd 3 Te 16	-574323992		Ta4Te16Pd3			Chalcogenides				4.6	K				body	paragraph	8dbf4f78ac	Evidence for nodal superconductivity in a layered compound Ta4Pd3Te16	10.1088/1361-648x/aaa3b6	Guiming Pang, Michael Smidman, Wenhe Jiao, Lin Jiao, Zongfa Weng, Wenbing Jiang, Chunyu Guo, Ye Chen, Guanghan Cao, Huiqiu Yuan	IOP Publishing	Journal of Physics: Condensed Matter	2017
61ba95a67ce09aab2ac50c45	Z=Ni, Ru, Rh, Re, Ag Samples of Li 2 Z 3 B where Z= Ni, Ru, Rh, Re and Ag did	-2034200123		Z3Li2B			Alloys, Borides			Z=Ni, Ru, Rh, Re, Ag	1.8	K				body		625c499e53	Discovery of Li2(Pd,Pt)3B superconductors	10.1016/j.physc.2007.03.163	P Badica, K Togano, H Takeya, K Hirata, S Awaji, K Watanabe	Elsevier BV	Physica C: Superconductivity and its Applications	2007
61ba95a67ce09aab2ac50c4a	Re 3 B	1128731583		Re3B			Alloys, Borides				4.65	K				body		625c499e53	Discovery of Li2(Pd,Pt)3B superconductors	10.1016/j.physc.2007.03.163	P Badica, K Togano, H Takeya, K Hirata, S Awaji, K Watanabe	Elsevier BV	Physica C: Superconductivity and its Applications	2007
61ba95a7ef148cdddfc50c46	optimally- doped Bi2212	-1833589584	Bi2212	Bi	optimally- doped						100	K				body	paragraph	450a64d192	Optical studies of charge dynamics in the optimally-doped Bi 2 Sr 2 CaCu 2 O 8+Î´ and the non-superconducting (Bi 0.5 Pb 0.5 ) 2 Ba 3 Co 2 O Î´ single crystals		J J Tu, C C Homes, G D Gu, D N Basov, S M Loureiro, R J Cava, M Strongin			2013
61ba95a7ef148cdddfc50c47	optimally-doped Bi2212	1066130716	Bi2212	Bi	optimally-doped						100	K				body	paragraph	450a64d192	Optical studies of charge dynamics in the optimally-doped Bi 2 Sr 2 CaCu 2 O 8+Î´ and the non-superconducting (Bi 0.5 Pb 0.5 ) 2 Ba 3 Co 2 O Î´ single crystals		J J Tu, C C Homes, G D Gu, D N Basov, S M Loureiro, R J Cava, M Strongin			2013
61ba95a7783c1e8128c50c49	KFe2Se2	922360845		K(FeSe)2			Iron-chalcogenides, Chalcogenides				40	K	Magnetization			body	figure	381457ef74	Observation of superconductivity at 30~46K in A x Fe 2 Se 2		#NAME?
61ba95a7783c1e8128c50c4a	Ba0.5Fe2Se2	101278952		Ba0.5Fe2Se2			Iron-chalcogenides, Chalcogenides				4	K				body	paragraph	381457ef74	Observation of superconductivity at 30~46K in A x Fe 2 Se 2		#NAME?
61ba95a7783c1e8128c50c4d	KFe2Se2	1272762722		K(FeSe)2			Iron-chalcogenides, Chalcogenides				30	K				header	abstract	381457ef74	Observation of superconductivity at 30~46K in A x Fe 2 Se 2		#NAME?
61ba95a8e4dc5fe1bac50c49	CeIn 3	1830782075		CeIn3			Alloys				0.15	K	susceptibility			body	paragraph	22a59df739	Pressure-temperature phase diagram of antiferromagnetism and superconductivity inCeRhIn5andCeIn3:115Inâˆ’NQRstudy under pressure	10.1103/physrevb.65.020504	S Kawasaki, T Mito, G-Q Zheng, C Thessieu, Y Kawasaki, K Ishida, Y Kitaoka, T Muramatsu, T C Kobayashi, D Aoki, S Araki, Y Haga, R Settai, Y ÅŒnuki	American Physical Society (APS)	Physical Review B	2001
61ba95a8e614176f2ec50c45	MgB 2	1396227774		MgB2			Alloys, Borides				40	K				body	paragraph	84c83cc846	The mechanical relaxation study of polycrystalline MgC1 xNi3	10.1088/0953-2048/17/4/007	Y X Yao, X N Ying, Y N Huang, Y N Wang, Z A Ren, G C Che, H H Wen, Z X Zhao, J W Ding	IOP Publishing	Superconductor Science and Technology	2003
61ba95a90a416aa3d9c50c47	LnFeAsO	-160787116		LnFeAsO			Iron-pnictides, Oxides, Pnictides				55	K				body	paragraph	6d3920a60e	Unusual Electronic Structure and Observation of Dispersion Kink in CeFeAsO Parent Compound of FeAs-based Superconductors	10.1103/physrevlett.105.027001	Haiyun Liu, G F Chen, Wentao Zhang, Lin Zhao, Guodong Liu, T-L Xia, Xiaowen Jia, Daixiang Mu, Shanyu Liu, Shaolong He, Yingying Peng, Junfeng He, Zhaoyu Chen, Xiaoli Dong, Jun Zhang, Guiling Wang, Yong Zhu, Zuyan Xu, Chuangtian Chen, X J Zhou	American Physical Society (APS)	Physical Review Letters	2009
61ba95aaa5c5381c2ec50c45	overdoped YBa 2 Cu 3 O 6.98	1802767443		Ba2Y1Cu3O6.98	overdoped		Oxides, Cuprates				88	K				body	figure	9f099a3943	Bounding the pseudogap with a line of phase transitions in YBa2Cu3O6+Î´	10.1038/nature12165	Arkady Shekhter, B J Ramshaw, Ruixing Liang, W N Hardy, D A Bonn, Fedor F Balakirev, Ross D Mcdonald, Jon B Betts, Scott C Riggs, Albert Migliori	Springer Science and Business Media LLC	Nature	2013
61ba95aaa5c5381c2ec50c47	underdoped YBa 2 Cu 3 O 6.60	462635047		Ba2Y1Cu3O6.6	underdoped		Oxides, Cuprates				61.6	K				body	figure	9f099a3943	Bounding the pseudogap with a line of phase transitions in YBa2Cu3O6+Î´	10.1038/nature12165	Arkady Shekhter, B J Ramshaw, Ruixing Liang, W N Hardy, D A Bonn, Fedor F Balakirev, Ross D Mcdonald, Jon B Betts, Scott C Riggs, Albert Migliori	Springer Science and Business Media LLC	Nature	2013
61ba95aa783c1e8128c50c4e	H 3 Se	-511312579		H3Se			Hydrides, Chalcogenides				112	K				body	paragraph	8577904793	Pressure-induced high-temperature superconductivity in hypothetical H3X (X=As, Se, Br, Sb, Te and I) in the H3S structure with Im3Â¯m symmetry	10.1016/j.jpcs.2019.109315	P-H Chang, S Silayi, D A Papaconstantopoulos, M J Mehl	Elsevier BV	Journal of Physics and Chemistry of Solids	2019
61ba95aa783c1e8128c50c4f	H 3 Br	-866789928		H3Br			Hydrides, Alloys				98	K				body	paragraph	8577904793	Pressure-induced high-temperature superconductivity in hypothetical H3X (X=As, Se, Br, Sb, Te and I) in the H3S structure with Im3Â¯m symmetry	10.1016/j.jpcs.2019.109315	P-H Chang, S Silayi, D A Papaconstantopoulos, M J Mehl	Elsevier BV	Journal of Physics and Chemistry of Solids	2019
61ba95aa783c1e8128c50c50	H3Br	1137557154		H3Br			Hydrides, Alloys				100	K				header	abstract	8577904793	Pressure-induced high-temperature superconductivity in hypothetical H3X (X=As, Se, Br, Sb, Te and I) in the H3S structure with Im3Â¯m symmetry	10.1016/j.jpcs.2019.109315	P-H Chang, S Silayi, D A Papaconstantopoulos, M J Mehl	Elsevier BV	Journal of Physics and Chemistry of Solids	2019
61ba95aa783c1e8128c50c51	H3Br	1297361708		H3Br			Hydrides, Alloys				150	K				header	abstract	8577904793	Pressure-induced high-temperature superconductivity in hypothetical H3X (X=As, Se, Br, Sb, Te and I) in the H3S structure with Im3Â¯m symmetry	10.1016/j.jpcs.2019.109315	P-H Chang, S Silayi, D A Papaconstantopoulos, M J Mehl	Elsevier BV	Journal of Physics and Chemistry of Solids	2019
61ba95aa783c1e8128c50c52	H 3 Br	-803250013		H3Br			Hydrides, Alloys				150	K				body	paragraph	8577904793	Pressure-induced high-temperature superconductivity in hypothetical H3X (X=As, Se, Br, Sb, Te and I) in the H3S structure with Im3Â¯m symmetry	10.1016/j.jpcs.2019.109315	P-H Chang, S Silayi, D A Papaconstantopoulos, M J Mehl	Elsevier BV	Journal of Physics and Chemistry of Solids	2019
61ba95ab7ce09aab2ac50c4d	NbN	-1228613932		NbN			Nitrides				10	K				body	paragraph	b33c23fe9c	Josephson junction based on highly disordered superconductor/low-resistive normal metal bilayer		P M Marychev, Yu Vodolazov			2020
61ba95ab3136e52869c50c46	PrOs4Sb12	-1501888423		Pr(Sb3Os)4			Alloys				1.85	K				header	abstract	8c7d0c97f8	Penetration depth, symmetry breaking, and gap nodes in superconducting PrOs 4 Sb 12		Lei Shu, D E Maclaughlin, R H Heffner, G D Morris, O O Bernal, F Callaghan, J E Sonier, A Bosse, J E Anderson, W M Yuhasz, N A Frederick, M B Maple			2008
61ba95ac1b93c0c6bec50c46	CsCa 2 Fe 4 As 4 F 2	-1404753644		CsCa2Fe4As4F2			Iron-pnictides, Pnictides, Fluorides				28	K				body	paragraph	3c7ccd541f	Two-gap superconductivity with line nodes in CsCa2Fe4As4F2	10.1103/physrevb.97.060506	Franziska K K Kirschner, Devashibhai T Adroja, Zhi-Cheng Wang, Franz Lang, Michael Smidman, Peter J Baker, Guang-Han Cao, Stephen J Blundell	American Physical Society (APS)	Physical Review B	2018
61ba95ac2a711de29cc50c46	FeSe	1448349060		FeSe			Iron-chalcogenides, Chalcogenides				10	K				body	paragraph	4c09d9e481	Enhanced critical current density in the pressure-induced magnetic state of the high-temperature superconductor FeSe	10.1038/srep16385	Soon-Gil Jung, Ji-Hoon Kang, Eunsung Park, Sangyun Lee, Jiunn-Yuan Lin, Dmitriy A Chareev, Alexander N Vasiliev, Tuson Park	Springer Science and Business Media LLC	Scientific Reports	2015
61ba95ac2a711de29cc50c47	FeSe monolayer	-765116154		FeSe		monolayer	Iron-chalcogenides, Chalcogenides				100	K				body	paragraph	4c09d9e481	Enhanced critical current density in the pressure-induced magnetic state of the high-temperature superconductor FeSe	10.1038/srep16385	Soon-Gil Jung, Ji-Hoon Kang, Eunsung Park, Sangyun Lee, Jiunn-Yuan Lin, Dmitriy A Chareev, Alexander N Vasiliev, Tuson Park	Springer Science and Business Media LLC	Scientific Reports	2015
61ba95acd7a99c43e8c50c47	RbFe 2 As 2	-1426524341		Rb(FeAs)2			Iron-pnictides, Pnictides				36.5	K				body	paragraph	8408bad2c5	Muon spin rotation measurements on RbEuFe 4 As 4 under pressure		S Holenstein, B Fischer, Y Liu, N Barbero, G Simutis, Z Shermadini, M Elender, P K Biswas, R Khasanov, A Amato, T Shiroka, H.-H Klauss, E Morenzoni, G.-H Cao, D Johrendt, H Luetkens
61ba95acd7a99c43e8c50c48	RbEuFe 4 As 4	1990254061		RbEu(FeAs)4			Iron-pnictides, Pnictides				36.5	K				body	paragraph	8408bad2c5	Muon spin rotation measurements on RbEuFe 4 As 4 under pressure		S Holenstein, B Fischer, Y Liu, N Barbero, G Simutis, Z Shermadini, M Elender, P K Biswas, R Khasanov, A Amato, T Shiroka, H.-H Klauss, E Morenzoni, G.-H Cao, D Johrendt, H Luetkens
61ba95acd7a99c43e8c50c49	RbEuFe4As4	-1518005085		RbEu(FeAs)4			Iron-pnictides, Pnictides				36.5	K		101325	Pa	header	abstract	8408bad2c5	Muon spin rotation measurements on RbEuFe 4 As 4 under pressure		S Holenstein, B Fischer, Y Liu, N Barbero, G Simutis, Z Shermadini, M Elender, P K Biswas, R Khasanov, A Amato, T Shiroka, H.-H Klauss, E Morenzoni, G.-H Cao, D Johrendt, H Luetkens
61ba95ad8452d931a5c50c47	MgB 2	1384677484		MgB2			Alloys, Borides				39	K				body	paragraph	acf713153e	Synthesis and photoemission study of as-grown superconducting MgB2 thin films	10.1016/s0921-4534(02)01417-x	Kenji Ueda, H Yamamoto, M Naito	Elsevier BV	Physica C: Superconductivity	2001
61ba95ae49d0b378c6c50c49	DyMo 6 S 8	1095858737		Dy(Mo3S4)2			Chalcogenides				1.6	K				body	paragraph	01d113140b	Magnetic Flux Penetration and Motion in Antiferromagnetic Superconductors	10.1002/chin.200313205	Tomasz KrzysztoÅ„	Wiley	ChemInform	2002
61ba95ae783c1e8128c50c55	LaNiPO	382717800		LaNiPO			Oxides, Pnictides				3	K				header	abstract	e1563238bb	Fermi Surface in BaNi2P2	10.1143/jpsj.78.033706	Taichi Terashima, Motoi Kimata, Hidetaka Satsukawa, Atsushi Harada, Kaori Hazama, Motoharu Imai, Shinya Uji, Hijiri Kito, Akira Iyo, Hiroshi Eisaki, Hisatomo Harima	Physical Society of Japan	Journal of the Physical Society of Japan	2009
61ba95ae783c1e8128c50c56	BaNi 2 P 2 single crystals	-253187200		Ba(NiP)2		single crystals	Pnictides				3	K		1000000000	Pa	body	figure	e1563238bb	Fermi Surface in BaNi2P2	10.1143/jpsj.78.033706	Taichi Terashima, Motoi Kimata, Hidetaka Satsukawa, Atsushi Harada, Kaori Hazama, Motoharu Imai, Shinya Uji, Hijiri Kito, Akira Iyo, Hiroshi Eisaki, Hisatomo Harima	Physical Society of Japan	Journal of the Physical Society of Japan	2009
61ba95ae783c1e8128c50c57	LaFePO	1868172666		LaFePO			Iron-pnictides, Oxides, Pnictides				4	K				header	abstract	e1563238bb	Fermi Surface in BaNi2P2	10.1143/jpsj.78.033706	Taichi Terashima, Motoi Kimata, Hidetaka Satsukawa, Atsushi Harada, Kaori Hazama, Motoharu Imai, Shinya Uji, Hijiri Kito, Akira Iyo, Hiroshi Eisaki, Hisatomo Harima	Physical Society of Japan	Journal of the Physical Society of Japan	2009
61ba95ae783c1e8128c50c58	LiFeAs	176140873		LiFeAs			Iron-pnictides, Pnictides				18	K				header	abstract	e1563238bb	Fermi Surface in BaNi2P2	10.1143/jpsj.78.033706	Taichi Terashima, Motoi Kimata, Hidetaka Satsukawa, Atsushi Harada, Kaori Hazama, Motoharu Imai, Shinya Uji, Hijiri Kito, Akira Iyo, Hiroshi Eisaki, Hisatomo Harima	Physical Society of Japan	Journal of the Physical Society of Japan	2009
61ba95ae783c1e8128c50c59	BaNi 2 P 2	1734361059		Ba(NiP)2			Pnictides				3	K		1000000000	Pa	body	figure	e1563238bb	Fermi Surface in BaNi2P2	10.1143/jpsj.78.033706	Taichi Terashima, Motoi Kimata, Hidetaka Satsukawa, Atsushi Harada, Kaori Hazama, Motoharu Imai, Shinya Uji, Hijiri Kito, Akira Iyo, Hiroshi Eisaki, Hisatomo Harima	Physical Society of Japan	Journal of the Physical Society of Japan	2009
61ba95ae783c1e8128c50c5b	Î±-FeSe	661096282	Î±-FeSe	FeSe							8	K				header	abstract	e1563238bb	Fermi Surface in BaNi2P2	10.1143/jpsj.78.033706	Taichi Terashima, Motoi Kimata, Hidetaka Satsukawa, Atsushi Harada, Kaori Hazama, Motoharu Imai, Shinya Uji, Hijiri Kito, Akira Iyo, Hiroshi Eisaki, Hisatomo Harima	Physical Society of Japan	Journal of the Physical Society of Japan	2009
61ba95af720b8b3d36c50c49	EuB 6	-2077697416		EuB6			Alloys, Borides				15.3	K	magnetization			body	paragraph	54767efc07	Magnetic polarons and the metal-semiconductor transitions in(Eu,La)B6and EuO: Raman scattering studies	10.1103/physrevb.64.174412	C S Snow, S L Cooper, D P Young, Z Fisk, Arnaud Comment, Jean-Philippe Ansermet	American Physical Society (APS)	Physical Review B	2013
61ba95af720b8b3d36c50c4a	EuB 6	2067102050		EuB6			Alloys, Borides				15.4	K				body	figure	54767efc07	Magnetic polarons and the metal-semiconductor transitions in(Eu,La)B6and EuO: Raman scattering studies	10.1103/physrevb.64.174412	C S Snow, S L Cooper, D P Young, Z Fisk, Arnaud Comment, Jean-Philippe Ansermet	American Physical Society (APS)	Physical Review B	2013
61ba95af720b8b3d36c50c4b	EuB 6	2101750108		EuB6			Alloys, Borides				65	K				body	figure	54767efc07	Magnetic polarons and the metal-semiconductor transitions in(Eu,La)B6and EuO: Raman scattering studies	10.1103/physrevb.64.174412	C S Snow, S L Cooper, D P Young, Z Fisk, Arnaud Comment, Jean-Philippe Ansermet	American Physical Society (APS)	Physical Review B	2013
61ba95af720b8b3d36c50c4c	EuB 6	-1989125040		EuB6			Alloys, Borides				12	K				body	paragraph	54767efc07	Magnetic polarons and the metal-semiconductor transitions in(Eu,La)B6and EuO: Raman scattering studies	10.1103/physrevb.64.174412	C S Snow, S L Cooper, D P Young, Z Fisk, Arnaud Comment, Jean-Philippe Ansermet	American Physical Society (APS)	Physical Review B	2013
61ba95af720b8b3d36c50c4d	EuB 6	-1690722630		EuB6			Alloys, Borides				15.3	K	magnetization			body	paragraph	54767efc07	Magnetic polarons and the metal-semiconductor transitions in(Eu,La)B6and EuO: Raman scattering studies	10.1103/physrevb.64.174412	C S Snow, S L Cooper, D P Young, Z Fisk, Arnaud Comment, Jean-Philippe Ansermet	American Physical Society (APS)	Physical Review B	2013
61ba95af720b8b3d36c50c4e	EuB 6	-1690722630		EuB6			Alloys, Borides				12.5	K	heat capacity			body	paragraph	54767efc07	Magnetic polarons and the metal-semiconductor transitions in(Eu,La)B6and EuO: Raman scattering studies	10.1103/physrevb.64.174412	C S Snow, S L Cooper, D P Young, Z Fisk, Arnaud Comment, Jean-Philippe Ansermet	American Physical Society (APS)	Physical Review B	2013
61ba95af720b8b3d36c50c4f	EuB 6	1926538606		EuB6			Alloys, Borides				12	K				body	paragraph	54767efc07	Magnetic polarons and the metal-semiconductor transitions in(Eu,La)B6and EuO: Raman scattering studies	10.1103/physrevb.64.174412	C S Snow, S L Cooper, D P Young, Z Fisk, Arnaud Comment, Jean-Philippe Ansermet	American Physical Society (APS)	Physical Review B	2013
61ba95af7ce09aab2ac50c4f	Ir and Rh-doped EuFe 2 As 2 crystals	2076476555		Eu(FeAs)2	Ir	crystals	Iron-pnictides, Pnictides				19.6	K				body	paragraph	7a21994713	Reentrant phases in electron-dopedEuFe2As2: Spin glass and superconductivity	10.1103/physrevb.95.174522	A Baumgartner, D Neubauer, S Zapf, A V Pronin, W H Jiao, G H Cao, M Dressel	American Physical Society (APS)	Physical Review B	2017
61ba95af7ce09aab2ac50c50	Ir and Rh-doped EuFe 2 As 2 crystals			Eu(FeAs)2	Rh	crystals	Iron-pnictides, Pnictides				19.6	K				body	paragraph	7a21994713	Reentrant phases in electron-dopedEuFe2As2: Spin glass and superconductivity	10.1103/physrevb.95.174522	A Baumgartner, D Neubauer, S Zapf, A V Pronin, W H Jiao, G H Cao, M Dressel	American Physical Society (APS)	Physical Review B	2017
61ba95af7ce09aab2ac50c51	Eu(Fe0.91Ir0.09)2As2	-938905579		Eu1Fe1.82As2Ir0.18			Iron-pnictides, Pnictides				21	K	Resistivity			body	paragraph	7a21994713	Reentrant phases in electron-dopedEuFe2As2: Spin glass and superconductivity	10.1103/physrevb.95.174522	A Baumgartner, D Neubauer, S Zapf, A V Pronin, W H Jiao, G H Cao, M Dressel	American Physical Society (APS)	Physical Review B	2017
61ba95af7ce09aab2ac50c52	Eu(Fe 0.93 Rh 0.07 ) 2 As 2	-1814675685		Eu1Fe1.86As2Rh0.14			Iron-pnictides, Pnictides				19.6	K	resistivity			body	figure	7a21994713	Reentrant phases in electron-dopedEuFe2As2: Spin glass and superconductivity	10.1103/physrevb.95.174522	A Baumgartner, D Neubauer, S Zapf, A V Pronin, W H Jiao, G H Cao, M Dressel	American Physical Society (APS)	Physical Review B	2017
61ba95af7ce09aab2ac50c54	fluorine-doped LaFeAsO	-2098129847		LaFeAsO	fluorine		Iron-pnictides, Oxides, Pnictides				26	K				body	paragraph	7a21994713	Reentrant phases in electron-dopedEuFe2As2: Spin glass and superconductivity	10.1103/physrevb.95.174522	A Baumgartner, D Neubauer, S Zapf, A V Pronin, W H Jiao, G H Cao, M Dressel	American Physical Society (APS)	Physical Review B	2017
61ba95af05e6aa6710c50c48	LaFeAsO 0.89 F 0.11	-84116626		La1Fe1As1O0.89F0.11			Iron-pnictides, Pnictides, Oxides, Fluorides				28	K				body	figure	cdcdf68fae	A view from inside iron-based superconductors	10.1088/0031-8949/88/06/068504	P Carretta, R De Renzi, G Prando, S Sanna	IOP Publishing	Physica Scripta	2013
61ba95af05e6aa6710c50c49	polycrystalline sample of LaFeAsO 0.89 F 0.11	-1458942941		La1Fe1As1O0.89F0.11		polycrystalline	Iron-pnictides, Pnictides, Oxides, Fluorides				28	K				body	paragraph	cdcdf68fae	A view from inside iron-based superconductors	10.1088/0031-8949/88/06/068504	P Carretta, R De Renzi, G Prando, S Sanna	IOP Publishing	Physica Scripta	2013
61ba95af20fc3eae4bc50c51	LaIn 3	632113446		LaIn3			Alloys				0.7	K				body	figure	fc16c6b335	Electron spin resonance study of the LaIn3âˆ’xSnxsuperconducting system	10.1088/0953-8984/23/45/455701	E M Bittar, C Adriano, C Giles, C Rettori, Z Fisk, P G Pagliuso	IOP Publishing	Journal of Physics: Condensed Matter	2011
61ba95af20fc3eae4bc50c52	LaSn 3	-1583887492		LaSn3			Alloys				6.4	K				body	figure	fc16c6b335	Electron spin resonance study of the LaIn3âˆ’xSnxsuperconducting system	10.1088/0953-8984/23/45/455701	E M Bittar, C Adriano, C Giles, C Rettori, Z Fisk, P G Pagliuso	IOP Publishing	Journal of Physics: Condensed Matter	2011
61ba95b02c886f0fe6c50c49	Mo8Ga41	-1864111500		Ga41Mo8			Alloys				10	K				header	abstract	735942959f	Multiband superconductivity in Mo8Ga41 driven by a site-selective mechanism	10.1103/physrevb.99.054503	Anshu Sirohi, Surabhi Saha, Prakriti Neha, Shekhar Das, Satyabrata Patnaik, Tanmoy Das, Goutam Sheet	American Physical Society (APS)	Physical Review B	2019
61ba95b02c886f0fe6c50c4a	Mo 8 Ga 41	-952798466		Ga41Mo8			Alloys				10	K				body	paragraph	735942959f	Multiband superconductivity in Mo8Ga41 driven by a site-selective mechanism	10.1103/physrevb.99.054503	Anshu Sirohi, Surabhi Saha, Prakriti Neha, Shekhar Das, Satyabrata Patnaik, Tanmoy Das, Goutam Sheet	American Physical Society (APS)	Physical Review B	2019
61ba95b02227d4ac07c50c48	CeCoIn 5	-691351999		CeIn5Co			Alloys				2.3	K				body	paragraph	2c50abfd05	Magnetic and superconducting properties of a heavy-fermion CeCoIn5 epitaxial film probed by nuclear quadrupole resonance	10.1103/physrevb.96.060507	Takayoshi Yamanaka, Masaaki Shimozawa, Hiroaki Shishido, Shunsaku Kitagawa, Hiroaki Ikeda, Takasada Shibauchi, Takahito Terashima, Yuji Matsuda, Kenji Ishida	American Physical Society (APS)	Physical Review B	2017
61ba95b085fc223534c50c4e	NbTiN	1737249795		TiNbN			Nitrides				15	K				body	paragraph	ae79045faa	An On-Chip Superconducting Kinetic Inductance Fourier Transform Spectrometer for Millimeter-Wave Astronomy	10.1007/s10909-019-02295-3	Farzad B Faramarzi, Philip Mauskopf, S Gordon, G Che, Peter K Day, H Mani, H Surdi, Sasha Sypkens, P Barry, E Shirokoff, R B Thakur	Springer Science and Business Media LLC	Journal of Low Temperature Physics	2021
61ba95b085fc223534c50c4f	NbTiN	1739176015		TiNbN			Nitrides				15	K				body	paragraph	ae79045faa	An On-Chip Superconducting Kinetic Inductance Fourier Transform Spectrometer for Millimeter-Wave Astronomy	10.1007/s10909-019-02295-3	Farzad B Faramarzi, Philip Mauskopf, S Gordon, G Che, Peter K Day, H Mani, H Surdi, Sasha Sypkens, P Barry, E Shirokoff, R B Thakur	Springer Science and Business Media LLC	Journal of Low Temperature Physics	2021
61ba95b02b9a12e3d2c50c61	monolayer FeSe	-1671994440		FeSe			Iron-chalcogenides, Chalcogenides				58	K				body	paragraph	4265fb265c	Details of the disorder-induced transition betweensÂ±ands++states in the two-band model for Fe-based superconductors	10.1088/1361-6668/aaa501	V A Shestakov, M M Korshunov, Yu N Togushova, D V Efremov, O V Dolgov	IOP Publishing	Superconductor Science and Technology	2017
61ba95b07c13e4f711c50c49	MgB 2	1479011648		MgB2			Alloys, Borides				39	K				header	abstract	310ea745e0	Loss of superconductivity with the addition of Al to MgB2 and a structural transition in Mg1-x AlxB2	10.1038/35066528	J S Slusky, N Rogado, K A Regan, M A Hayward, P Khalifah, T He, K Inumaru, S M Loureiro, M K Haas, H W Zandbergen, R J Cava	Springer Science and Business Media LLC	Nature	2001
61ba95b07c13e4f711c50c4c	MgB 2	1467475418		MgB2			Alloys, Borides				38	K				body	paragraph	310ea745e0	Loss of superconductivity with the addition of Al to MgB2 and a structural transition in Mg1-x AlxB2	10.1038/35066528	J S Slusky, N Rogado, K A Regan, M A Hayward, P Khalifah, T He, K Inumaru, S M Loureiro, M K Haas, H W Zandbergen, R J Cava	Springer Science and Business Media LLC	Nature	2001
61ba95b0d52116ffe1c50c4a	BaSn 3	1370938022		BaSn3			Alloys				4.4	K				body	paragraph	447730574	The existence/absence of Dirac cones in graphynes	10.1088/1367-2630/15/2/023004	Huaqing Huang, Wenhui Duan, Zhirong Liu	IOP Publishing	New Journal of Physics	2013
61ba95b0d52116ffe1c50c4b	BaSn 3	1084090120		BaSn3			Alloys				4.4	K				body	paragraph	447730574	The existence/absence of Dirac cones in graphynes	10.1088/1367-2630/15/2/023004	Huaqing Huang, Wenhui Duan, Zhirong Liu	IOP Publishing	New Journal of Physics	2013
61ba95b0e4dc5fe1bac50c4e	LaFeAsO	326570031		LaFeAsO			Iron-pnictides, Oxides, Pnictides				26	K				body	paragraph	792ff06d1b	Critical fields and fluctuations determined from specific heat and magnetoresistance in the same nanogram SmFeAs(O,F) single crystal	10.1103/physrevb.96.104511	S Galeski, P W J Moll, N Zhigadlo, K Mattenberger, B Batlogg	American Physical Society (APS)	Physical Review B	2017
61ba95b13136e52869c50c4a	SrFeAsF	-342635715		SrFeAsF			Iron-pnictides, Pnictides, Fluorides				56	K				body	paragraph	1e1512c347	Density Functional Study of the Over-Doped Iron Chalcogenide: TlFe 2 Se 2 with ThCr 2 Si 2 structure		Lijun Zhang, D J Singh			2013
61ba95b10a416aa3d9c50c4e	LiFeAs	-143503385		LiFeAs			Iron-pnictides, Pnictides				17.5	K				body	paragraph	f75f741bf1	Field-free platform for Majorana-like zero mode in superconductors with a topological surface state	10.1103/physrevb.101.100507	Songtian S Zhang, Jia-Xin Yin, Guangyang Dai, Lingxiao Zhao, Tay-Rong Chang, Nana Shumiya, Kun Jiang, Hao Zheng, Guang Bian, Daniel Multer, Maksim Litskevich, Guoqing Chang, Ilya Belopolski, Tyler A Cochran, Xianxin Wu, Desheng Wu, Jianlin Luo, Genfu Chen, Hsin Lin, Fang-Cheng Chou, Xiancheng Wang, Changqing Jin, Raman Sankar, Ziqiang Wang, M Zahid Hasan	American Physical Society (APS)	Physical Review B	2020
61ba95b10a416aa3d9c50c4f	PbTaSe2	1067001734		TaPbSe2			Chalcogenides				3.8	K				body	paragraph	f75f741bf1	Field-free platform for Majorana-like zero mode in superconductors with a topological surface state	10.1103/physrevb.101.100507	Songtian S Zhang, Jia-Xin Yin, Guangyang Dai, Lingxiao Zhao, Tay-Rong Chang, Nana Shumiya, Kun Jiang, Hao Zheng, Guang Bian, Daniel Multer, Maksim Litskevich, Guoqing Chang, Ilya Belopolski, Tyler A Cochran, Xianxin Wu, Desheng Wu, Jianlin Luo, Genfu Chen, Hsin Lin, Fang-Cheng Chou, Xiancheng Wang, Changqing Jin, Raman Sankar, Ziqiang Wang, M Zahid Hasan	American Physical Society (APS)	Physical Review B	2020
61ba95b107932c08a9c50c50	LuNi 2 B 2 C	-1103070360		LuNi2B2C			Carbides, Borides				10	K				body	figure	8e7f05392a	Point-contact spectroscopy of the nickel borocarbide superconductors RNi2B2C (R=Y, Dy, Ho, Er, Tm, Lu)	10.1016/j.physc.2007.03.166	Yu. G Naidyuk, D L Bashlakov, N L Bobrov, V N Chernobay, O E Kvitnitskaya, I K Yanson, G Behr, S-L Drechsler, G Fuchs, D Souptel, D G Naugle, K D D Rathnayaka, J H Ross	Elsevier BV	Physica C: Superconductivity and its Applications	2006
61ba95b1c2c99830dec50c49	(TMTSF) 2 AsF 6	1053793999		M2T4As(SF4)2			Chalcogenides, Pnictides, Fluorides				12	K				body	paragraph	ca90f1cfed	Organic quasi-one-dimensional superconductors: quasiparticle density of states and spin susceptibility	10.1016/s0921-4534(03)00861-x	R D Duncan, R W Cherng, C A R SÃ¡ De Melo	Elsevier BV	Physica C: Superconductivity	2013
61ba95b1c2c99830dec50c4a	(TMTSF) 2 PF 6	-1646758100		M2T4P(SF4)2			Chalcogenides, Pnictides, Fluorides				1.2	K				body	paragraph	ca90f1cfed	Organic quasi-one-dimensional superconductors: quasiparticle density of states and spin susceptibility	10.1016/s0921-4534(03)00861-x	R D Duncan, R W Cherng, C A R SÃ¡ De Melo	Elsevier BV	Physica C: Superconductivity	2013
61ba95b22c886f0fe6c50c4b	LaRhSi 3	-1639567617		LaSi3Rh			Alloys				2.16	K	electrical resistivity			body		4e99a9abe2	Specific heat andÎ¼SR study on the noncentrosymmetric superconductor LaRhSi3	10.1103/physrevb.83.064522	V K Anand, A D Hillier, D T Adroja, A M Strydom, H Michor, K A Mcewen, B D Rainford	American Physical Society (APS)	Physical Review B	2011
61ba95b211af647618c50c4a	MgB 2 SnS	1072233378		MgSnB2S			Chalcogenides, Borides				34.5	K				body	figure	0063f5ad2f	Evidence for a two-band behavior of MgB2 from point-contact and tunneling spectroscopy	10.1016/j.ssc.2003.09.024	Ya. G Ponomarev, S A Kuzmichev, M G Mikheev, M V Sudakova, S N Tchesnokov, N Z Timergaleev, A V Yarigin, E G Maksimov, S I Krasnosvobodtsev, A V Varlashkin, M A Hein, G MÃ¼ller, H Piel, L G Sevastyanova, O V Kravchenko, K P Burdina, B M Bulychev	Elsevier BV	Solid State Communications	2004
61ba95b211af647618c50c4b	MgB 2	1355794026		MgB2			Alloys, Borides				39	K				body	paragraph	0063f5ad2f	Evidence for a two-band behavior of MgB2 from point-contact and tunneling spectroscopy	10.1016/j.ssc.2003.09.024	Ya. G Ponomarev, S A Kuzmichev, M G Mikheev, M V Sudakova, S N Tchesnokov, N Z Timergaleev, A V Yarigin, E G Maksimov, S I Krasnosvobodtsev, A V Varlashkin, M A Hein, G MÃ¼ller, H Piel, L G Sevastyanova, O V Kravchenko, K P Burdina, B M Bulychev	Elsevier BV	Solid State Communications	2004
61ba95b211af647618c50c4d	MgB 2	1307669458		MgB2			Alloys, Borides				37	K				body	paragraph	0063f5ad2f	Evidence for a two-band behavior of MgB2 from point-contact and tunneling spectroscopy	10.1016/j.ssc.2003.09.024	Ya. G Ponomarev, S A Kuzmichev, M G Mikheev, M V Sudakova, S N Tchesnokov, N Z Timergaleev, A V Yarigin, E G Maksimov, S I Krasnosvobodtsev, A V Varlashkin, M A Hein, G MÃ¼ller, H Piel, L G Sevastyanova, O V Kravchenko, K P Burdina, B M Bulychev	Elsevier BV	Solid State Communications	2004
61ba95b3e4dc5fe1bac50c4f	BaBiO 3	1545391536		BaBiO3			Oxides				30	K				body	paragraph	a2295d61cb	Momentum-Resolved Electronic Structure of the High-TcSuperconductor Parent CompoundBaBiO3	10.1103/physrevlett.117.037002	N C Plumb, D J Gawryluk, Y Wang, Z RistiÄ‡, J Park, B Q Lv, Z Wang, C E Matt, N Xu, T Shang, K Conder, J Mesot, S Johnston, M Shi, M RadoviÄ‡	American Physical Society (APS)	Physical Review Letters	2016
61ba95b4a01e2beb09c50c52	Ca10(Pt3As8)(Fe2As2)5	-1988821440		Ca10Fe10(As6Pt)3			Iron-pnictides, Pnictides				8	K				header	abstract	626c85b792	Fermi-surface topology and low-lying electronic structure of the iron-based superconductor Ca10(Pt3As8)(Fe2As2)5	10.1103/physrevb.85.094510	Madhab Neupane, Chang Liu, Su-Yang Xu, Yung-Jui Wang, Ni Ni, J M Allred, L A Wray, N Alidoust, Hsin Lin, R S Markiewicz, A Bansil, R J Cava, M Z Hasan	American Physical Society (APS)	Physical Review B	2011
61ba95b405e6aa6710c50c4b	nano- Nb	1302429498	nano- Nb	Nb							5.9	K				body		5200abdbd1	Mechanism of the Size Dependence of the Superconducting Transition of Nanostructured Nb	10.1103/physrevlett.95.147003	Sangita Bose, Pratap Raychaudhuri, Rajarshi Banerjee, Parinda Vasa, Pushan Ayyub	American Physical Society (APS)	Physical Review Letters	2005
61ba95b405e6aa6710c50c4d	Nb films	1902079410		Nb		films	Alloys				9.2	K				body	paragraph	5200abdbd1	Mechanism of the Size Dependence of the Superconducting Transition of Nanostructured Nb	10.1103/physrevlett.95.147003	Sangita Bose, Pratap Raychaudhuri, Rajarshi Banerjee, Parinda Vasa, Pushan Ayyub	American Physical Society (APS)	Physical Review Letters	2005
61ba95b407932c08a9c50c53	polycrystalline Mo 3 Al 2 C	783076931		Al2Mo3C		polycrystalline	Carbides				9.2	K				body	paragraph	06f3217cb4	Structure and physical properties of the noncentrosymmetric superconductorMo3Al2C	10.1103/physrevb.82.064512	A B Karki, Y M Xiong, I Vekhter, D Browne, P W Adams, D P Young, K R Thomas, Julia Y Chan, H Kim, R Prozorov	American Physical Society (APS)	Physical Review B	2010
61ba95b407932c08a9c50c54	Mo 3 Al 2 C	1386714923		Al2Mo3C			Carbides				10	K				body	paragraph	06f3217cb4	Structure and physical properties of the noncentrosymmetric superconductorMo3Al2C	10.1103/physrevb.82.064512	A B Karki, Y M Xiong, I Vekhter, D Browne, P W Adams, D P Young, K R Thomas, Julia Y Chan, H Kim, R Prozorov	American Physical Society (APS)	Physical Review B	2010
61ba95b407932c08a9c50c55	Mo 3 Al 2 C	1375143543		Al2Mo3C			Carbides				9.2	K	specific heat			body	figure	06f3217cb4	Structure and physical properties of the noncentrosymmetric superconductorMo3Al2C	10.1103/physrevb.82.064512	A B Karki, Y M Xiong, I Vekhter, D Browne, P W Adams, D P Young, K R Thomas, Julia Y Chan, H Kim, R Prozorov	American Physical Society (APS)	Physical Review B	2010
61ba95b407932c08a9c50c56	Mo 3 Al 2 C	2039465889		Al2Mo3C			Carbides				9.2	K				body	paragraph	06f3217cb4	Structure and physical properties of the noncentrosymmetric superconductorMo3Al2C	10.1103/physrevb.82.064512	A B Karki, Y M Xiong, I Vekhter, D Browne, P W Adams, D P Young, K R Thomas, Julia Y Chan, H Kim, R Prozorov	American Physical Society (APS)	Physical Review B	2010
61ba95b449d0b378c6c50c4c	Y 0.78 Ca 0.22 Ba 2 Cu 3 O 6.50	998229372		Ba2Ca0.22Y0.78Cu3O6.5			Oxides, Cuprates				59	K				body	paragraph	b4059eafe3	Systematic 63 Cu NQR and 89 Y NMR Study of Spin Dynamics in Y 1âˆ’z Ca z Ba 2 Cu 3 O y Across Superconductor-Insulator Boundary		P M Singer, T Imai			2014
61ba95b4c0bff55f4cc50c4f	YBa 2 Cu 3 O 6.67 (p = 0.123	262139801		Ba2Y1Cu3O6.67			Oxides, Cuprates			p=0.123	67	K				body	paragraph	298df63b18	Magnetic field controlled charge density wave coupling in underdoped YBa2Cu3O6+x	10.1038/ncomms11494	J Chang, E Blackburn, O Ivashko, A T Holmes, N B Christensen, M HÃ¼cker, Ruixing Liang, D A Bonn, W N Hardy, U RÃ¼tt, M V Zimmermann, E M Forgan, S M Hayden	Springer Science and Business Media LLC	Nature Communications	2015
61ba95b561d1c9d20fc50c4b	UTe 2	-1167162696		UTe2			Chalcogenides				1.6	K				body	paragraph	384fa48a47	An optical investigation of the heavy fermion normal state in superconducting UTe 2		Sirak M Mekonen, Chang-Jong Kang, Dipanjan Chaudhuri, David Barbalas, Sheng Ran, Gabriel Kotliar, Nicholas P Butch, N P Armitage			2021
61ba95b514d91e0862c50c56	CeCoGe 3	-749091922		CeCoGe3			Alloys				0.7	K		5400000000	Pa	body	paragraph	3e92dccbcb	Understanding the magnetism in noncentrosymmetric CeIrGe3 : Muon spin relaxation and neutron scattering studies	10.1103/physrevb.97.184422	V K Anand, A D Hillier, D T Adroja, D D Khalyavin, P Manuel, G Andre, S Rols, M M Koza	American Physical Society (APS)	Physical Review B	2018
61ba95b514d91e0862c50c57	CeRhSi 3	-2133150504		CeSi3Rh			Alloys				1	K		101325	Pa	body	paragraph	3e92dccbcb	Understanding the magnetism in noncentrosymmetric CeIrGe3 : Muon spin relaxation and neutron scattering studies	10.1103/physrevb.97.184422	V K Anand, A D Hillier, D T Adroja, D D Khalyavin, P Manuel, G Andre, S Rols, M M Koza	American Physical Society (APS)	Physical Review B	2018
61ba95b514d91e0862c50c58	CeIrSi 3	-43829557		CeSi3Ir			Alloys				1.6	K		2500000000	Pa	body	paragraph	3e92dccbcb	Understanding the magnetism in noncentrosymmetric CeIrGe3 : Muon spin relaxation and neutron scattering studies	10.1103/physrevb.97.184422	V K Anand, A D Hillier, D T Adroja, D D Khalyavin, P Manuel, G Andre, S Rols, M M Koza	American Physical Society (APS)	Physical Review B	2018
61ba95b514d91e0862c50c59	CeIrGe 3	846483255		CeGe3Ir			Alloys				1.5	K		20000000000	Pa	body	paragraph	3e92dccbcb	Understanding the magnetism in noncentrosymmetric CeIrGe3 : Muon spin relaxation and neutron scattering studies	10.1103/physrevb.97.184422	V K Anand, A D Hillier, D T Adroja, D D Khalyavin, P Manuel, G Andre, S Rols, M M Koza	American Physical Society (APS)	Physical Review B	2018
61ba95b514d91e0862c50c5a	CeIrGe3	96124499		CeGe3Ir			Alloys				1.5	K	heat capacity	20000000000	Pa	header	abstract	3e92dccbcb	Understanding the magnetism in noncentrosymmetric CeIrGe3 : Muon spin relaxation and neutron scattering studies	10.1103/physrevb.97.184422	V K Anand, A D Hillier, D T Adroja, D D Khalyavin, P Manuel, G Andre, S Rols, M M Koza	American Physical Society (APS)	Physical Review B	2018
61ba95b6e4552e90a8c50c53	YBa 2 Cu 3 O 7	1101027790		Ba2YCu3O7			Oxides, Cuprates				90	K				body	paragraph	9f5df5ddd8	Fantastic Behaviour of High- T C Superconductor Junctions: Tunable Superconductivity	10.1088/0256-307x/26/1/017305	Chen Yuan-Sha, Zhang Yan, Lian Gui-Jun, Xiong Guang-Cheng	IOP Publishing	Chinese Physics Letters	2009
61ba95b62b9a12e3d2c50c64	YFe 2 Ge 2	245452787		Y(FeGe)2			Alloys				1.8	K	resistiv- ity			body	paragraph	b473f12945	Unconventional Superconductivity in the Layered Iron GermanideYFe2Ge2	10.1103/physrevlett.116.127001	Jiasheng Chen, Konstantin Semeniuk, Zhuo Feng, Pascal Reiss, Philip Brown, Yang Zou, Peter W Logg, Giulio I Lampronti, F Malte Grosche	American Physical Society (APS)	Physical Review Letters	2015
61ba95b67c13e4f711c50c4e	optimally doped Bi2212	1258703687	Bi2212	Bi	optimally doped						91	K				body	figure	c55482d85c	Evolution of incommensurate superstructure and electronic structure with Pb substitution in (Bi2âˆ’x Pb x )Sr2CaCu2O8+Î´ superconductors	10.1088/1674-1056/28/7/077403	Jing Liu, Lin Zhao, Qiang Gao, Ping Ai, Lu Zhang, Tao Xie, Jian-Wei Huang, Ying Ding, Cheng Hu, Hong-Tao Yan, Chun-Yao Song, Yu Xu, Cong Li, Yong-Qing Cai, Hong-Tao Rong, Ding-Song Wu, Guo-Dong Liu, Qing-Yan Wang, Yuan Huang, Feng-Feng Zhang, Feng Yang, Qin-Jun Peng, Shi-Liang Li, Huai-Xin Yang, Jian-Qi Li, Zu-Yan Xu, Xing-Jiang Zhou	IOP Publishing	Chinese Physics B	2019
61ba95b67c13e4f711c50c4f	overdoped Bi2212	1899239946	Bi2212	Bi	overdoped						81	K				body	figure	c55482d85c	Evolution of incommensurate superstructure and electronic structure with Pb substitution in (Bi2âˆ’x Pb x )Sr2CaCu2O8+Î´ superconductors	10.1088/1674-1056/28/7/077403	Jing Liu, Lin Zhao, Qiang Gao, Ping Ai, Lu Zhang, Tao Xie, Jian-Wei Huang, Ying Ding, Cheng Hu, Hong-Tao Yan, Chun-Yao Song, Yu Xu, Cong Li, Yong-Qing Cai, Hong-Tao Rong, Ding-Song Wu, Guo-Dong Liu, Qing-Yan Wang, Yuan Huang, Feng-Feng Zhang, Feng Yang, Qin-Jun Peng, Shi-Liang Li, Huai-Xin Yang, Jian-Qi Li, Zu-Yan Xu, Xing-Jiang Zhou	IOP Publishing	Chinese Physics B	2019
61ba95b67c13e4f711c50c51	pristine overdoped Bi2212 sample (x = 0)	1754965654	Bi2212	Bi	pristine overdoped					x=0	81	K				body	figure	c55482d85c	Evolution of incommensurate superstructure and electronic structure with Pb substitution in (Bi2âˆ’x Pb x )Sr2CaCu2O8+Î´ superconductors	10.1088/1674-1056/28/7/077403	Jing Liu, Lin Zhao, Qiang Gao, Ping Ai, Lu Zhang, Tao Xie, Jian-Wei Huang, Ying Ding, Cheng Hu, Hong-Tao Yan, Chun-Yao Song, Yu Xu, Cong Li, Yong-Qing Cai, Hong-Tao Rong, Ding-Song Wu, Guo-Dong Liu, Qing-Yan Wang, Yuan Huang, Feng-Feng Zhang, Feng Yang, Qin-Jun Peng, Shi-Liang Li, Huai-Xin Yang, Jian-Qi Li, Zu-Yan Xu, Xing-Jiang Zhou	IOP Publishing	Chinese Physics B	2019
61ba95b6720b8b3d36c50c54	sulfur hydride H 3 S	1076821665	sulfur hydride H 3 S	H3S							203	K		1.5E+11	Pa	body	paragraph	ac94b3fcef	Origin of High-Temperature Superconductivity in Compressed LaH 10		Liangliang Liu, Chongze Wang, Seho Yi, Kun Woo Kim, Jaeyong Kim, Jun-Hyung Cho			2019
61ba95b685b12ae79ac50c4b	single crys- tal Rb 0.75 Fe 1.63 Se 2	-1334251617		Rb0.75Fe1.63Se2		single crys- tal	Iron-chalcogenides, Chalcogenides				30	K				body	paragraph	d4e6ab7e3b	Antiferromagnetic order and superlattice structure in nonsuperconducting and superconducting RbyFe1.6+xSe2	10.1103/physrevb.84.094504	Meng Wang, Miaoyin Wang, G N Li, Q Huang, C H Li, G T Tan, C L Zhang, Huibo Cao, Wei Tian, Yang Zhao, Y C Chen, X Y Lu, Bin Sheng, H Q Luo, S L Li, M H Fang, J L Zarestky, W Ratcliff, M D Lumsden, J W Lynn, Pengcheng Dai	American Physical Society (APS)	Physical Review B	2011
61ba95b685b12ae79ac50c4c	Rb 0.75 Fe 1.63 Se 2	-1670084764		Rb0.75Fe1.63Se2			Iron-chalcogenides, Chalcogenides				30	K				body	paragraph	d4e6ab7e3b	Antiferromagnetic order and superlattice structure in nonsuperconducting and superconducting RbyFe1.6+xSe2	10.1103/physrevb.84.094504	Meng Wang, Miaoyin Wang, G N Li, Q Huang, C H Li, G T Tan, C L Zhang, Huibo Cao, Wei Tian, Yang Zhao, Y C Chen, X Y Lu, Bin Sheng, H Q Luo, S L Li, M H Fang, J L Zarestky, W Ratcliff, M D Lumsden, J W Lynn, Pengcheng Dai	American Physical Society (APS)	Physical Review B	2011
61ba95b685b12ae79ac50c4f	Rb 0.75 Fe 1.63 Se 2	-1333112962		Rb0.75Fe1.63Se2			Iron-chalcogenides, Chalcogenides				30	K				body	figure	d4e6ab7e3b	Antiferromagnetic order and superlattice structure in nonsuperconducting and superconducting RbyFe1.6+xSe2	10.1103/physrevb.84.094504	Meng Wang, Miaoyin Wang, G N Li, Q Huang, C H Li, G T Tan, C L Zhang, Huibo Cao, Wei Tian, Yang Zhao, Y C Chen, X Y Lu, Bin Sheng, H Q Luo, S L Li, M H Fang, J L Zarestky, W Ratcliff, M D Lumsden, J W Lynn, Pengcheng Dai	American Physical Society (APS)	Physical Review B	2011
61ba95b7c2c99830dec50c4c	LaCo 2 P 2	863707432		La(CoP)2			Pnictides				4	K				body	paragraph	5d85321ac7	Angle-resolved photoemission spectroscopy of Co-based boride superconductor LaCo1.73Fe0.27B2	10.1103/physrevb.86.014503	K Nakayama, E Ieki, Y Tanaka, T Sato, T Takahashi, T Kuroda, H Mizoguchi, S W Kim, H Hosono	American Physical Society (APS)	Physical Review B	2012
61ba95b7c2c99830dec50c4d	single crystals of LaCo 1.73 Fe 0.27 B 2	397684737		La1Fe0.27Co1.73B2		single crystals	Alloys, Borides				4.1	K				body	paragraph	5d85321ac7	Angle-resolved photoemission spectroscopy of Co-based boride superconductor LaCo1.73Fe0.27B2	10.1103/physrevb.86.014503	K Nakayama, E Ieki, Y Tanaka, T Sato, T Takahashi, T Kuroda, H Mizoguchi, S W Kim, H Hosono	American Physical Society (APS)	Physical Review B	2012
61ba95b73af0453d0cc50c4e	titanium film	911795225	titanium	Ti		film					0.11	K				body	paragraph	742fac9f53	Characterizing superconducting filters using residual microwave background	10.1088/1361-6668/aa63bc	J S Lehtinen, E MykkÃ¤nen, A Kemppinen, S V Lotkhov, D Golubev, A J Manninen	IOP Publishing	Superconductor Science and Technology	2017
61ba95b73af0453d0cc50c4f	titanium film	1171712566	titanium	Ti		film					0.11	K				body	paragraph	742fac9f53	Characterizing superconducting filters using residual microwave background	10.1088/1361-6668/aa63bc	J S Lehtinen, E MykkÃ¤nen, A Kemppinen, S V Lotkhov, D Golubev, A J Manninen	IOP Publishing	Superconductor Science and Technology	2017
61ba95b720fc3eae4bc50c55	La-doped CaFe 2 As 2 single crystals	1082151069		Ca(FeAs)2	La	single crystals	Iron-pnictides, Pnictides				42.7	K				header	title	2b0ae1f730	Synthesis and properties of La-doped CaFe 2 As 2 single crystals with T c =42.7 K	10.1209/0295-5075/95/67002	Zhaoshun Gao, Yanpeng Qi, Lei Wang, Dongliang Wang, Xianping Zhang, Chao Yao, Chunlei Wang, Yanwei Ma	IOP Publishing	EPL (Europhysics Letters)	2011
61ba95b720fc3eae4bc50c57	CaFe 2 As 2	88625463		Ca(FeAs)2			Iron-pnictides, Pnictides				42.7	K	resistivity			header	abstract	2b0ae1f730	Synthesis and properties of La-doped CaFe 2 As 2 single crystals with T c =42.7 K	10.1209/0295-5075/95/67002	Zhaoshun Gao, Yanpeng Qi, Lei Wang, Dongliang Wang, Xianping Zhang, Chao Yao, Chunlei Wang, Yanwei Ma	IOP Publishing	EPL (Europhysics Letters)	2011
61ba95b720fc3eae4bc50c58	La doped sample Ca 0.8 La 0.2 Fe 2 As 2	120728487		Ca0.8La0.2Fe2As2	La		Iron-pnictides, Pnictides				42.7	K				body	paragraph	2b0ae1f730	Synthesis and properties of La-doped CaFe 2 As 2 single crystals with T c =42.7 K	10.1209/0295-5075/95/67002	Zhaoshun Gao, Yanpeng Qi, Lei Wang, Dongliang Wang, Xianping Zhang, Chao Yao, Chunlei Wang, Yanwei Ma	IOP Publishing	EPL (Europhysics Letters)	2011
61ba95b720fc3eae4bc50c59	La-doped CaFe 2 As 2	-1724913128		Ca(FeAs)2	La		Iron-pnictides, Pnictides				42.7	K	resistivity			body	paragraph	2b0ae1f730	Synthesis and properties of La-doped CaFe 2 As 2 single crystals with T c =42.7 K	10.1209/0295-5075/95/67002	Zhaoshun Gao, Yanpeng Qi, Lei Wang, Dongliang Wang, Xianping Zhang, Chao Yao, Chunlei Wang, Yanwei Ma	IOP Publishing	EPL (Europhysics Letters)	2011
61ba95b720fc3eae4bc50c5a	Ca 0.8 La 0.2 Fe 2 As 2 single crystals	24861945		Ca0.8La0.2Fe2As2		single crystals	Iron-pnictides, Pnictides				42.7	K				body	figure	2b0ae1f730	Synthesis and properties of La-doped CaFe 2 As 2 single crystals with T c =42.7 K	10.1209/0295-5075/95/67002	Zhaoshun Gao, Yanpeng Qi, Lei Wang, Dongliang Wang, Xianping Zhang, Chao Yao, Chunlei Wang, Yanwei Ma	IOP Publishing	EPL (Europhysics Letters)	2011
61ba95b8783c1e8128c50c60	PdT	-1887318714		TPd			Alloys				1	K				body	paragraph	5c631c97bf	Emergence of magnetism in bulk amorphous palladium	10.1103/physrevb.100.024422	IsaÃ­as RodrÃ­guez, Renela M Valladares, David Hinojosa-Romero, Alexander Valladares, Ariel A Valladares	American Physical Society (APS)	Physical Review B	2021
61ba95b8783c1e8128c50c61	PdH	1568181568		HPd			Hydrides, Alloys				1	K				body	paragraph	5c631c97bf	Emergence of magnetism in bulk amorphous palladium	10.1103/physrevb.100.024422	IsaÃ­as RodrÃ­guez, Renela M Valladares, David Hinojosa-Romero, Alexander Valladares, Ariel A Valladares	American Physical Society (APS)	Physical Review B	2021
61ba95b9e614176f2ec50c4d	YBa 2 Cu 3 O 7 (YBCO)	-1714137832	YBCO	Ba2YCu3O7			Oxides, Cuprates				85	K				body	figure	ed999f6366	Observation of superconductivity and surface noise using a single trapped ion as a field probe	10.1103/physreva.99.023405	K Lakhmanskiy, P C Holz, D SchÃ¤rtl, B Ames, R Assouly, T Monz, Y Colombe, R Blatt	American Physical Society (APS)	Physical Review A	2019
61ba95b98452d931a5c50c4c	bulk Pb	-1664102288		Pb			Alloys				7.2	K				body	paragraph	3d13fdf68a	Concepts in High Temperature Superconductivity	10.1007/978-3-540-73253-2_21	E W Carlson, V J Emery, S A Kivelson, D Orgad	Springer Berlin Heidelberg		2002
61ba95b97ecf8b73e6c50c4c	Nd 0.8 Sr 0.2 NiO 2 thin film 7	1623463101		Sr0.2Nd0.8Ni1O2		thin film 7	Oxides				15	K				body	paragraph	8ed56ab71d	Effective Hamiltonian for nickelate oxides Nd1âˆ’xSrxNiO2	10.1103/physrevresearch.2.013214	Hu Zhang, Lipeng Jin, Shanmin Wang, Bin Xi, Xingqiang Shi, Fei Ye, Jia-Wei Mei	American Physical Society (APS)	Physical Review Research	2019
61ba95bac0bff55f4cc50c51	RuB 2	2120621165		B2Ru			Alloys, Borides				1.5	K				body	figure	1e72250327	Possible multigap type-I superconductivity in the layered boride RuB2	10.1103/physrevb.97.054506	Jaskaran Singh, Anooja Jayaraj, D Srivastava, S Gayen, A Thamizhavel, Yogesh Singh	American Physical Society (APS)	Physical Review B	2017
61ba95bac0bff55f4cc50c52	RuB 2	-1841261919		B2Ru			Alloys, Borides				1.5	K	C(T, H)			annex	paragraph	1e72250327	Possible multigap type-I superconductivity in the layered boride RuB2	10.1103/physrevb.97.054506	Jaskaran Singh, Anooja Jayaraj, D Srivastava, S Gayen, A Thamizhavel, Yogesh Singh	American Physical Society (APS)	Physical Review B	2017
61ba95bac0bff55f4cc50c53	OsB 2	1027298866		B2Os			Alloys, Borides				1.5	K				body	figure	1e72250327	Possible multigap type-I superconductivity in the layered boride RuB2	10.1103/physrevb.97.054506	Jaskaran Singh, Anooja Jayaraj, D Srivastava, S Gayen, A Thamizhavel, Yogesh Singh	American Physical Society (APS)	Physical Review B	2017
61ba95bac0bff55f4cc50c55	RuB2	-679259257		B2Ru			Alloys, Borides				1.5	K	magnetic susceptibility			header	abstract	1e72250327	Possible multigap type-I superconductivity in the layered boride RuB2	10.1103/physrevb.97.054506	Jaskaran Singh, Anooja Jayaraj, D Srivastava, S Gayen, A Thamizhavel, Yogesh Singh	American Physical Society (APS)	Physical Review B	2017
61ba95bac0bff55f4cc50c56	RuB 2	-2035707501		B2Ru			Alloys, Borides				1.5	K				body	paragraph	1e72250327	Possible multigap type-I superconductivity in the layered boride RuB2	10.1103/physrevb.97.054506	Jaskaran Singh, Anooja Jayaraj, D Srivastava, S Gayen, A Thamizhavel, Yogesh Singh	American Physical Society (APS)	Physical Review B	2017
61ba95bac0bff55f4cc50c57	RuB 2	-1881674577		B2Ru			Alloys, Borides				1.5	K	Ï(T )			body	paragraph	1e72250327	Possible multigap type-I superconductivity in the layered boride RuB2	10.1103/physrevb.97.054506	Jaskaran Singh, Anooja Jayaraj, D Srivastava, S Gayen, A Thamizhavel, Yogesh Singh	American Physical Society (APS)	Physical Review B	2017
61ba95ba12cb23f3dfc50c51	MgB 2	1592612230		MgB2			Alloys, Borides				39	K				body	paragraph	2ca855498c
61ba95ba1b93c0c6bec50c50	LaO 0.5 F 0.5 BiS 2	-1522322826		La1Bi1S2O0.5F0.5			Chalcogenides, Oxides, Fluorides				11	K				body	paragraph	4941fce8fe	Element Substitution Effect on Superconductivity in BiS 2 -Based NdO1âˆ’x F x BiS 2	10.1007/s10948-014-2686-x	Takafumi Hiroi, Joe Kajitani, Atsushi Omachi, Osuke Miura, Yoshikazu Mizuguchi	Springer Science and Business Media LLC	Journal of Superconductivity and Novel Magnetism	2014
61ba95ba1b93c0c6bec50c53	LaO 0.5 F 0.5 BiS 2	-1780326638		La1Bi1S2O0.5F0.5			Chalcogenides, Oxides, Fluorides				11	K				body	paragraph	4941fce8fe	Element Substitution Effect on Superconductivity in BiS 2 -Based NdO1âˆ’x F x BiS 2	10.1007/s10948-014-2686-x	Takafumi Hiroi, Joe Kajitani, Atsushi Omachi, Osuke Miura, Yoshikazu Mizuguchi	Springer Science and Business Media LLC	Journal of Superconductivity and Novel Magnetism	2014
61ba95ba1b93c0c6bec50c55	Nd 0.2 Sm 0.8 O 0.7 F 0.3 BiS 2	1734981863		Nd0.2Sm0.8Bi1S2O0.7F0.3			Chalcogenides, Oxides, Fluorides				5.6	K				body	paragraph	4941fce8fe	Element Substitution Effect on Superconductivity in BiS 2 -Based NdO1âˆ’x F x BiS 2	10.1007/s10948-014-2686-x	Takafumi Hiroi, Joe Kajitani, Atsushi Omachi, Osuke Miura, Yoshikazu Mizuguchi	Springer Science and Business Media LLC	Journal of Superconductivity and Novel Magnetism	2014
61ba95ba1b93c0c6bec50c5c	La 0.2 Sm 0.8 O 0.5 F 0.5 BiS 2	1349556746		La0.2Sm0.8Bi1S2O0.5F0.5			Chalcogenides, Oxides, Fluorides				5.4	K				body	paragraph	4941fce8fe	Element Substitution Effect on Superconductivity in BiS 2 -Based NdO1âˆ’x F x BiS 2	10.1007/s10948-014-2686-x	Takafumi Hiroi, Joe Kajitani, Atsushi Omachi, Osuke Miura, Yoshikazu Mizuguchi	Springer Science and Business Media LLC	Journal of Superconductivity and Novel Magnetism	2014
61ba95ba1b93c0c6bec50c5d	LaO 0.5 F 0.5 BiS 2	-2005601582		La1Bi1S2O0.5F0.5			Chalcogenides, Oxides, Fluorides				2.5	K	Resistivity			body	figure	4941fce8fe	Element Substitution Effect on Superconductivity in BiS 2 -Based NdO1âˆ’x F x BiS 2	10.1007/s10948-014-2686-x	Takafumi Hiroi, Joe Kajitani, Atsushi Omachi, Osuke Miura, Yoshikazu Mizuguchi	Springer Science and Business Media LLC	Journal of Superconductivity and Novel Magnetism	2014
61ba95ba1b5bc7b48bc50c52	HoNi 2 B 2 C	837553166		HoNi2B2C			Carbides, Borides				8	K				body	paragraph	62958419d3	Microscopic theory of magnetic phase transitions inHoNi2B2C	10.1103/physrevb.57.10684	A Amici, P Thalmeier	American Physical Society (APS)	Physical Review B	2014
61ba95badc085aa023c50c4c	FeSeTe	1765582365		FeTeSe			Iron-chalcogenides, Chalcogenides				14.5	K				body	paragraph	08157f65c6	High-Temperature Majorana Fermions in Magnet-Superconductor Hybrid Systems		Daniel Crawford, Eric Mascot, Dirk K Morr, Stephan Rachel			2020
61ba95badc085aa023c50c4d	overdoped monolayer CuO 2	-374876167		CuO2	overdoped		Oxides, Cuprates				91	K				body	paragraph	08157f65c6	High-Temperature Majorana Fermions in Magnet-Superconductor Hybrid Systems		Daniel Crawford, Eric Mascot, Dirk K Morr, Stephan Rachel			2020
61ba95badc085aa023c50c4e	monolayer FeSe	-1901113388		FeSe			Iron-chalcogenides, Chalcogenides				100	K				body	paragraph	08157f65c6	High-Temperature Majorana Fermions in Magnet-Superconductor Hybrid Systems		Daniel Crawford, Eric Mascot, Dirk K Morr, Stephan Rachel			2020
61ba95badc085aa023c50c4f	SrFFeAs	-346270652		SrFeAsF			Iron-pnictides, Pnictides, Fluorides				56	K				body	paragraph	08157f65c6	High-Temperature Majorana Fermions in Magnet-Superconductor Hybrid Systems		Daniel Crawford, Eric Mascot, Dirk K Morr, Stephan Rachel			2020
61ba95badc085aa023c50c50	FeSe	1429096702		FeSe			Iron-chalcogenides, Chalcogenides				8	K				body	paragraph	08157f65c6	High-Temperature Majorana Fermions in Magnet-Superconductor Hybrid Systems		Daniel Crawford, Eric Mascot, Dirk K Morr, Stephan Rachel			2020
61ba95ba2227d4ac07c50c4c	KC 60	-483730746		KC60			Carbides				65	K				body	paragraph	2e6158686a	Theoretical Model for the Structural Phase Transition and the Metalâ€“Insulator Transition in Polymerized KC60	10.1081/fst-120027164	B Verberck, A V Nikolaev, K H Michel	Informa UK Limited	Fullerenes, Nanotubes and Carbon Nanostructures	2008
61ba95bb7f36ec6458c50c51	YBa 2 Cu 3 O 6.95	-812148620		Ba2Y1Cu3O6.95			Oxides, Cuprates				92.74	K				body	paragraph	e1e9a891bd	Anisotropy in the helicity modulus of a three-dimensionalXY-model: application to YBCO	10.1088/0953-8984/15/13/306	Bozidar MitroviÂ , Shyamal K Bose, Kirill Samokhin	IOP Publishing	Journal of Physics: Condensed Matter	2003
61ba95bbd7a99c43e8c50c4f	Bi2212	-1874407134	Bi2212	Bi							80	K				body	paragraph	1e256ee9df	Upper critical fieldHc2calculations for the high critical temperature superconductors considering inhomogeneities	10.1103/physrevb.69.024521	E S Caixeiro, J L GonzÃ¡lez, E V L De Mello	American Physical Society (APS)	Physical Review B	2014
61ba95bc3136e52869c50c4e	Single-Layer FeSe Films	540042906	Single-Layer FeSe	FeSe		Films					65	K				header	title	bc81b0c6d7	Phase diagram and electronic indication of high-temperature superconductivity at 65 K in single-layer FeSe films	10.1038/nmat3648	Shaolong He, Junfeng He, Wenhao Zhang, Lin Zhao, Defa Liu, Xu Liu, Daixiang Mou, Yun-Bo Ou, Qing-Yan Wang, Zhi Li, Lili Wang, Yingying Peng, Yan Liu, Chaoyu Chen, Li Yu, Guodong Liu, Xiaoli Dong, Jun Zhang, Chuangtian Chen, Zuyan Xu, Xi Chen, Xucun Ma, Qikun Xue, X J Zhou	Springer Science and Business Media LLC	Nature Materials	2012
61ba95bc3136e52869c50c50	single-layer FeSe film	-208199350		FeSe		film	Iron-chalcogenides, Chalcogenides	film			8	K				body	paragraph	bc81b0c6d7	Phase diagram and electronic indication of high-temperature superconductivity at 65 K in single-layer FeSe films	10.1038/nmat3648	Shaolong He, Junfeng He, Wenhao Zhang, Lin Zhao, Defa Liu, Xu Liu, Daixiang Mou, Yun-Bo Ou, Qing-Yan Wang, Zhi Li, Lili Wang, Yingying Peng, Yan Liu, Chaoyu Chen, Li Yu, Guodong Liu, Xiaoli Dong, Jun Zhang, Chuangtian Chen, Zuyan Xu, Xi Chen, Xucun Ma, Qikun Xue, X J Zhou	Springer Science and Business Media LLC	Nature Materials	2012
61ba95bc07932c08a9c50c59	single crystal of Bi2212	-1483817029	Bi2212	Bi		single crystal					90	K				body	paragraph	7eb92dde20	Possible observation of energy level quantization in an intrinsic Josephson junction	10.1016/j.physc.2008.05.251	H Kashiwaya, T Matsumoto, S Kashiwaya, H Shibata, H Eisaki, Y Yoshida, S Kawabata, Y Tanaka	Elsevier BV	Physica C: Superconductivity	2008
61ba95bc1b5bc7b48bc50c54	Cu 0.60 Ta 2 S 2 C	-1927473787		Ta2Cu0.6C1S2			Carbides, Chalcogenides				4.9	K	susceptibility			body	figure	d863d190d0	Magnetism and superconductivity inMcTa2S2C(M=Fe, Co, Ni, and Cu)	10.1103/physrevb.71.224407	Masatsugu Suzuki, Itsuko S Suzuki, JÃ¼rgen Walter	American Physical Society (APS)	Physical Review B	2014
61ba95bc1b5bc7b48bc50c56	Cu 0.60 Ta 2 S 2 C	-2089204561		Ta2Cu0.6C1S2			Carbides, Chalcogenides				4.8	K				body	figure	d863d190d0	Magnetism and superconductivity inMcTa2S2C(M=Fe, Co, Ni, and Cu)	10.1103/physrevb.71.224407	Masatsugu Suzuki, Itsuko S Suzuki, JÃ¼rgen Walter	American Physical Society (APS)	Physical Review B	2014
61ba95bc1b5bc7b48bc50c57	Ni 0.25 Ta 2 S 2 C	1008234880		Ta2Ni0.25C1S2			Carbides, Chalcogenides				8.7	K				body		d863d190d0	Magnetism and superconductivity inMcTa2S2C(M=Fe, Co, Ni, and Cu)	10.1103/physrevb.71.224407	Masatsugu Suzuki, Itsuko S Suzuki, JÃ¼rgen Walter	American Physical Society (APS)	Physical Review B	2014
61ba95bc1b5bc7b48bc50c58	pristine Ta 2 S 2 C	-1491253034		Ta2CS2			Carbides, Chalcogenides				4.6	K				body	figure	d863d190d0	Magnetism and superconductivity inMcTa2S2C(M=Fe, Co, Ni, and Cu)	10.1103/physrevb.71.224407	Masatsugu Suzuki, Itsuko S Suzuki, JÃ¼rgen Walter	American Physical Society (APS)	Physical Review B	2014
61ba95bc1b5bc7b48bc50c5a	Ta 2 S 2 C	-426205666		Ta2CS2			Carbides, Chalcogenides				4.6	K				body		d863d190d0	Magnetism and superconductivity inMcTa2S2C(M=Fe, Co, Ni, and Cu)	10.1103/physrevb.71.224407	Masatsugu Suzuki, Itsuko S Suzuki, JÃ¼rgen Walter	American Physical Society (APS)	Physical Review B	2014
61ba95bc1b5bc7b48bc50c5c	Ni 0.25 Ta 2 S 2 C	1129558583		Ta2Ni0.25C1S2			Carbides, Chalcogenides				3	K	susceptibility			body	figure	d863d190d0	Magnetism and superconductivity inMcTa2S2C(M=Fe, Co, Ni, and Cu)	10.1103/physrevb.71.224407	Masatsugu Suzuki, Itsuko S Suzuki, JÃ¼rgen Walter	American Physical Society (APS)	Physical Review B	2014
61ba95bc1b5bc7b48bc50c5d	Cu 0.60 Ta 2 S 2 C	2107545199		Ta2Cu0.6C1S2			Carbides, Chalcogenides				4.6	K				body	figure	d863d190d0	Magnetism and superconductivity inMcTa2S2C(M=Fe, Co, Ni, and Cu)	10.1103/physrevb.71.224407	Masatsugu Suzuki, Itsuko S Suzuki, JÃ¼rgen Walter	American Physical Society (APS)	Physical Review B	2014
61ba95bc1b5bc7b48bc50c5e	Cu 0.60 Ta 2 S 2 C	1990086590		Ta2Cu0.6C1S2			Carbides, Chalcogenides				6.4	K				body		d863d190d0	Magnetism and superconductivity inMcTa2S2C(M=Fe, Co, Ni, and Cu)	10.1103/physrevb.71.224407	Masatsugu Suzuki, Itsuko S Suzuki, JÃ¼rgen Walter	American Physical Society (APS)	Physical Review B	2014
61ba95bc1b5bc7b48bc50c5f	McTa2S2C	1328123875		McTa2CS2			Carbides, Chalcogenides				4.6	K				header	abstract	d863d190d0	Magnetism and superconductivity inMcTa2S2C(M=Fe, Co, Ni, and Cu)	10.1103/physrevb.71.224407	Masatsugu Suzuki, Itsuko S Suzuki, JÃ¼rgen Walter	American Physical Society (APS)	Physical Review B	2014
61ba95bc1b5bc7b48bc50c60	Ta 2 S 2 C	-116206568		Ta2CS2			Carbides, Chalcogenides				3.61	K				body		d863d190d0	Magnetism and superconductivity inMcTa2S2C(M=Fe, Co, Ni, and Cu)	10.1103/physrevb.71.224407	Masatsugu Suzuki, Itsuko S Suzuki, JÃ¼rgen Walter	American Physical Society (APS)	Physical Review B	2014
61ba95bc1b5bc7b48bc50c62	Co0.33Ta2S2C	1984150622		Ta2Co0.33C1S2			Carbides, Chalcogenides				4.6	K				header	abstract	d863d190d0	Magnetism and superconductivity inMcTa2S2C(M=Fe, Co, Ni, and Cu)	10.1103/physrevb.71.224407	Masatsugu Suzuki, Itsuko S Suzuki, JÃ¼rgen Walter	American Physical Society (APS)	Physical Review B	2014
61ba95bc1b5bc7b48bc50c63	Co 0.33 Ta 2 S 2 C	1362791477		Ta2Co0.33C1S2			Carbides, Chalcogenides				9.8	K	susceptibility			body	figure	d863d190d0	Magnetism and superconductivity inMcTa2S2C(M=Fe, Co, Ni, and Cu)	10.1103/physrevb.71.224407	Masatsugu Suzuki, Itsuko S Suzuki, JÃ¼rgen Walter	American Physical Society (APS)	Physical Review B	2014
61ba95bc2c886f0fe6c50c50	Sr 2 RuO 4	1482413316		Sr2RuO4			Oxides				1.5	K				body	figure	9f3e20f7f4	Nodes in the gap structure of the iron arsenide superconductorBa(Fe1âˆ’xCox)2As2fromc-axis heat transport measurements	10.1103/physrevb.82.064501	J.-Ph Reid, M A Tanatar, X G Luo, H Shakeripour, N Doiron-Leyraud, N Ni, S L Budâ€™ko, P C Canfield, R Prozorov, Louis Taillefer	American Physical Society (APS)	Physical Review B	2010
61ba95bc2c886f0fe6c50c51	CeIrIn 5	923472724		CeIn5Ir			Alloys				0.4	K				body	figure	9f3e20f7f4	Nodes in the gap structure of the iron arsenide superconductorBa(Fe1âˆ’xCox)2As2fromc-axis heat transport measurements	10.1103/physrevb.82.064501	J.-Ph Reid, M A Tanatar, X G Luo, H Shakeripour, N Doiron-Leyraud, N Ni, S L Budâ€™ko, P C Canfield, R Prozorov, Louis Taillefer	American Physical Society (APS)	Physical Review B	2010
61ba95bce720aae5f4c50c59	single crystalline Nb	1542998666		Nb		single crystalline	Alloys				9.15	K	resistance			body	paragraph	464f9bf6c6	Giant non-linear response of superconducting single crystal niobium in a sweeping magnetic field	10.1016/s0921-4534(02)00995-4	M I Tsindlekht, I Felner, G Jung	Elsevier BV	Physica C: Superconductivity	2001
61ba95bc61d1c9d20fc50c4e	Nb 5 Ir 3	2019385337		Nb5Ir3			Alloys				10.5	K				body	figure	c4dfe7adf7	Unconventional superconductivity in Y5Rh6Sn18 probed by muon spin relaxation	10.1038/srep12926	Amitava Bhattacharyya, Devashibhai Adroja, Naoki Kase, Adrian Hillier, Jun Akimitsu, Andre Strydom	Springer Science and Business Media LLC	Scientific Reports	2021
61ba95bc61d1c9d20fc50c50	C-doped Zr 5 Pt 3	-2023444356		Zr5Pt3	C		Alloys				3.7	K				header	abstract	c4dfe7adf7	Unconventional superconductivity in Y5Rh6Sn18 probed by muon spin relaxation	10.1038/srep12926	Amitava Bhattacharyya, Devashibhai Adroja, Naoki Kase, Adrian Hillier, Jun Akimitsu, Andre Strydom	Springer Science and Business Media LLC	Scientific Reports	2021
61ba95bd11af647618c50c51	BiPd	1448385388		BiPd			Alloys				3.7	K				body	paragraph	c168665dbd	Observation of the spin-polarized surface state in a noncentrosymmetric superconductor BiPd	10.1038/ncomms13315	Madhab Neupane, Nasser Alidoust, M Mofazzel Hosen, Jian-Xin Zhu, Klauss Dimitri, Su-Yang Xu, Nagendra Dhakal, Raman Sankar, Ilya Belopolski, Daniel S Sanchez, Tay-Rong Chang, Horng-Tay Jeng, Koji Miyamoto, Taichi Okuda, Hsin Lin, Arun Bansil, Dariusz Kaczorowski, Fangcheng Chou, M Zahid Hasan, Tomasz Durakiewicz	Springer Science and Business Media LLC	Nature Communications	2016
61ba95be56f16aed29c50c4e	LaFeAsO	320801213		LaFeAsO			Iron-pnictides, Oxides, Pnictides				26	K				body	paragraph	c6e3d6e5c0	Local Quantum Criticality of an Iron-Pnictide Tetrahedron	10.1103/physrevlett.108.107201	T Tzen Ong, Piers Coleman	American Physical Society (APS)	Physical Review Letters	2011
61ba95bf14d91e0862c50c60	Li 2 Pd 3 B	582933069		Li2BPd3			Alloys, Borides				8	K				body	paragraph	a993ad133e	Critical temperature and upper critical field of Li 2 Pd 3âˆ’x Cu x B (x=0.0, 0.1, 0.2) superconductors	10.1016/j.ssc.2017.03.002	A A Castro, O OlicÃ³n, R Escamilla, F Morales	Elsevier BV	Solid State Communications	2021
61ba95c111af647618c50c53	SmBCO	1699595800	SmBCO	SmBCO							86.5	K				body		8747a403d1	Field dependence of the microwave resistivity in SmBa 2 Cu 3 O 7 thin films		E Silva, N Pompeo, L Muzzi, R Marcon, S Sarti, M Boffa, A M Cucolo			2004
61ba95c12227d4ac07c50c4f	multilayer TiN/Ti/TiN film	1026495530		TiN		film	Nitrides				1.6	K				body	paragraph	f17837823e	Superconducting micro-resonator arrays with ideal frequency spacing	10.1063/1.5016190	X Liu, W Guo, Y Wang, M Dai, L F Wei, B Dober, C M Mckenney, G C Hilton, J Hubmayr, J E Austermann, J N Ullom, J Gao, M R Vissers	AIP Publishing	Applied Physics Letters	2017
61ba95c12227d4ac07c50c50	multilayer TiN/Ti/TiN film			Ti		film	Alloys				1.6	K				body	paragraph	f17837823e	Superconducting micro-resonator arrays with ideal frequency spacing	10.1063/1.5016190	X Liu, W Guo, Y Wang, M Dai, L F Wei, B Dober, C M Mckenney, G C Hilton, J Hubmayr, J E Austermann, J N Ullom, J Gao, M R Vissers	AIP Publishing	Applied Physics Letters	2017
61ba95c12227d4ac07c50c51	multilayer TiN/Ti/TiN film			TiN		film	Nitrides				1.6	K				body	paragraph	f17837823e	Superconducting micro-resonator arrays with ideal frequency spacing	10.1063/1.5016190	X Liu, W Guo, Y Wang, M Dai, L F Wei, B Dober, C M Mckenney, G C Hilton, J Hubmayr, J E Austermann, J N Ullom, J Gao, M R Vissers	AIP Publishing	Applied Physics Letters	2017
61ba95c17f36ec6458c50c55	EuFe 2 As 2	516674055		Eu(FeAs)2			Iron-pnictides, Pnictides				30	K		2500000000	Pa	body	paragraph	af9082107c	Coexistence of Eu antiferromagnetism and pressure-induced superconductivity in single-crystal EuFe2As2	10.1103/physrevb.100.014503	W T Jin, Y Xiao, S Nandi, S Price, Y Su, K Schmalzl, W Schmidt, T Chatterji, A Thamizhavel, Th H BrÃ¼ckel	American Physical Society (APS)	Physical Review B	2019
61ba95c1a013f06956c50c54	optimally doped Bi 2 Sr 2 CaCu 2 O 8 (BSCCO) crystal	440258104	BSCCO	Sr2CaCu2(BiO4)2	optimally doped	crystal	Oxides, Cuprates				89.5	K				body	figure	f65d85cd9e	Fluctuation broadening of the plasma resonance line in the vortex liquid state of layered superconductors	10.1103/physrevb.60.r3743	A E Koshelev, L N Bulaevskii	American Physical Society (APS)	Physical Review B	2013
61ba95c17c13e4f711c50c57	Hg1212	-1020080175	Hg1212	Hg							100	K				body	paragraph	33891d7768	Growth and characterization of HgBa 2 CaCu 2 O 6+Î´ and HgBa 2 Ca 2 Cu 3 O 8+Î´ crystals		Lichen Wang, Xiangpeng Luo, Jiarui Li, Junbang Zeng, Minghao Cheng, Jacob Freyermuth, Yang Tang, Biqiong Yu, Guichuan Yu, Martin Greven, Yuan Li			2018
61ba95c17c13e4f711c50c58	Hg1201	-1416894941	Hg1201	Hg							55	K				body	figure	33891d7768	Growth and characterization of HgBa 2 CaCu 2 O 6+Î´ and HgBa 2 Ca 2 Cu 3 O 8+Î´ crystals		Lichen Wang, Xiangpeng Luo, Jiarui Li, Junbang Zeng, Minghao Cheng, Jacob Freyermuth, Yang Tang, Biqiong Yu, Guichuan Yu, Martin Greven, Yuan Li			2018
61ba95c17c13e4f711c50c59	Hg1212	-877584887	Hg1212	Hg							98	K				body	figure	33891d7768	Growth and characterization of HgBa 2 CaCu 2 O 6+Î´ and HgBa 2 Ca 2 Cu 3 O 8+Î´ crystals		Lichen Wang, Xiangpeng Luo, Jiarui Li, Junbang Zeng, Minghao Cheng, Jacob Freyermuth, Yang Tang, Biqiong Yu, Guichuan Yu, Martin Greven, Yuan Li			2018
61ba95c17c13e4f711c50c5a	Hg1223	-528904531	Hg1223	Hg							127	K				body	paragraph	33891d7768	Growth and characterization of HgBa 2 CaCu 2 O 6+Î´ and HgBa 2 Ca 2 Cu 3 O 8+Î´ crystals		Lichen Wang, Xiangpeng Luo, Jiarui Li, Junbang Zeng, Minghao Cheng, Jacob Freyermuth, Yang Tang, Biqiong Yu, Guichuan Yu, Martin Greven, Yuan Li			2018
61ba95c17c13e4f711c50c5b	Hg1223	-330572765	Hg1223	Hg							115	K				body	figure	33891d7768	Growth and characterization of HgBa 2 CaCu 2 O 6+Î´ and HgBa 2 Ca 2 Cu 3 O 8+Î´ crystals		Lichen Wang, Xiangpeng Luo, Jiarui Li, Junbang Zeng, Minghao Cheng, Jacob Freyermuth, Yang Tang, Biqiong Yu, Guichuan Yu, Martin Greven, Yuan Li			2018
61ba95c2720b8b3d36c50c5a	SrPt 2 As 2	1838922281		Sr(AsPt)2			Pnictides				5.2	K				body	paragraph	69e36e477a	Nodeless superconductivity in the charge density wave superconductor LaPt 2 Si 2		Z Y Nie, L C Yin, A Thamizhavel, A Wang, B Shen, L Q Che, F Du, Z Hossain, M Smidman, X Lu, H Q Yuan			2021
61ba95c2720b8b3d36c50c5c	LaPt 2 Si 2	1700959919		La(SiPt)2			Alloys				1.8	K				body	paragraph	69e36e477a	Nodeless superconductivity in the charge density wave superconductor LaPt 2 Si 2		Z Y Nie, L C Yin, A Thamizhavel, A Wang, B Shen, L Q Che, F Du, Z Hossain, M Smidman, X Lu, H Q Yuan			2021
61ba95c285b12ae79ac50c55	optimally doped Bi2212	1299134623	Bi2212	Bi	optimally doped						87	K				body	figure	1d9d1e428b	A Spin Fluctuation Model for d-Wave Superconductivity	10.1007/978-3-540-73253-2_22	Andrey V Chubukov, David Pines, JÃ¶rg Schmalian	Springer Berlin Heidelberg		2013
61ba95c285b12ae79ac50c56	CeCoIn 5	-604717091		CeIn5Co			Alloys				2.4	K		ambient pressures		body	paragraph	1d9d1e428b	A Spin Fluctuation Model for d-Wave Superconductivity	10.1007/978-3-540-73253-2_22	Andrey V Chubukov, David Pines, JÃ¶rg Schmalian	Springer Berlin Heidelberg		2013
61ba95c285b12ae79ac50c57	Bi2212	-1855156182	Bi2212	Bi							91	K				body	figure	1d9d1e428b	A Spin Fluctuation Model for d-Wave Superconductivity	10.1007/978-3-540-73253-2_22	Andrey V Chubukov, David Pines, JÃ¶rg Schmalian	Springer Berlin Heidelberg		2013
61ba95c27ecf8b73e6c50c50	NpCoGa 5	1902099614		NpGa5Co			Alloys				2.1	K				body	paragraph	5daa1ff4e7	Theory of Superconductivity in PuCoGa5	10.1143/jpsj.73.1285	Kazunori Tanaka, Hiroaki Ikeda, Kosaku Yamada	Physical Society of Japan	Journal of the Physical Society of Japan	2004
61ba95c27ecf8b73e6c50c51	CeRhIn 5	-1269810675		CeIn5Rh			Alloys				2.1	K				body	paragraph	5daa1ff4e7	Theory of Superconductivity in PuCoGa5	10.1143/jpsj.73.1285	Kazunori Tanaka, Hiroaki Ikeda, Kosaku Yamada	Physical Society of Japan	Journal of the Physical Society of Japan	2004
61ba95c27ecf8b73e6c50c52	PuCoGa 5	-1390027461		PuGa5Co			Alloys				18.5	K				body	paragraph	5daa1ff4e7	Theory of Superconductivity in PuCoGa5	10.1143/jpsj.73.1285	Kazunori Tanaka, Hiroaki Ikeda, Kosaku Yamada	Physical Society of Japan	Journal of the Physical Society of Japan	2004
61ba95c27ecf8b73e6c50c53	CeIrIn 5	935023014		CeIn5Ir			Alloys				0.4	K				body	paragraph	5daa1ff4e7	Theory of Superconductivity in PuCoGa5	10.1143/jpsj.73.1285	Kazunori Tanaka, Hiroaki Ikeda, Kosaku Yamada	Physical Society of Japan	Journal of the Physical Society of Japan	2004
61ba95c27ecf8b73e6c50c54	CeCoIn 5	-643226025		CeIn5Co			Alloys				2.3	K		101325	Pa	body	paragraph	5daa1ff4e7	Theory of Superconductivity in PuCoGa5	10.1143/jpsj.73.1285	Kazunori Tanaka, Hiroaki Ikeda, Kosaku Yamada	Physical Society of Japan	Journal of the Physical Society of Japan	2004
61ba95c25cc438644dc50c57	FeSe 0.88	-50338743		Fe1Se0.88			Iron-chalcogenides, Chalcogenides				8	K				body	paragraph	ab9798622d	Evidence for Unconventional Superconductivity in Arsenic-Free Iron-Based Superconductor FeSe: A77Se-NMR Study	10.1143/jpsj.77.113703	Hisashi Kotegawa, Satoru Masaki, Yoshiki Awai, Hideki Tou, Yoshikazu Mizuguchi, Yoshihiko Takano	Physical Society of Japan	Journal of the Physical Society of Japan	2008
61ba95c25cc438644dc50c58	PrFeAsO 0.89 F 0.11	-213805515		Pr1Fe1As1O0.89F0.11			Iron-pnictides, Pnictides, Oxides, Fluorides				45	K				body	paragraph	ab9798622d	Evidence for Unconventional Superconductivity in Arsenic-Free Iron-Based Superconductor FeSe: A77Se-NMR Study	10.1143/jpsj.77.113703	Hisashi Kotegawa, Satoru Masaki, Yoshiki Awai, Hideki Tou, Yoshikazu Mizuguchi, Yoshihiko Takano	Physical Society of Japan	Journal of the Physical Society of Japan	2008
61ba95c25cc438644dc50c5a	Î±-FeSe	485877713	Î±-FeSe	FeSe							8	K				body	paragraph	ab9798622d	Evidence for Unconventional Superconductivity in Arsenic-Free Iron-Based Superconductor FeSe: A77Se-NMR Study	10.1143/jpsj.77.113703	Hisashi Kotegawa, Satoru Masaki, Yoshiki Awai, Hideki Tou, Yoshikazu Mizuguchi, Yoshihiko Takano	Physical Society of Japan	Journal of the Physical Society of Japan	2008
61ba95c25cc438644dc50c5b	FeSe	1427174700		FeSe			Iron-chalcogenides, Chalcogenides				27	K		1480000000	Pa	body	paragraph	ab9798622d	Evidence for Unconventional Superconductivity in Arsenic-Free Iron-Based Superconductor FeSe: A77Se-NMR Study	10.1143/jpsj.77.113703	Hisashi Kotegawa, Satoru Masaki, Yoshiki Awai, Hideki Tou, Yoshikazu Mizuguchi, Yoshihiko Takano	Physical Society of Japan	Journal of the Physical Society of Japan	2008
61ba95c37f36ec6458c50c56	LuNi 2 B 2 C	-1282110400		LuNi2B2C			Carbides, Borides				15.7	K				body		95900e9333	Study of the superconducting gap inRNi2B2C(R=Y,Lu)single crystals by inelastic light scattering	10.1103/physrevb.62.1291	In-Sang Yang, M V Klein, S L Cooper, P C Canfield, B K Cho, Sung-Ik Lee	American Physical Society (APS)	Physical Review B	2013
61ba95c4e614176f2ec50c53	NbN	-1199733286		NbN			Nitrides				8.5	K				body	paragraph	f2e9be2733	Rise time of voltage pulses in NbN superconducting single photon detectors	10.1063/1.4960533	K V Smirnov, A V Divochiy, Yu. B Vakhtomin, M V Sidorova, U V Karpova, P V Morozov, V A Seleznev, A N Zotova, D Yu. Vodolazov	AIP Publishing	Applied Physics Letters	2016
61ba95c4720b8b3d36c50c5e	TiNCl	1124691048		TiNCl			Nitrides				17	K				body	paragraph	4a5e8d7b47	Dielectric response of electron-doped ionic superconductorLixZrNCl	10.1103/physrevb.90.125145	Antia S Botana, Warren E Pickett	American Physical Society (APS)	Physical Review B	2014
61ba95c4720b8b3d36c50c5f	Li-doped ZrNCl	1974756345		ZrNCl	Li		Nitrides				5	K				body	paragraph	4a5e8d7b47	Dielectric response of electron-doped ionic superconductorLixZrNCl	10.1103/physrevb.90.125145	Antia S Botana, Warren E Pickett	American Physical Society (APS)	Physical Review B	2014
61ba95c53af0453d0cc50c55	URu 2 Si 2	2056272285		U(SiRu)2			Alloys				1.5	K				body	paragraph	d55e856969	Exotic Superconducting Properties in the Electron-Hole-Compensated Heavy-Fermion â€œSemimetalâ€URu2Si2	10.1103/physrevlett.99.116402	Y Kasahara, T Iwasawa, H Shishido, T Shibauchi, K Behnia, Y Haga, T D Matsuda, Y Onuki, M Sigrist, Y Matsuda	American Physical Society (APS)	Physical Review Letters	2007
61ba95c561d1c9d20fc50c55	MgB 2	1282637034		MgB2			Alloys, Borides				39	K				body	paragraph	e4bd4e2dca	Elastoresistance Effect in Iron Single Crystals	10.1063/1.1728867	M C Martin, D R Morrow	AIP Publishing	Journal of Applied Physics	2008
61ba95c561d1c9d20fc50c56	MgB2	52908366		MgB2			Alloys, Borides				38.5	K				body	figure	e4bd4e2dca	Elastoresistance Effect in Iron Single Crystals	10.1063/1.1728867	M C Martin, D R Morrow	AIP Publishing	Journal of Applied Physics	2008
61ba95c561d1c9d20fc50c57	MgB1.85C0.15	1103582344		Mg1B1.85C0.15			Carbides, Borides				35	K				body	figure	e4bd4e2dca	Elastoresistance Effect in Iron Single Crystals	10.1063/1.1728867	M C Martin, D R Morrow	AIP Publishing	Journal of Applied Physics	2008
61ba95c561d1c9d20fc50c58	Mg0.88Li0.12B1.88C0.12	922601270		Li0.12Mg0.88B1.88C0.12			Carbides, Borides				32.8	K				body	figure	e4bd4e2dca	Elastoresistance Effect in Iron Single Crystals	10.1063/1.1728867	M C Martin, D R Morrow	AIP Publishing	Journal of Applied Physics	2008
61ba95c5dc085aa023c50c55	SrTiO 3	-582634196		SrTiO3			Oxides				0.7	K				body	paragraph	27a8d035ba	Common Fermi-liquid origin ofT2resistivity and superconductivity inn-type SrTiO3	10.1103/physrevb.84.205111	D Van Der Marel, J L M Van Mechelen, I I Mazin	American Physical Society (APS)	Physical Review B	2011
61ba95c5dc085aa023c50c56	n-type SrTiO 3	457382902		SrTiO3			Oxides				0.7	K				body	paragraph	27a8d035ba	Common Fermi-liquid origin ofT2resistivity and superconductivity inn-type SrTiO3	10.1103/physrevb.84.205111	D Van Der Marel, J L M Van Mechelen, I I Mazin	American Physical Society (APS)	Physical Review B	2011
61ba95c67c13e4f711c50c5d	strained Mn 3 CuN film	257008761		Mn3CuN		film	Nitrides	film			167	K				body	paragraph	f355e60235	Novel method to study strain effect of thin films using a piezoelectric-based device and a flexible metallic substrate	10.7567/1882-0786/aaf6e6	Kazumasa Iida, Yuwa Sugimoto, Takafumi Hatano, Takahiro Urata, Marco Langer, Bernhard Holzapfel, Jens HÃ¤nisch, Hiroshi Ikuta	Japan Society of Applied Physics	Applied Physics Express	2019
61ba95c67c13e4f711c50c5e	unstrained Mn 3 CuN	-1808454560		Mn3CuN			Nitrides				143	K				body	paragraph	f355e60235	Novel method to study strain effect of thin films using a piezoelectric-based device and a flexible metallic substrate	10.7567/1882-0786/aaf6e6	Kazumasa Iida, Yuwa Sugimoto, Takafumi Hatano, Takahiro Urata, Marco Langer, Bernhard Holzapfel, Jens HÃ¤nisch, Hiroshi Ikuta	Japan Society of Applied Physics	Applied Physics Express	2019
61ba95c67c13e4f711c50c5f	Co-doped BaFe 2 As 2	-1592520690		Ba(FeAs)2	Co		Iron-pnictides, Pnictides				0.1	K				header	abstract	f355e60235	Novel method to study strain effect of thin films using a piezoelectric-based device and a flexible metallic substrate	10.7567/1882-0786/aaf6e6	Kazumasa Iida, Yuwa Sugimoto, Takafumi Hatano, Takahiro Urata, Marco Langer, Bernhard Holzapfel, Jens HÃ¤nisch, Hiroshi Ikuta	Japan Society of Applied Physics	Applied Physics Express	2019
61ba95c67c13e4f711c50c60	La	1626639831		La			Alloys				0.4	K				body	paragraph	f355e60235	Novel method to study strain effect of thin films using a piezoelectric-based device and a flexible metallic substrate	10.7567/1882-0786/aaf6e6	Kazumasa Iida, Yuwa Sugimoto, Takafumi Hatano, Takahiro Urata, Marco Langer, Bernhard Holzapfel, Jens HÃ¤nisch, Hiroshi Ikuta	Japan Society of Applied Physics	Applied Physics Express	2019
61ba95c75cc438644dc50c5d	Ga 0.84 In 0.16 As	-111104147		In0.16Ga0.84As1			Pnictides				91	K				body	paragraph	286922b9ae	Magnetic domains in III-V magnetic semiconductors	10.1103/physrevb.64.241201	T Dietl, JÃ¼rgen KÃ¶nig, A H Macdonald	American Physical Society (APS)	Physical Review B	2008
61ba95c75cc438644dc50c5e	Ga 0.84 In 0.16 As	-111104147		In0.16Ga0.84As1			Pnictides				80	K				body	paragraph	286922b9ae	Magnetic domains in III-V magnetic semiconductors	10.1103/physrevb.64.241201	T Dietl, JÃ¼rgen KÃ¶nig, A H Macdonald	American Physical Society (APS)	Physical Review B	2008
61ba95c75cc438644dc50c60	Ga 0.957 Mn 0.043 As	-2144235022		Mn0.043Ga0.957As1			Pnictides				80	K				body	paragraph	286922b9ae	Magnetic domains in III-V magnetic semiconductors	10.1103/physrevb.64.241201	T Dietl, JÃ¼rgen KÃ¶nig, A H Macdonald	American Physical Society (APS)	Physical Review B	2008
61ba95c75ad933a7cac50c5c	YBa 2 Cu 3 O 6.50 single crystal	621811468		Ba2Y1Cu3O6.5		single crystal	Oxides, Cuprates				56	K				body	paragraph	f07dc62670	Bolometric technique for high-resolution broadband microwave spectroscopy of ultra-low-loss samples	10.1063/1.1633001	P J Turner, D M Broun, Saeid Kamal, M E Hayden, J S Bobowski, R Harris, D C Morgan, J S Preston, D A Bonn, W N Hardy	AIP Publishing	Review of Scientific Instruments	2014
61ba95c87f36ec6458c50c58	CeIrSi 3	90953821		CeSi3Ir			Alloys				1.6	K		2600000000	Pa	body	paragraph	39b4657b90	Spin Susceptibility of Noncentrosymmetric Heavy-Fermion SuperconductorCeIrSi3under Pressure:Si29Knight-Shift Study on Single Crystal	10.1103/physrevlett.104.017002	H Mukuda, T Ohara, M Yashima, Y Kitaoka, R Settai, Y ÅŒnuki, K M Itoh, E E Haller	American Physical Society (APS)	Physical Review Letters	2014
61ba95c87f36ec6458c50c59	CePt 3 Si	-1961426977		CeSiPt3			Alloys				0.46	K				body	paragraph	39b4657b90	Spin Susceptibility of Noncentrosymmetric Heavy-Fermion SuperconductorCeIrSi3under Pressure:Si29Knight-Shift Study on Single Crystal	10.1103/physrevlett.104.017002	H Mukuda, T Ohara, M Yashima, Y Kitaoka, R Settai, Y ÅŒnuki, K M Itoh, E E Haller	American Physical Society (APS)	Physical Review Letters	2014
61ba95c87f36ec6458c50c5a	CePt 3 Si	1896457099		CeSiPt3			Alloys				0.75	K				body	paragraph	39b4657b90	Spin Susceptibility of Noncentrosymmetric Heavy-Fermion SuperconductorCeIrSi3under Pressure:Si29Knight-Shift Study on Single Crystal	10.1103/physrevlett.104.017002	H Mukuda, T Ohara, M Yashima, Y Kitaoka, R Settai, Y ÅŒnuki, K M Itoh, E E Haller	American Physical Society (APS)	Physical Review Letters	2014
61ba95c87f36ec6458c50c5c	LaIrSi 3	522932818		LaSi3Ir			Alloys				1.6	K				body	paragraph	39b4657b90	Spin Susceptibility of Noncentrosymmetric Heavy-Fermion SuperconductorCeIrSi3under Pressure:Si29Knight-Shift Study on Single Crystal	10.1103/physrevlett.104.017002	H Mukuda, T Ohara, M Yashima, Y Kitaoka, R Settai, Y ÅŒnuki, K M Itoh, E E Haller	American Physical Society (APS)	Physical Review Letters	2014
61ba95c97ce09aab2ac50c5e	non-magnetic Y2O2Bi	531563829		Y2BiO2			Oxides				2	K				body	figure	4f489cbba6	Tetragonality induced superconductivity in anti-ThCr2Si2-type RE2O2Bi (RE = rare earth) with Bi square nets	10.1039/c9dt04640b	Ryosuke Sei, Hideyuki Kawasoko, Kota Matsumoto, Masato Arimitsu, Kyohei Terakado, Daichi Oka, Shintaro Fukuda, Noriaki Kimura, Hidetaka Kasai, Eiji Nishibori, Kenji Ohoyama, Akinori Hoshikawa, Toru Ishigaki, Tetsuya Hasegawa, Tomoteru Fukumura	Royal Society of Chemistry (RSC)	Dalton Transactions	2020
61ba95c97ce09aab2ac50c60	RE2O2Bi	1372098651		E2RBiO2			Oxides				2	K				body	figure	4f489cbba6	Tetragonality induced superconductivity in anti-ThCr2Si2-type RE2O2Bi (RE = rare earth) with Bi square nets	10.1039/c9dt04640b	Ryosuke Sei, Hideyuki Kawasoko, Kota Matsumoto, Masato Arimitsu, Kyohei Terakado, Daichi Oka, Shintaro Fukuda, Noriaki Kimura, Hidetaka Kasai, Eiji Nishibori, Kenji Ohoyama, Akinori Hoshikawa, Toru Ishigaki, Tetsuya Hasegawa, Tomoteru Fukumura	Royal Society of Chemistry (RSC)	Dalton Transactions	2020
61ba95c9a01e2beb09c50c5c	CsV 3 Sb 5	-2044648344		CsV3Sb5			Alloys				2.7	K				body	paragraph	322e30716d	The spin dynamics in distorted kagome lattices: a comparative Raman study	10.1088/0953-8984/24/18/185602	Dirk Wulferding, P Lemmens, H Yoshida, Y Okamoto, Z Hiroi	IOP Publishing	Journal of Physics: Condensed Matter	2021
61ba95ca20fc3eae4bc50c62	NaYbSe 2	350250647		NaYbSe2			Chalcogenides				25	K				body	paragraph	3f4f75bb88	Crystalline Electric-Field Randomness in the Triangular Lattice Spin-Liquid YbMgGaO4	10.1103/physrevlett.118.107202	Yuesheng Li, Devashibhai Adroja, Robert I Bewley, David Voneshen, Alexander A Tsirlin, Philipp Gegenwart, Qingming Zhang	American Physical Society (APS)	Physical Review Letters	2021
61ba95ca1b5bc7b48bc50c69	single crystal Cu 0.03 TaS 2	830381842		Ta1Cu0.03S2		single crystal	Chalcogenides				4.2	K				body	paragraph	e2636d0ab5	Vortex phase diagram of the layered superconductor Cu0.03TaS2for H \parallel c	10.1088/0953-8984/22/50/505704	X D Zhu, J C Lu, Y P Sun, L Pi, Z Qu, L S Ling, Z R Yang, Y H Zhang	IOP Publishing	Journal of Physics: Condensed Matter	2010
61ba95ca2227d4ac07c50c55	SrFe 2 As 2	-364636730		Sr(FeAs)2			Iron-pnictides, Pnictides				16	K				body	paragraph	936f0cb1f8			Chang-Youn Moon, Young Park, Hyoung Joon Choi			2009
61ba95ca2227d4ac07c50c56	LiFeAs	141478755		LiFeAs			Iron-pnictides, Pnictides				38	K				body	paragraph	936f0cb1f8			Chang-Youn Moon, Young Park, Hyoung Joon Choi			2009
61ba95ca2227d4ac07c50c57	doped SmFeAsO	-140857584		SmFeAsO	doped		Iron-pnictides, Oxides, Pnictides				55	K				body	paragraph	936f0cb1f8			Chang-Youn Moon, Young Park, Hyoung Joon Choi			2009
61ba95caa013f06956c50c58	SmO 0.85 FeAs	-1991075737		Sm1Fe1As1O0.85			Iron-pnictides, Oxides, Pnictides				55	K				body	paragraph	0aec401920	Superconductivity at 11.3 K induced by cobalt doping in CeFeAsO	10.1016/j.ssc.2008.11.028	J Prakash, S J Singh, S Patnaik, A K Ganguli	Elsevier BV	Solid State Communications	2009
61ba95caa013f06956c50c5a	CeOFeAs	-1729677690		CeFeAsO			Iron-pnictides, Oxides, Pnictides				11.3	K				header	title	0aec401920	Superconductivity at 11.3 K induced by cobalt doping in CeFeAsO	10.1016/j.ssc.2008.11.028	J Prakash, S J Singh, S Patnaik, A K Ganguli	Elsevier BV	Solid State Communications	2009
61ba95caa013f06956c50c5c	CeOFe 0.9 Co 0.1 As	685925888		Ce1Fe0.9Co0.1As1O1			Iron-pnictides, Oxides, Pnictides				11.3	K	resistivity			body	paragraph	0aec401920	Superconductivity at 11.3 K induced by cobalt doping in CeFeAsO	10.1016/j.ssc.2008.11.028	J Prakash, S J Singh, S Patnaik, A K Ganguli	Elsevier BV	Solid State Communications	2009
61ba95cb3136e52869c50c57	Nb film	-235984002		Nb		film	Alloys				9	K				body	paragraph	eea2bd6a78	Magnetic hysteresis effects in superconducting coplanar microwave resonators	10.1103/physrevb.86.014517	D Bothner, T Gaber, M Kemmler, D Koelle, R Kleiner, S WÃ¼nsch, M Siegel	American Physical Society (APS)	Physical Review B	2012
61ba95ccab9e3e9324c50c55	MgB 2 films	2109338537		MgB2		films	Alloys, Borides				39	K				body	paragraph	106f372331	Observation of large anisotropy in c-axis oriented thin films of MgB 2 prepared by an in situ pulsed laser deposition process		S R Shinde, S B Ogale, A Biswas, R L Greene, T Venkatesan
61ba95ccef148cdddfc50c5a	MgB 2	1469391796		MgB2			Alloys, Borides				39	K				body	paragraph	51f5fa935e	Hole doping MgB 2 without chemical substitution		Peihong Zhang, Susumu Saito, Steven G Louie, Marvin L Cohen			2008
61ba95cd0cb3d3a5e6c50c5b	MgB 2	1644594862		MgB2			Alloys, Borides				1.2	K				header	abstract	514ae7897d	Spatial variations of the superconductor gap structure in MgB2/Al composite	10.1088/0953-8984/13/22/109	A Sharoni, O Millo, G Leitus, S Reich	IOP Publishing	Journal of Physics: Condensed Matter	2001
61ba95cd0cb3d3a5e6c50c5e	pure MgB 2	-329751669		MgB2	pure		Alloys, Borides				38	K				header	abstract	514ae7897d	Spatial variations of the superconductor gap structure in MgB2/Al composite	10.1088/0953-8984/13/22/109	A Sharoni, O Millo, G Leitus, S Reich	IOP Publishing	Journal of Physics: Condensed Matter	2001
61ba95cd0cb3d3a5e6c50c5f	MgB 2	1330765820		MgB2			Alloys, Borides				38	K				header	abstract	514ae7897d	Spatial variations of the superconductor gap structure in MgB2/Al composite	10.1088/0953-8984/13/22/109	A Sharoni, O Millo, G Leitus, S Reich	IOP Publishing	Journal of Physics: Condensed Matter	2001
61ba95cd0cb3d3a5e6c50c60	MgB 2	1479020084		MgB2			Alloys, Borides				39	K				header	abstract	514ae7897d	Spatial variations of the superconductor gap structure in MgB2/Al composite	10.1088/0953-8984/13/22/109	A Sharoni, O Millo, G Leitus, S Reich	IOP Publishing	Journal of Physics: Condensed Matter	2001
61ba95cde614176f2ec50c57	MgCNi 3	-1713511303		MgNi3C			Carbides				8.5	K				body	paragraph	f61dcc5831	Structural behavior of non-oxide perovskite superconductor MgCNi3 at pressures up to 32GPa	10.1016/j.physb.2005.03.020	Ravhi S Kumar, A L Cornelius, Yongrong Shen, T Geetha Kumary, J Janaki, M C Valsakumar, Malcolm F Nicol	Elsevier BV	Physica B: Condensed Matter	2004
61ba95cde614176f2ec50c59	MgCNi 3	-791293407		MgNi3C			Carbides				70	K				body	paragraph	f61dcc5831	Structural behavior of non-oxide perovskite superconductor MgCNi3 at pressures up to 32GPa	10.1016/j.physb.2005.03.020	Ravhi S Kumar, A L Cornelius, Yongrong Shen, T Geetha Kumary, J Janaki, M C Valsakumar, Malcolm F Nicol	Elsevier BV	Physica B: Condensed Matter	2004
61ba95cf720b8b3d36c50c64	FeSe	1427173294		FeSe			Iron-chalcogenides, Chalcogenides				9	K				body	paragraph	e72a74bbd1	Spin Waves in Detwinned BaFe2As2	10.1103/physrevlett.121.067002	Xingye Lu, Daniel D Scherer, David W Tam, Wenliang Zhang, Rui Zhang, Huiqian Luo, Leland W Harriger, H C Walker, D T Adroja, Brian M Andersen, Pengcheng Dai	American Physical Society (APS)	Physical Review Letters	2021
61ba95cf7ce09aab2ac50c63	PdTe 2	262499818		Te2Pd			Chalcogenides				1.65	K				body	paragraph	e3dba9adbc	Dirac semimetal PdTe 2 temperaturedependent quasiparticle dynamics and electronphonon coupling		Shu-Yu Liu, Shuang-Xing Zhu, Qi-Yi Wu, Chen Zhang, Peng-Bo Song, You-Guo Shi, Hao Y Liu, Zi-Teng Liu, Jiao-Jiao Song, Fan-Ying Wu, Yin-Zou Zhao, Xiao-Fang Tang, Ya-Hua Yuan, Han Huang, Jun He, Yu-Xia Duan, Jian-Qiao Meng			2021
61ba95d03af0453d0cc50c5c	lanthanum sesquicar- bide La 2 C 3	-1154983278		La2C3			Carbides				11	K				body	paragraph	b30ce147fb	Electronic structure of rare-earth hexaborides	10.1103/physrevb.46.12196	S Kimura, T Nanba, M Tomikawa, S Kunii, T Kasuya	American Physical Society (APS)	Physical Review B	2021
61ba95d03af0453d0cc50c5d	LaC 2	1888262106		LaC2			Carbides				1.6	K		101325	Pa	body	paragraph	b30ce147fb	Electronic structure of rare-earth hexaborides	10.1103/physrevb.46.12196	S Kimura, T Nanba, M Tomikawa, S Kunii, T Kasuya	American Physical Society (APS)	Physical Review B	2021
61ba95d03af0453d0cc50c5e	LaH 10	1177980599		LaH10			Hydrides, Alloys				260	K				body	paragraph	b30ce147fb	Electronic structure of rare-earth hexaborides	10.1103/physrevb.46.12196	S Kimura, T Nanba, M Tomikawa, S Kunii, T Kasuya	American Physical Society (APS)	Physical Review B	2021
61ba95d01b5bc7b48bc50c6c	YBa 2 Cu 3 O 7 films	-1255351703		Ba2YCu3O7		films	Oxides, Cuprates				89	K				body	paragraph	7ec4447990	Admixtures tod-Wave Gap Symmetry in UntwinnedYBa2Cu3O7Superconducting Films Measured by Angle-Resolved Electron Tunneling	10.1103/physrevlett.95.257001	H J H Smilde, A A Golubov, Ariando, G Rijnders, J M Dekkers, S Harkema, D H A Blank, H Rogalla, H Hilgenkamp	American Physical Society (APS)	Physical Review Letters	2008
61ba95d061d1c9d20fc50c5d	Î²-FeS	1899377145	Î²-FeS	FeS							4.55	K	specific heat			header	abstract	7d4744a21d	Nodal superconducting gap in tetragonal FeS	10.1103/physrevb.93.104520	Jie Xing, Hai Lin, Yufeng Li, Sheng Li, Xiyu Zhu, Huan Yang, Hai-Hu Wen	American Physical Society (APS)	Physical Review B	2015
61ba95d0dc085aa023c50c5b	bulk Pb	-1571697156		Pb			Alloys				7.2	K				body	paragraph	07a9f36f26	Proximity effect in superconducting-ferromagnetic granular structures	10.1103/physrevb.97.014520	Hadar Greener, Victor Shelukhin, Michael Karpovski, Moshe Goldstein, Alexander Palevski	American Physical Society (APS)	Physical Review B	2018
61ba95d0dc085aa023c50c5c	bulk Pb	-1332958393		Pb			Alloys				7.2	K	resistance			body	paragraph	07a9f36f26	Proximity effect in superconducting-ferromagnetic granular structures	10.1103/physrevb.97.014520	Hadar Greener, Victor Shelukhin, Michael Karpovski, Moshe Goldstein, Alexander Palevski	American Physical Society (APS)	Physical Review B	2018
61ba95d171dd2853b1c50c57	FeSe films	378195587		FeSe		films	Iron-chalcogenides, Chalcogenides				65	K				body	paragraph	387bccac23	Identification of a large amount of excess Fe in superconducting single-layer FeSe/SrTiO3 films	10.1103/physrevb.97.224512	Yong Hu, Yu Xu, Qingyan Wang, Lin Zhao, Shaolong He, Jianwei Huang, Cong Li, Guodong Liu, X J Zhou	American Physical Society (APS)	Physical Review B	2018
61ba95d171dd2853b1c50c5a	single-layer FeSe films	237454322		FeSe		films	Iron-chalcogenides, Chalcogenides	films			65	K				body	paragraph	387bccac23	Identification of a large amount of excess Fe in superconducting single-layer FeSe/SrTiO3 films	10.1103/physrevb.97.224512	Yong Hu, Yu Xu, Qingyan Wang, Lin Zhao, Shaolong He, Jianwei Huang, Cong Li, Guodong Liu, X J Zhou	American Physical Society (APS)	Physical Review B	2018
61ba95d1fa2141a3e5c50c56	Y Ba 2 Cu 3 O 7	757421701		Ba2YCu3O7			Oxides, Cuprates				90	K				body	paragraph	cb2b1ecc13	Plane-chain coupling inYBa2Cu3O7: Impurity effect on the critical temperature	10.1103/physrevb.54.4320	R Combescot, X Leyronas	American Physical Society (APS)	Physical Review B	1996
61ba95d1e4552e90a8c50c5f	YBa 2 Cu 3 O 6.6	-765456145		Ba2Y1Cu3O6.6			Oxides, Cuprates				60	K				body	paragraph	0ced1c1229	Muon spin rotation investigation of the pressure effect on the magnetic penetration depth in YBa2Cu3Ox	10.1103/physrevb.84.184523	A Maisuradze, A Shengelaya, A Amato, E Pomjakushina, H Keller	American Physical Society (APS)	Physical Review B	2011
61ba95d1e4dc5fe1bac50c5d	CaBeSi	-1721425748		CaBeSi			Alloys				1	K				body	paragraph	1b0de2dd54	Searching for Superconductivity in the Z = 12.67 Family Searching for Superconductivity in the Z = 12.67 Family Searching for Superconductivity in the Z = 12.67 Family Searching for Superconductivity in the Z = 12.67 Family		O P Isikaku-Ironkwe
61ba95d1e4dc5fe1bac50c5e	CaBeSi	-1775333194		CaBeSi			Alloys				7.1	K				body	paragraph	1b0de2dd54	Searching for Superconductivity in the Z = 12.67 Family Searching for Superconductivity in the Z = 12.67 Family Searching for Superconductivity in the Z = 12.67 Family Searching for Superconductivity in the Z = 12.67 Family		O P Isikaku-Ironkwe
61ba95d1e4dc5fe1bac50c63	K 3 BN 2	-230834010		K3BN2			Nitrides, Borides				58.4	K				body	paragraph	1b0de2dd54	Searching for Superconductivity in the Z = 12.67 Family Searching for Superconductivity in the Z = 12.67 Family Searching for Superconductivity in the Z = 12.67 Family Searching for Superconductivity in the Z = 12.67 Family		O P Isikaku-Ironkwe
61ba95d14217bb9076c50c5a	CaRuO 3	-464658987		CaRuO3			Oxides				165	K				body	paragraph	5b927309ab	Metal-to-insulator transition and magnetic ordering inCaRu1âˆ’xCuxO3	10.1103/physrevb.65.024421	I M BradariÄ‡, I Felner, M Gospodinov	American Physical Society (APS)	Physical Review B	2001
61ba95d14217bb9076c50c5c	SrRuO 3	-267710818		SrRuO3			Oxides				110	K				body	paragraph	5b927309ab	Metal-to-insulator transition and magnetic ordering inCaRu1âˆ’xCuxO3	10.1103/physrevb.65.024421	I M BradariÄ‡, I Felner, M Gospodinov	American Physical Society (APS)	Physical Review B	2001
61ba95d27ce09aab2ac50c64	La 0.7 Ce 0.3 MnO 3	-832212815		La0.7Ce0.3Mn1O3			Oxides				250	K				body	figure	fb5fe0da3d	Direct observation of electron doping inLa0.7Ce0.3MnO3using x-ray absorption spectroscopy	10.1103/physrevb.67.092404	C Mitra, Z Hu, P Raychaudhuri, S Wirth, S I Csiszar, H H Hsieh, H-J Lin, C T Chen, L H Tjeng	American Physical Society (APS)	Physical Review B	2013
61ba95d285b12ae79ac50c62	Cs 3 C	713661735		Cs3C			Carbides				38	K				body	paragraph	67447fe6c6	Facile synthesis of potassium intercalated p-terphenyl and signatures of a possible high Tc phase	10.1016/j.physc.2018.08.011	P Neha, A Bhardwaj, Vikrant Sahu, S Patnaik	Elsevier BV	Physica C: Superconductivity and its Applications	2018
61ba95d25ad933a7cac50c61	UTe 2	-1065130682		UTe2			Chalcogenides				1.6	K				body	paragraph	845902887f	Fermi-Surface Instability in the Heavy-Fermion Superconductor UTe2	10.1103/physrevlett.124.086601	Q Niu, G Knebel, D Braithwaite, D Aoki, G Lapertot, G Seyfarth, J-P Brison, J Flouquet, A Pourret	American Physical Society (APS)	Physical Review Letters	2019
61ba95d3ef148cdddfc50c5d	LaOs 4 Sb 12	-1958796374		La(Sb3Os)4			Alloys				1	K				body	paragraph	de9080fea5	Competition between phonon superconductivity and Kondo screening in mixed valence and heavy fermion compounds	10.1103/physrevb.71.214521	Victor Barzykin, L P Gorâ€™kov	American Physical Society (APS)	Physical Review B	2006
61ba95d3ef148cdddfc50c5e	CeNi 2 Ge 2	1252432789		Ce(NiGe)2			Alloys				0.2	K				body	paragraph	de9080fea5	Competition between phonon superconductivity and Kondo screening in mixed valence and heavy fermion compounds	10.1103/physrevb.71.214521	Victor Barzykin, L P Gorâ€™kov	American Physical Society (APS)	Physical Review B	2006
61ba95d3ef148cdddfc50c5f	CeRu 2	555717364		CeRu2			Alloys				6	K				body	paragraph	de9080fea5	Competition between phonon superconductivity and Kondo screening in mixed valence and heavy fermion compounds	10.1103/physrevb.71.214521	Victor Barzykin, L P Gorâ€™kov	American Physical Society (APS)	Physical Review B	2006
61ba95d3ef148cdddfc50c60	Ge 2	-118735529		Ge			Alloys				1.1	K				body	paragraph	de9080fea5	Competition between phonon superconductivity and Kondo screening in mixed valence and heavy fermion compounds	10.1103/physrevb.71.214521	Victor Barzykin, L P Gorâ€™kov	American Physical Society (APS)	Physical Review B	2006
61ba95d3ef148cdddfc50c61	LaNi 2 Ge 2	1532302512		La(NiGe)2			Alloys				0.8	K				body	paragraph	de9080fea5	Competition between phonon superconductivity and Kondo screening in mixed valence and heavy fermion compounds	10.1103/physrevb.71.214521	Victor Barzykin, L P Gorâ€™kov	American Physical Society (APS)	Physical Review B	2006
61ba95d3ef148cdddfc50c62	CePd 2 Ge 2	-541546770		Ce(GePd)2			Alloys				0.07	K				body	paragraph	de9080fea5	Competition between phonon superconductivity and Kondo screening in mixed valence and heavy fermion compounds	10.1103/physrevb.71.214521	Victor Barzykin, L P Gorâ€™kov	American Physical Society (APS)	Physical Review B	2006
61ba95d3ef148cdddfc50c63	LaRu 2	17473649		LaRu2			Alloys				4	K				body	paragraph	de9080fea5	Competition between phonon superconductivity and Kondo screening in mixed valence and heavy fermion compounds	10.1103/physrevb.71.214521	Victor Barzykin, L P Gorâ€™kov	American Physical Society (APS)	Physical Review B	2006
61ba95d3ef148cdddfc50c64	PrOs 4 Sb 12	457038555		Pr(Sb3Os)4			Alloys				1.85	K				body	paragraph	de9080fea5	Competition between phonon superconductivity and Kondo screening in mixed valence and heavy fermion compounds	10.1103/physrevb.71.214521	Victor Barzykin, L P Gorâ€™kov	American Physical Society (APS)	Physical Review B	2006
61ba95d44217bb9076c50c5d	KOs 2 O 6	1309353106		K(OsO3)2			Oxides				7.5	K				body	paragraph	a3f5db6239	Strong coupling superconductivity mediated by three-dimensional anharmonic phonons	10.1103/physrevb.81.134503	K Hattori, H Tsunetsugu	American Physical Society (APS)	Physical Review B	2013
61ba95d44217bb9076c50c5f	AOs 2 O 6 (A=K, Rb or Cs)	404823019		A(OsO3)2			Oxides			A=K, Rb, Cs	9.6	K				body	paragraph	a3f5db6239	Strong coupling superconductivity mediated by three-dimensional anharmonic phonons	10.1103/physrevb.81.134503	K Hattori, H Tsunetsugu	American Physical Society (APS)	Physical Review B	2013
61ba95d456f16aed29c50c59	Sr 0.5 RE 0.5 FBiS 2 (RE=Ce, Nd, Pr and Sm)	-1349907114		R1E0.5Sr0.5Bi1S2F1			Chalcogenides, Fluorides			RE=Ce, Nd, Pr, Sm	10	K		1000000000	Pa	body	paragraph	3bd01bf2e0	Effect of Hydrostatic Pressure on BiS2-Based Layered Superconductors: A Review	10.1515/nsm-2016-0002	Rajveer Jha, V P S Awana	Walter de Gruyter GmbH	Novel Superconducting Materials	2016
61ba95d456f16aed29c50c5a	NdO 0.5 F 0.5 BiS 2	216989513		Nd1Bi1S2O0.5F0.5			Chalcogenides, Oxides, Fluorides				6.2	K		1680000000	Pa	body	figure	3bd01bf2e0	Effect of Hydrostatic Pressure on BiS2-Based Layered Superconductors: A Review	10.1515/nsm-2016-0002	Rajveer Jha, V P S Awana	Walter de Gruyter GmbH	Novel Superconducting Materials	2016
61ba95d456f16aed29c50c5b	Sr 0.5 La 0.5 FBiS 2	-2083679945		Sr0.5La0.5Bi1S2F1			Chalcogenides, Fluorides				2	K				body	paragraph	3bd01bf2e0	Effect of Hydrostatic Pressure on BiS2-Based Layered Superconductors: A Review	10.1515/nsm-2016-0002	Rajveer Jha, V P S Awana	Walter de Gruyter GmbH	Novel Superconducting Materials	2016
61ba95d456f16aed29c50c5d	Sr 0.5 Pr 0.5 FBiS 2	1431731616		Sr0.5Pr0.5Bi1S2F1			Chalcogenides, Fluorides				2	K		350000000	Pa	body	figure	3bd01bf2e0	Effect of Hydrostatic Pressure on BiS2-Based Layered Superconductors: A Review	10.1515/nsm-2016-0002	Rajveer Jha, V P S Awana	Walter de Gruyter GmbH	Novel Superconducting Materials	2016
61ba95d456f16aed29c50c5e	Sr 0.5 La 0.5 FBiS 2	2026475681		Sr0.5La0.5Bi1S2F1			Chalcogenides, Fluorides				2	K		350000000	Pa	body	figure	3bd01bf2e0	Effect of Hydrostatic Pressure on BiS2-Based Layered Superconductors: A Review	10.1515/nsm-2016-0002	Rajveer Jha, V P S Awana	Walter de Gruyter GmbH	Novel Superconducting Materials	2016
61ba95d456f16aed29c50c5f	Sr 0.5 La 0.5 FBiS 2	2051492639		Sr0.5La0.5Bi1S2F1			Chalcogenides, Fluorides				2.3	K	resistance	0	Pa	body	paragraph	3bd01bf2e0	Effect of Hydrostatic Pressure on BiS2-Based Layered Superconductors: A Review	10.1515/nsm-2016-0002	Rajveer Jha, V P S Awana	Walter de Gruyter GmbH	Novel Superconducting Materials	2016
61ba95d456f16aed29c50c60	LaO 0.5 F 0.5 BiS 2	-1936294218		La1Bi1S2O0.5F0.5			Chalcogenides, Oxides, Fluorides				2.5	K		350000000	Pa	body	paragraph	3bd01bf2e0	Effect of Hydrostatic Pressure on BiS2-Based Layered Superconductors: A Review	10.1515/nsm-2016-0002	Rajveer Jha, V P S Awana	Walter de Gruyter GmbH	Novel Superconducting Materials	2016
61ba95d456f16aed29c50c61	Sr 0.5 Sm 0.5 FBiS 2	18948028		Sr0.5Sm0.5Bi1S2F1			Chalcogenides, Fluorides				2.2	K		970000000	Pa	body	figure	3bd01bf2e0	Effect of Hydrostatic Pressure on BiS2-Based Layered Superconductors: A Review	10.1515/nsm-2016-0002	Rajveer Jha, V P S Awana	Walter de Gruyter GmbH	Novel Superconducting Materials	2016
61ba95d456f16aed29c50c62	Sr 0.5 Nd 0.5 FBiS 2	2080539392		Sr0.5Nd0.5Bi1S2F1			Chalcogenides, Fluorides				9	K		1500000000	Pa	body	figure	3bd01bf2e0	Effect of Hydrostatic Pressure on BiS2-Based Layered Superconductors: A Review	10.1515/nsm-2016-0002	Rajveer Jha, V P S Awana	Walter de Gruyter GmbH	Novel Superconducting Materials	2016
61ba95d456f16aed29c50c63	LaO 0.5 F 0.5 BiS 2	-1726403726		La1Bi1S2O0.5F0.5			Chalcogenides, Oxides, Fluorides				9.8	K				body	figure	3bd01bf2e0	Effect of Hydrostatic Pressure on BiS2-Based Layered Superconductors: A Review	10.1515/nsm-2016-0002	Rajveer Jha, V P S Awana	Walter de Gruyter GmbH	Novel Superconducting Materials	2016
61ba95d456f16aed29c50c65	Bi 4 O 4 S 3	-1011251907		Bi4S3O4			Chalcogenides, Oxides				4.5	K				body	paragraph	3bd01bf2e0	Effect of Hydrostatic Pressure on BiS2-Based Layered Superconductors: A Review	10.1515/nsm-2016-0002	Rajveer Jha, V P S Awana	Walter de Gruyter GmbH	Novel Superconducting Materials	2016
61ba95d456f16aed29c50c66	LaO 0.5 F 0.5 BiS 2	-1997899514		La1Bi1S2O0.5F0.5			Chalcogenides, Oxides, Fluorides				5	K		550000000	Pa	body	figure	3bd01bf2e0	Effect of Hydrostatic Pressure on BiS2-Based Layered Superconductors: A Review	10.1515/nsm-2016-0002	Rajveer Jha, V P S Awana	Walter de Gruyter GmbH	Novel Superconducting Materials	2016
61ba95d456f16aed29c50c67	LaO 0.5 F 0.5 BiS 2	-1354837294		La1Bi1S2O0.5F0.5			Chalcogenides, Oxides, Fluorides				10	K	resistivity	1920000000	Pa	body	paragraph	3bd01bf2e0	Effect of Hydrostatic Pressure on BiS2-Based Layered Superconductors: A Review	10.1515/nsm-2016-0002	Rajveer Jha, V P S Awana	Walter de Gruyter GmbH	Novel Superconducting Materials	2016
61ba95d456f16aed29c50c68	Sr 0.5 Ce 0.5 FBiS 2	-1348816058		Sr0.5Ce0.5Bi1S2F1			Chalcogenides, Fluorides				9.4	K		550000000	Pa	body	figure	3bd01bf2e0	Effect of Hydrostatic Pressure on BiS2-Based Layered Superconductors: A Review	10.1515/nsm-2016-0002	Rajveer Jha, V P S Awana	Walter de Gruyter GmbH	Novel Superconducting Materials	2016
61ba95d456f16aed29c50c69	Sr 0.5 Sm 0.5 FBiS 2	11245960		Sr0.5Sm0.5Bi1S2F1			Chalcogenides, Fluorides				2.4	K		350000000	Pa	body	figure	3bd01bf2e0	Effect of Hydrostatic Pressure on BiS2-Based Layered Superconductors: A Review	10.1515/nsm-2016-0002	Rajveer Jha, V P S Awana	Walter de Gruyter GmbH	Novel Superconducting Materials	2016
61ba95d4ab9e3e9324c50c5a	Ba 0.6 K 0.4 Fe 2 As 2 (BKFA)	1996023572	BKFA	K0.4Ba0.6Fe2As2			Iron-pnictides, Pnictides				39	K				header	abstract	55065d8f60	Optical conductivity of iron-based superconductors	10.1088/0953-8984/26/25/253203	A Charnukha, O V Dolgov, A A Golubov, B Keimer, A V Boris	IOP Publishing	Journal of Physics: Condensed Matter	2011
61ba95d407932c08a9c50c66	slightly overdoped Bi2212	-555966895	Bi2212	Bi	slightly overdoped						90	K				body		83e7a86c44	Coherent Quasiparticle Weight and Its Connection to High-TcSuperconductivity from Angle-Resolved Photoemission	10.1103/physrevlett.87.227001	H Ding, J R Engelbrecht, Z Wang, J C Campuzano, S-C Wang, H-B Yang, R Rogan, T Takahashi, K Kadowaki, D G Hinks	American Physical Society (APS)	Physical Review Letters	2000
61ba95d407932c08a9c50c68	overdoped Bi2212	-2124239998	Bi2212	Bi	overdoped						82	K				body		83e7a86c44	Coherent Quasiparticle Weight and Its Connection to High-TcSuperconductivity from Angle-Resolved Photoemission	10.1103/physrevlett.87.227001	H Ding, J R Engelbrecht, Z Wang, J C Campuzano, S-C Wang, H-B Yang, R Rogan, T Takahashi, K Kadowaki, D G Hinks	American Physical Society (APS)	Physical Review Letters	2000
61ba95d407932c08a9c50c6a	slightly overdoped doped Bi2212	-2091742149	Bi2212	Bi	slightly overdoped doped						90	K				body		83e7a86c44	Coherent Quasiparticle Weight and Its Connection to High-TcSuperconductivity from Angle-Resolved Photoemission	10.1103/physrevlett.87.227001	H Ding, J R Engelbrecht, Z Wang, J C Campuzano, S-C Wang, H-B Yang, R Rogan, T Takahashi, K Kadowaki, D G Hinks	American Physical Society (APS)	Physical Review Letters	2000
61ba95d51b5bc7b48bc50c6e	EuBiS2F	1104836629		EuBiS2F			Chalcogenides, Fluorides				0.3	K				header	abstract	b0432625fd	Possible charge-density wave, superconductivity, andf-electron valence instability inEuBiS2F	10.1103/physrevb.90.064518	Hui-Fei Zhai, Zhang-Tu Tang, Hao Jiang, Kai Xu, Ke Zhang, Pan Zhang, Jin-Ke Bao, Yun-Lei Sun, Wen-He Jiao, I Nowik, I Felner, Yu-Ke Li, Xiao-Feng Xu, Qian Tao, Chun-Mu Feng, Zhu-An Xu, Guang-Han Cao	American Physical Society (APS)	Physical Review B	2014
61ba95d51b5bc7b48bc50c6f	EuBiS 2 F	1420122472		EuBiS2F			Chalcogenides, Fluorides				0.3	K				body	paragraph	b0432625fd	Possible charge-density wave, superconductivity, andf-electron valence instability inEuBiS2F	10.1103/physrevb.90.064518	Hui-Fei Zhai, Zhang-Tu Tang, Hao Jiang, Kai Xu, Ke Zhang, Pan Zhang, Jin-Ke Bao, Yun-Lei Sun, Wen-He Jiao, I Nowik, I Felner, Yu-Ke Li, Xiao-Feng Xu, Qian Tao, Chun-Mu Feng, Zhu-An Xu, Guang-Han Cao	American Physical Society (APS)	Physical Review B	2014
61ba95d52c886f0fe6c50c5d	YB 6	842551500		YB6			Alloys, Borides				6.5	K				body	paragraph	aa526e8383	Superconductivity in the Mo2Re3B compound	10.1016/j.cryogenics.2008.07.001	B Andrzejewski	Elsevier BV	Cryogenics	2008
61ba95d52c886f0fe6c50c5e	W 7 Re 13 B	-639260749		Re13BW7			Alloys, Borides				7.1	K				body	paragraph	aa526e8383	Superconductivity in the Mo2Re3B compound	10.1016/j.cryogenics.2008.07.001	B Andrzejewski	Elsevier BV	Cryogenics	2008
61ba95d52c886f0fe6c50c5f	Mo 2 Re 3 B ternary boride	942871050	ternary boride	Re3BMo2			Alloys, Borides				8.5	K				body	figure	aa526e8383	Superconductivity in the Mo2Re3B compound	10.1016/j.cryogenics.2008.07.001	B Andrzejewski	Elsevier BV	Cryogenics	2008
61ba95d52c886f0fe6c50c60	Re 7 B 3	-1207377744		Re7B3			Alloys, Borides				3.3	K				body	paragraph	aa526e8383	Superconductivity in the Mo2Re3B compound	10.1016/j.cryogenics.2008.07.001	B Andrzejewski	Elsevier BV	Cryogenics	2008
61ba95d52c886f0fe6c50c61	Mo 7 Re 13 B	28442575		Re13BMo7			Alloys, Borides				8.3	K				body	paragraph	aa526e8383	Superconductivity in the Mo2Re3B compound	10.1016/j.cryogenics.2008.07.001	B Andrzejewski	Elsevier BV	Cryogenics	2008
61ba95d52c886f0fe6c50c62	Re 2 B	796129984		Re2B			Alloys, Borides				2.8	K				body	paragraph	aa526e8383	Superconductivity in the Mo2Re3B compound	10.1016/j.cryogenics.2008.07.001	B Andrzejewski	Elsevier BV	Cryogenics	2008
61ba95d52c886f0fe6c50c63	Re 3 B	1198060037		Re3B			Alloys, Borides				4.7	K				body	paragraph	aa526e8383	Superconductivity in the Mo2Re3B compound	10.1016/j.cryogenics.2008.07.001	B Andrzejewski	Elsevier BV	Cryogenics	2008
61ba95d52c886f0fe6c50c64	RbCs	-1201265628		CsRb			Alloys				33	K				body	paragraph	aa526e8383	Superconductivity in the Mo2Re3B compound	10.1016/j.cryogenics.2008.07.001	B Andrzejewski	Elsevier BV	Cryogenics	2008
61ba95d52c886f0fe6c50c65	ZrB 12	67509924		ZrB12			Alloys, Borides				6.03	K				body	paragraph	aa526e8383	Superconductivity in the Mo2Re3B compound	10.1016/j.cryogenics.2008.07.001	B Andrzejewski	Elsevier BV	Cryogenics	2008
61ba95d52c886f0fe6c50c66	Mo 2 Re 3 B	745599046		Re3BMo2			Alloys, Borides				8.5	K	magnetic			body	paragraph	aa526e8383	Superconductivity in the Mo2Re3B compound	10.1016/j.cryogenics.2008.07.001	B Andrzejewski	Elsevier BV	Cryogenics	2008
61ba95d561d1c9d20fc50c5f	Sr-intercalated Bi 2 Se 3	138963274		Bi2Se3	Sr		Chalcogenides				2.9	K				body	paragraph	86b2927a66	The pressure-enhanced superconducting phase of Sr x -Bi 2 Se 3 probed by hard point contact spectroscopy		Ritesh Kumar, Shekhar Das, Aastha Vasdev, Sandeep Howlader, Karn S Jat, Prakriti Neha, Satyabrata Patnaik, Goutam Sheet			2020
61ba95d561d1c9d20fc50c60	Sr-intercalated Bi 2 Se 3	17676090		Bi2Se3	Sr		Chalcogenides				2.9	K				header	abstract	86b2927a66	The pressure-enhanced superconducting phase of Sr x -Bi 2 Se 3 probed by hard point contact spectroscopy		Ritesh Kumar, Shekhar Das, Aastha Vasdev, Sandeep Howlader, Karn S Jat, Prakriti Neha, Satyabrata Patnaik, Goutam Sheet			2020
61ba95d5ef148cdddfc50c65	Bi2212	-1756962548	Bi2212	Bi							91	K				body	paragraph	97432f19cd	Nearly perfect fluidity in a high-temperature superconductor	10.1103/physrevb.90.134509	J D Rameau, T J Reber, H-B Yang, S Akhanjee, G D Gu, P D Johnson, S Campbell	American Physical Society (APS)	Physical Review B	2014
61ba95d52b9a12e3d2c50c72	Ba 0.75 K 0.25 Fe 2 As 2	-2018923019		K0.25Ba0.75Fe2As2			Iron-pnictides, Pnictides				26	K				body	paragraph	9f76b78e9c	Infrared pseudogap in cuprate and pnictide high-temperature superconductors	10.1103/physrevb.90.014503	S J Moon, Y S Lee, A A Schafgans, A V Chubukov, S Kasahara, T Shibauchi, T Terashima, Y Matsuda, M A Tanatar, R Prozorov, A Thaler, P C Canfield, S L Bud'ko, A S Sefat, D Mandrus, K Segawa, Y Ando, D N Basov	American Physical Society (APS)	Physical Review B	2014
61ba95d67ce09aab2ac50c68	LnFeAsO (1111 system, Ln = lanthanoid)	992569744		LnFeAsO			Iron-pnictides, Oxides, Pnictides				55	K				body	paragraph	24f43a9a42	Doping-enhanced antiferromagnetism inCa1âˆ’xLaxFeAs2	10.1103/physrevb.92.180508	Shinji Kawasaki, Tomosuke Mabuchi, Satoki Maeda, Tomoki Adachi, Tasuku Mizukami, Kazutaka Kudo, Minoru Nohara, Guo-Qing Zheng	American Physical Society (APS)	Physical Review B	2015
61ba95d67ce09aab2ac50c69	Ca 0.85 La 0.15 FeAs 2	2047438452		Ca0.85La0.15Fe1As2			Iron-pnictides, Pnictides				35	K				body	paragraph	24f43a9a42	Doping-enhanced antiferromagnetism inCa1âˆ’xLaxFeAs2	10.1103/physrevb.92.180508	Shinji Kawasaki, Tomosuke Mabuchi, Satoki Maeda, Tomoki Adachi, Tasuku Mizukami, Kazutaka Kudo, Minoru Nohara, Guo-Qing Zheng	American Physical Society (APS)	Physical Review B	2015
61ba95d71b93c0c6bec50c72	NdFeAsO 0.82 Fe 0.18	648665705		Nd1Fe1.18As1O0.82			Iron-pnictides, Oxides, Pnictides				51	K				body	paragraph	fb51f5b776	Unconventional superconductivity of NdFeAsO0.82F0.18indicated by the low temperature dependence of the lower critical fieldHc1	10.1088/0953-8984/21/20/205701	X L Wang, S X Dou, Zhi-An Ren, Wei Yi, Zheng-Cai Li, Zhong-Xian Zhao, Sung- I K Lee	IOP Publishing	Journal of Physics: Condensed Matter	2009
61ba95d71b93c0c6bec50c74	PrFeO 0.89 F 0.11	487516885		Pr1Fe1O0.89F0.11			Oxides, Fluorides				45	K				body	paragraph	fb51f5b776	Unconventional superconductivity of NdFeAsO0.82F0.18indicated by the low temperature dependence of the lower critical fieldHc1	10.1088/0953-8984/21/20/205701	X L Wang, S X Dou, Zhi-An Ren, Wei Yi, Zheng-Cai Li, Zhong-Xian Zhao, Sung- I K Lee	IOP Publishing	Journal of Physics: Condensed Matter	2009
61ba95d71b93c0c6bec50c75	NdFeAsO 0.82 Fe 0.18	685245607		Nd1Fe1.18As1O0.82			Iron-pnictides, Oxides, Pnictides				51	K		6000000000	Pa	header	abstract	fb51f5b776	Unconventional superconductivity of NdFeAsO0.82F0.18indicated by the low temperature dependence of the lower critical fieldHc1	10.1088/0953-8984/21/20/205701	X L Wang, S X Dou, Zhi-An Ren, Wei Yi, Zheng-Cai Li, Zhong-Xian Zhao, Sung- I K Lee	IOP Publishing	Journal of Physics: Condensed Matter	2009
61ba95d9720b8b3d36c50c68	fluorine doped LaFeAsO	1797440508		LaFeAsO			Iron-pnictides, Oxides, Pnictides				28	K				body	paragraph	5459c9897c	Suppression of spin density wave by isoelectronic substitution in	10.1016/j.jssc.2009.06.011	Michael A Mcguire, David J Singh, Athena S Sefat, Brian C Sales, David Mandrus	Elsevier BV	Journal of Solid State Chemistry	2013
61ba95d9720b8b3d36c50c69	fluorine doped LaMPO (M = Fe, Ni)	1511228133		MLaPO			Iron-pnictides, Oxides, Pnictides			M=Fe, Ni	7	K				body	paragraph	5459c9897c	Suppression of spin density wave by isoelectronic substitution in	10.1016/j.jssc.2009.06.011	Michael A Mcguire, David J Singh, Athena S Sefat, Brian C Sales, David Mandrus	Elsevier BV	Journal of Solid State Chemistry	2013
61ba95d907932c08a9c50c6c	bulk FeSe	849296655		FeSe			Iron-chalcogenides, Chalcogenides				70	K				body	paragraph	00d6c818d1	Thickness-Dependent Coherent Phonon Frequency in Ultrathin FeSe/SrTiO3 Films	10.1021/acs.nanolett.5b01274	Shuolong Yang, Jonathan A Sobota, Dominik Leuenberger, Alexander F Kemper, James J Lee, Felix T Schmitt, Wei Li, Rob G Moore, Patrick S Kirchmann, Zhi-Xun Shen	American Chemical Society (ACS)	Nano Letters	2015
61ba95d93af0453d0cc50c66	EuAsFeO 0.85 F 0.15	1592997723		Eu1Fe1As1O0.85F0.15			Iron-pnictides, Pnictides, Oxides, Fluorides				11	K				header	abstract	dea5303207	Superconducting and magnetic properties of a new superconductor: EuAsFeO0.85F0.15	10.1063/1.3168636	V M Dmitriev, I E Kostyleva, E P Khlybov, A J Zaleski, A V Terekhov, L F Rybaltchenko, E V Khristenko, L A Ishchenko, O E Omelâ€™yanovskiy, A V Sadakov	AIP Publishing	Low Temperature Physics	2009
61ba95da14d91e0862c50c6e	BaNi 2 P 2	1963472977		Ba(NiP)2			Pnictides				3	K				body	paragraph	e5f23b8970	Giant Phonon Softening and Enhancement of Superconductivity by Phosphorus Doping ofBaNi2As2	10.1103/physrevlett.109.097002	K Kudo, M Takasuga, Y Okamoto, Z Hiroi, M Nohara	American Physical Society (APS)	Physical Review Letters	2012
61ba95dae614176f2ec50c67	MgB 2	1425114044		MgB2			Alloys, Borides				39	K				body	paragraph	70a14acdeb	Superconducting Bands Stabilizing Superconductivity in YBa2Cu3O7 and MgB2	10.1007/s10948-009-0518-1	Ekkehard KrÃ¼ger	Springer Science and Business Media LLC	Journal of Superconductivity and Novel Magnetism	2009
61ba95db85b12ae79ac50c67	YBa 2 Cu 3 O 6.80	1203140968		Ba2Y1Cu3O6.8			Oxides, Cuprates				88	K				body	paragraph	d08bc41b8e	Specific heat of underdoped cuprate superconductors from a phenomenological layered Bosonâ€“Fermion model	10.1016/j.physc.2016.03.002	P Salas, M Fortes, M A SolÃ­s, F J Sevilla	Elsevier BV	Physica C: Superconductivity and its Applications	2016
61ba95db85b12ae79ac50c68	YBa2Cu3O6.80	-1149190413		Ba2Y1Cu3O6.8			Oxides, Cuprates				88	K				body	paragraph	d08bc41b8e	Specific heat of underdoped cuprate superconductors from a phenomenological layered Bosonâ€“Fermion model	10.1016/j.physc.2016.03.002	P Salas, M Fortes, M A SolÃ­s, F J Sevilla	Elsevier BV	Physica C: Superconductivity and its Applications	2016
61ba95db7ecf8b73e6c50c5f	Pr 4 Ge 12	-922851980		PrGe3			Alloys				8.3	K				body	paragraph	18d3d2a4a5	Evidence for time-reversal symmetry breaking in superconductingPrPt4Ge12	10.1103/physrevb.82.024524	A Maisuradze, W Schnelle, R Khasanov, R Gumeniuk, M Nicklas, H Rosner, A Leithe-Jasper, Yu U Grin, A Amato, P Thalmeier	American Physical Society (APS)	Physical Review B	2010
61ba95db7ecf8b73e6c50c60	PrPt 4 Ge 12	-453089674		Pr(Ge3Pt)4			Alloys				7.8	K				body	paragraph	18d3d2a4a5	Evidence for time-reversal symmetry breaking in superconductingPrPt4Ge12	10.1103/physrevb.82.024524	A Maisuradze, W Schnelle, R Khasanov, R Gumeniuk, M Nicklas, H Rosner, A Leithe-Jasper, Yu U Grin, A Amato, P Thalmeier	American Physical Society (APS)	Physical Review B	2010
61ba95db7ecf8b73e6c50c61	LaPt 4 Ge 12	1173810511		La(Ge3Pt)4			Alloys				8.3	K				body	paragraph	18d3d2a4a5	Evidence for time-reversal symmetry breaking in superconductingPrPt4Ge12	10.1103/physrevb.82.024524	A Maisuradze, W Schnelle, R Khasanov, R Gumeniuk, M Nicklas, H Rosner, A Leithe-Jasper, Yu U Grin, A Amato, P Thalmeier	American Physical Society (APS)	Physical Review B	2010
61ba95db7ecf8b73e6c50c62	PrOs 4 Sb 12	555242031		Pr(Sb3Os)4			Alloys				1.85	K				body	paragraph	18d3d2a4a5	Evidence for time-reversal symmetry breaking in superconductingPrPt4Ge12	10.1103/physrevb.82.024524	A Maisuradze, W Schnelle, R Khasanov, R Gumeniuk, M Nicklas, H Rosner, A Leithe-Jasper, Yu U Grin, A Amato, P Thalmeier	American Physical Society (APS)	Physical Review B	2010
61ba95db7ecf8b73e6c50c63	LaOs 4 Sb 12	-2103217882		La(Sb3Os)4			Alloys				0.74	K				body	paragraph	18d3d2a4a5	Evidence for time-reversal symmetry breaking in superconductingPrPt4Ge12	10.1103/physrevb.82.024524	A Maisuradze, W Schnelle, R Khasanov, R Gumeniuk, M Nicklas, H Rosner, A Leithe-Jasper, Yu U Grin, A Amato, P Thalmeier	American Physical Society (APS)	Physical Review B	2010
61ba95db7ecf8b73e6c50c64	PrPt 4 Ge 12	-487764446		Pr(Ge3Pt)4			Alloys				7.8	K	magnetization			body	paragraph	18d3d2a4a5	Evidence for time-reversal symmetry breaking in superconductingPrPt4Ge12	10.1103/physrevb.82.024524	A Maisuradze, W Schnelle, R Khasanov, R Gumeniuk, M Nicklas, H Rosner, A Leithe-Jasper, Yu U Grin, A Amato, P Thalmeier	American Physical Society (APS)	Physical Review B	2010
61ba95db7ecf8b73e6c50c65	LaPt 4 Ge 12	1187271555		La(Ge3Pt)4			Alloys				8.3	K				body	paragraph	18d3d2a4a5	Evidence for time-reversal symmetry breaking in superconductingPrPt4Ge12	10.1103/physrevb.82.024524	A Maisuradze, W Schnelle, R Khasanov, R Gumeniuk, M Nicklas, H Rosner, A Leithe-Jasper, Yu U Grin, A Amato, P Thalmeier	American Physical Society (APS)	Physical Review B	2010
61ba95db7ecf8b73e6c50c66	PrPt 4 Ge 12	-691831286		Pr(Ge3Pt)4			Alloys				7.8	K				body		18d3d2a4a5	Evidence for time-reversal symmetry breaking in superconductingPrPt4Ge12	10.1103/physrevb.82.024524	A Maisuradze, W Schnelle, R Khasanov, R Gumeniuk, M Nicklas, H Rosner, A Leithe-Jasper, Yu U Grin, A Amato, P Thalmeier	American Physical Society (APS)	Physical Review B	2010
61ba95db7ecf8b73e6c50c67	PrPt4Ge12	1603321666		Pr(Ge3Pt)4			Alloys				7.9	K				header	abstract	18d3d2a4a5	Evidence for time-reversal symmetry breaking in superconductingPrPt4Ge12	10.1103/physrevb.82.024524	A Maisuradze, W Schnelle, R Khasanov, R Gumeniuk, M Nicklas, H Rosner, A Leithe-Jasper, Yu U Grin, A Amato, P Thalmeier	American Physical Society (APS)	Physical Review B	2010
61ba95dbab9e3e9324c50c5d	Sr2RuO4 (SRO)	-1824688163	SRO	Sr2RuO4			Oxides				1.5	K				header	abstract	9baec7d984	Probing chiral superconductivity in Sr2RuO4underneaththe surface by point contact measurements	10.1088/1367-2630/aa65c5	He Wang, Jiawei Luo, Weijian Lou, J E Ortmann, Z Q Mao, Y Liu, Jian Wei	IOP Publishing	New Journal of Physics	2016
61ba95db49d0b378c6c50c60	K- doped BaFe2As2	-821011121		Ba(FeAs)2	K		Iron-pnictides, Pnictides				38	K				header	abstract	5faa33df1f	Superconductivity in Hole-Doped (Sr 1âˆ’x K x )Fe 2 As 2	10.1088/0256-307x/25/9/083	Chen Gen-Fu, Li Zheng, Li Gang, Hu Wan-Zheng, Dong Jing, Zhou Jun, Zhang Xiao-Dong, Zheng Ping, Wang Nan-Lin, Luo Jian-Lin	IOP Publishing	Chinese Physics Letters	2008
61ba95db49d0b378c6c50c62	K-doped BaFe 2 As 2	341280342		Ba(FeAs)2	K		Iron-pnictides, Pnictides				38	K				body	paragraph	5faa33df1f	Superconductivity in Hole-Doped (Sr 1âˆ’x K x )Fe 2 As 2	10.1088/0256-307x/25/9/083	Chen Gen-Fu, Li Zheng, Li Gang, Hu Wan-Zheng, Dong Jing, Zhou Jun, Zhang Xiao-Dong, Zheng Ping, Wang Nan-Lin, Luo Jian-Lin	IOP Publishing	Chinese Physics Letters	2008
61ba95dc5ad933a7cac50c66	LaO 0.9 F 0.1 FeAs	-503397138		La1Fe1As1O0.9F0.1			Iron-pnictides, Pnictides, Oxides, Fluorides				25	K				header	abstract	a44be9b746	Preparation of LaFeAsO0.9F0.1wires by the powder-in-tube method	10.1088/0953-2048/21/10/105024	Zhaoshun Gao, Lei Wang, Yanpeng Qi, Dongliang Wang, Xianping Zhang, Yanwei Ma	IOP Publishing	Superconductor Science and Technology	2008
61ba95dca013f06956c50c66	bulk Sr 2 RuO 4	300458665		Sr2RuO4			Oxides				1.5	K				body	paragraph	888e56fdd4	Random Spinâ€“Orbit Coupling in Spin Triplet Superconductors: Stacking Faults in Sr2RuO4and CePt3Si	10.1143/jpsj.79.084701	In Sr, Ruo, Cept, Si Youichi Yanase	Physical Society of Japan	Journal of the Physical Society of Japan	2010
61ba95dca013f06956c50c67	CePt 3 Si	2008149739		CeSiPt3			Alloys				0.45	K				body	paragraph	888e56fdd4	Random Spinâ€“Orbit Coupling in Spin Triplet Superconductors: Stacking Faults in Sr2RuO4and CePt3Si	10.1143/jpsj.79.084701	In Sr, Ruo, Cept, Si Youichi Yanase	Physical Society of Japan	Journal of the Physical Society of Japan	2010
61ba95dca013f06956c50c68	CePt 3 Si	1906083981		CeSiPt3			Alloys				0.7	K				body	paragraph	888e56fdd4	Random Spinâ€“Orbit Coupling in Spin Triplet Superconductors: Stacking Faults in Sr2RuO4and CePt3Si	10.1143/jpsj.79.084701	In Sr, Ruo, Cept, Si Youichi Yanase	Physical Society of Japan	Journal of the Physical Society of Japan	2010
61ba95dd0cb3d3a5e6c50c68	Bi2201	1894739272	Bi2201	Bi							29	K				body	paragraph	a638489985	Measurement of an Anisotropic Energy Gap in Single Plane Bi 2 Sr 2âˆ’x La x CuO 6+Î´		J M Harris, P J White, Z.-X Shen, H Ikeda, R Yoshizaki, H Eisaki, S Uchida, W D Si, J W Xiong, Z.-X Zhao, D S Dessau			2013
61ba95dd0cb3d3a5e6c50c6a	Bi2201	2087288123	Bi2201	Bi							60	K				body		a638489985	Measurement of an Anisotropic Energy Gap in Single Plane Bi 2 Sr 2âˆ’x La x CuO 6+Î´		J M Harris, P J White, Z.-X Shen, H Ikeda, R Yoshizaki, H Eisaki, S Uchida, W D Si, J W Xiong, Z.-X Zhao, D S Dessau			2013
61ba95dd4217bb9076c50c6b	SrTiO 3	-757842886		SrTiO3			Oxides				0.25	K				body	paragraph	f5381954ed	Superconductivity as Bose-Einstein condensation in high-and low-temperature superconductors (diluted metals)	10.1134/s1063785007010051	V N Bogomolov	Pleiades Publishing Ltd	Technical Physics Letters	2013
61ba95de56f16aed29c50c6d	PdTe 2	264421820		Te2Pd			Chalcogenides				1.6	K				body	paragraph	2544d66ff6	Type-I superconductivity in the Dirac semimetal PdTe2 probed by Î¼SR	10.1103/physrevb.100.224501	H Leng, J-C Orain, A Amato, Y K Huang, A De Visser	American Physical Society (APS)	Physical Review B	2019
61ba95de56f16aed29c50c6e	PdTe 2	299076908		Te2Pd			Chalcogenides				1.6	K				body		2544d66ff6	Type-I superconductivity in the Dirac semimetal PdTe2 probed by Î¼SR	10.1103/physrevb.100.224501	H Leng, J-C Orain, A Amato, Y K Huang, A De Visser	American Physical Society (APS)	Physical Review B	2019
61ba95de56f16aed29c50c6f	PdTe2	597263356		Te2Pd			Chalcogenides				1.64	K				header	abstract	2544d66ff6	Type-I superconductivity in the Dirac semimetal PdTe2 probed by Î¼SR	10.1103/physrevb.100.224501	H Leng, J-C Orain, A Amato, Y K Huang, A De Visser	American Physical Society (APS)	Physical Review B	2019
61ba95de3af0453d0cc50c69	niobium (Nb)-doped topological insulator Bi2Se3	-1297751029	niobium (Nb)	Bi2Se3			Chalcogenides				3	K				header	abstract	b0d4caeedc	Time-reversal invariant and fully gapped unconventional superconducting state in the bulk of the topological Nb 0.25 Bi 2 Se 3		Debarchan Das, K Kobayashi, M P Smylie, C Mielke, T Takahashi, K Willa, J.-X Yin, U Welp, M Z Hasan, A Amato, H Luetkens, Z Guguchia			2020
61ba95de3af0453d0cc50c6a	Nb 0.25 Bi 2 Se 3	-1207043423		Nb0.25Bi2Se3			Chalcogenides				2.9	K				body	figure	b0d4caeedc	Time-reversal invariant and fully gapped unconventional superconducting state in the bulk of the topological Nb 0.25 Bi 2 Se 3		Debarchan Das, K Kobayashi, M P Smylie, C Mielke, T Takahashi, K Willa, J.-X Yin, U Welp, M Z Hasan, A Amato, H Luetkens, Z Guguchia			2020
61ba95de3af0453d0cc50c6b	Nb0.25Bi2Se3	-1937571163		Nb0.25Bi2Se3			Chalcogenides				3	K				body	figure	b0d4caeedc	Time-reversal invariant and fully gapped unconventional superconducting state in the bulk of the topological Nb 0.25 Bi 2 Se 3		Debarchan Das, K Kobayashi, M P Smylie, C Mielke, T Takahashi, K Willa, J.-X Yin, U Welp, M Z Hasan, A Amato, H Luetkens, Z Guguchia			2020
61ba95de3af0453d0cc50c6c	Nb-doped Bi 2 Se 3	-1774438240		Bi2Se3	Nb		Chalcogenides				3.2	K				body	figure	b0d4caeedc	Time-reversal invariant and fully gapped unconventional superconducting state in the bulk of the topological Nb 0.25 Bi 2 Se 3		Debarchan Das, K Kobayashi, M P Smylie, C Mielke, T Takahashi, K Willa, J.-X Yin, U Welp, M Z Hasan, A Amato, H Luetkens, Z Guguchia			2020
61ba95de5ad933a7cac50c67	FeSe	1415620192		FeSe			Iron-chalcogenides, Chalcogenides				8	K				body	paragraph	cdac33764f	Photoemission studies of the near EFspectral weight shifts in FeSe1âˆ’xTexsuperconductor	10.1088/0953-8984/26/42/425501	P Mishra, H Lohani, R A Zargar, V P S Awana, B R Sekhar	IOP Publishing	Journal of Physics: Condensed Matter	2014
61ba95dec0bff55f4cc50c67	Y BCO single crystals	2037092240	Y BCO	Y		single crystals					93	K				body	paragraph	ec27ae6472	Microwave response ofYBa2Cu3O6.95crystals: Evidence for a multicomponent order parameter	10.1103/physrevb.55.r14733	H Srikanth, B A Willemsen, T Jacobs, S Sridhar, A Erb, E Walker, R FlÃ¼kiger	American Physical Society (APS)	Physical Review B	1996
61ba95de20fc3eae4bc50c6b	LaH 10	1233822701		LaH10			Hydrides, Alloys				265	K		1.9E+11	Pa	body	paragraph	efbade9989	Superconductivity in sodalite-like yttrium hydride clathrates	10.1103/physrevb.99.220502	Christoph Heil, Simone Di Cataldo, Giovanni B Bachelet, Lilia Boeri	American Physical Society (APS)	Physical Review B	2019
61ba95de20fc3eae4bc50c6c	YH 6	-933110570		YH6			Hydrides, Alloys				264	K		1.2E+11	Pa	body	paragraph	efbade9989	Superconductivity in sodalite-like yttrium hydride clathrates	10.1103/physrevb.99.220502	Christoph Heil, Simone Di Cataldo, Giovanni B Bachelet, Lilia Boeri	American Physical Society (APS)	Physical Review B	2019
61ba95de20fc3eae4bc50c6d	YH6	-729082404		YH6			Hydrides, Alloys				290	K		3E+11	Pa	header	abstract	efbade9989	Superconductivity in sodalite-like yttrium hydride clathrates	10.1103/physrevb.99.220502	Christoph Heil, Simone Di Cataldo, Giovanni B Bachelet, Lilia Boeri	American Physical Society (APS)	Physical Review B	2019
61ba95de20fc3eae4bc50c6e	YH 3 crystal	1040024410		YH3		crystal	Hydrides, Alloys				40	K		18000000000	Pa	body	paragraph	efbade9989	Superconductivity in sodalite-like yttrium hydride clathrates	10.1103/physrevb.99.220502	Christoph Heil, Simone Di Cataldo, Giovanni B Bachelet, Lilia Boeri	American Physical Society (APS)	Physical Review B	2019
61ba95de20fc3eae4bc50c6f	YH 6	-1339372864		YH6			Hydrides, Alloys				290	K				body	paragraph	efbade9989	Superconductivity in sodalite-like yttrium hydride clathrates	10.1103/physrevb.99.220502	Christoph Heil, Simone Di Cataldo, Giovanni B Bachelet, Lilia Boeri	American Physical Society (APS)	Physical Review B	2019
61ba95de20fc3eae4bc50c71	YH 6	-931192786		YH6			Hydrides, Alloys				260	K		1.2E+11	Pa	body	paragraph	efbade9989	Superconductivity in sodalite-like yttrium hydride clathrates	10.1103/physrevb.99.220502	Christoph Heil, Simone Di Cataldo, Giovanni B Bachelet, Lilia Boeri	American Physical Society (APS)	Physical Review B	2019
61ba95de61d1c9d20fc50c64	MgB 2	1328843818		MgB2			Alloys, Borides				39	K				body	paragraph	a25a7bae68	Growth and transport properties of c-axis-oriented MgB2 thin films	10.1016/s0921-4534(02)01743-4	Won Nam Kang, Hyeong-Jin Kim, Eun-Mi Choi, Kijoon H P Kim, Sung-Ik Lee	Elsevier BV	Physica C: Superconductivity	2002
61ba95de14d91e0862c50c73	BaNi 2 As 2	1533916772		Ba(NiAs)2			Pnictides				0.7	K				body	paragraph	c082445e7d	Density functional study ofBaNi2As2: Electronic structure, phonons, and electron-phonon superconductivity	10.1103/physrevb.78.132511	Alaska Subedi, David J Singh	American Physical Society (APS)	Physical Review B	2013
61ba95de85fc223534c50c64	Hg1223	-374863171	Hg1223	Hg							133.5	K				body	paragraph	3ee3de44b0	Superconducting Condensation Energy of the Two-Dimensional Hubbard Model in the Large-Negative-t' Region	10.1143/jpsj.80.083702	Kunihiko Yamaji, Takashi Yanagisawa, Mitake Miyazaki, Ryosuke Kadono	Physical Society of Japan	Journal of the Physical Society of Japan	2011
61ba95de85fc223534c50c66	Tl2201	839282557	Tl2201	Tl							100	K				body	paragraph	3ee3de44b0	Superconducting Condensation Energy of the Two-Dimensional Hubbard Model in the Large-Negative-t' Region	10.1143/jpsj.80.083702	Kunihiko Yamaji, Takashi Yanagisawa, Mitake Miyazaki, Ryosuke Kadono	Physical Society of Japan	Journal of the Physical Society of Japan	2011
61ba95dfd7a99c43e8c50c5f	Ba 0.60 K 0.40 Fe 2 As 2	-1021764330		K0.4Ba0.6Fe2As2			Iron-pnictides, Pnictides				37	K				body	figure	e5da3806f1	Electron-hole asymmetry in the superconductivity of dopedBaFe2As2seen via the rigid chemical-potential shift in photoemission	10.1103/physrevb.83.094522	M Neupane, P Richard, Y-M Xu, K Nakayama, T Sato, T Takahashi, A V Federov, G Xu, X Dai, Z Fang, Z Wang, G-F Chen, N-L Wang, H-H Wen, H Ding	American Physical Society (APS)	Physical Review B	2014
61ba95dfd7a99c43e8c50c60	Ba 2 Fe 2 As 2	-2024459895		BaFeAs			Iron-pnictides, Pnictides				0	K				body	figure	e5da3806f1	Electron-hole asymmetry in the superconductivity of dopedBaFe2As2seen via the rigid chemical-potential shift in photoemission	10.1103/physrevb.83.094522	M Neupane, P Richard, Y-M Xu, K Nakayama, T Sato, T Takahashi, A V Federov, G Xu, X Dai, Z Fang, Z Wang, G-F Chen, N-L Wang, H-H Wen, H Ding	American Physical Society (APS)	Physical Review B	2014
61ba95dfd7a99c43e8c50c61	BaFe 1.84 Co 0.16 As 2	696126553		Ba1Fe1.84Co0.16As2			Iron-pnictides, Pnictides				20	K				body	figure	e5da3806f1	Electron-hole asymmetry in the superconductivity of dopedBaFe2As2seen via the rigid chemical-potential shift in photoemission	10.1103/physrevb.83.094522	M Neupane, P Richard, Y-M Xu, K Nakayama, T Sato, T Takahashi, A V Federov, G Xu, X Dai, Z Fang, Z Wang, G-F Chen, N-L Wang, H-H Wen, H Ding	American Physical Society (APS)	Physical Review B	2014
61ba95dfd7a99c43e8c50c62	Ba 0.75 K 0.25 Fe 2 As 2	-1860953295		K0.25Ba0.75Fe2As2			Iron-pnictides, Pnictides				26	K				body	figure	e5da3806f1	Electron-hole asymmetry in the superconductivity of dopedBaFe2As2seen via the rigid chemical-potential shift in photoemission	10.1103/physrevb.83.094522	M Neupane, P Richard, Y-M Xu, K Nakayama, T Sato, T Takahashi, A V Federov, G Xu, X Dai, Z Fang, Z Wang, G-F Chen, N-L Wang, H-H Wen, H Ding	American Physical Society (APS)	Physical Review B	2014
61ba95dfd7a99c43e8c50c63	Ba 0.30 K 0.70 Fe 2 As 2	-998912236		K0.7Ba0.3Fe2As2			Iron-pnictides, Pnictides				22	K				body	figure	e5da3806f1	Electron-hole asymmetry in the superconductivity of dopedBaFe2As2seen via the rigid chemical-potential shift in photoemission	10.1103/physrevb.83.094522	M Neupane, P Richard, Y-M Xu, K Nakayama, T Sato, T Takahashi, A V Federov, G Xu, X Dai, Z Fang, Z Wang, G-F Chen, N-L Wang, H-H Wen, H Ding	American Physical Society (APS)	Physical Review B	2014
61ba95dfd7a99c43e8c50c64	BaFe 1.70 Co 0.30 As 2	1997906622		Ba1Fe1.7Co0.3As2			Iron-pnictides, Pnictides				0	K				body	figure	e5da3806f1	Electron-hole asymmetry in the superconductivity of dopedBaFe2As2seen via the rigid chemical-potential shift in photoemission	10.1103/physrevb.83.094522	M Neupane, P Richard, Y-M Xu, K Nakayama, T Sato, T Takahashi, A V Federov, G Xu, X Dai, Z Fang, Z Wang, G-F Chen, N-L Wang, H-H Wen, H Ding	American Physical Society (APS)	Physical Review B	2014
61ba95dfd7a99c43e8c50c65	BaFe 1.92 Co 0.08 As 2	1582617701		Ba1Fe1.92Co0.08As2			Iron-pnictides, Pnictides				0	K				body	figure	e5da3806f1	Electron-hole asymmetry in the superconductivity of dopedBaFe2As2seen via the rigid chemical-potential shift in photoemission	10.1103/physrevb.83.094522	M Neupane, P Richard, Y-M Xu, K Nakayama, T Sato, T Takahashi, A V Federov, G Xu, X Dai, Z Fang, Z Wang, G-F Chen, N-L Wang, H-H Wen, H Ding	American Physical Society (APS)	Physical Review B	2014
61ba95dfe4dc5fe1bac50c6b	CsCa 2 Fe 4 As 4 F 2	-1368173742		CsCa2Fe4As4F2			Iron-pnictides, Pnictides, Fluorides				29	K				body	paragraph	3056f86dc9	Band-selective clean-limit and dirty-limit superconductivity with nodeless gaps in the bilayer iron-based superconductor CsCa2Fe4As4F2	10.1103/physrevb.99.125119	B Xu, Z C Wang, E Sheveleva, F Lyzwa, P Marsik, G H Cao, C Bernhard	American Physical Society (APS)	Physical Review B	2019
61ba95dfe4dc5fe1bac50c6c	KCa 2 Fe 4 As 4 F 2 )	-107067087		KCa2Fe4As4F2			Iron-pnictides, Pnictides, Fluorides				30	K				body	paragraph	3056f86dc9	Band-selective clean-limit and dirty-limit superconductivity with nodeless gaps in the bilayer iron-based superconductor CsCa2Fe4As4F2	10.1103/physrevb.99.125119	B Xu, Z C Wang, E Sheveleva, F Lyzwa, P Marsik, G H Cao, C Bernhard	American Physical Society (APS)	Physical Review B	2019
61ba95dfe4dc5fe1bac50c6e	CsCa2Fe4As4F2	-530840246		CsCa2Fe4As4F2			Iron-pnictides, Pnictides, Fluorides				29	K				header	abstract	3056f86dc9	Band-selective clean-limit and dirty-limit superconductivity with nodeless gaps in the bilayer iron-based superconductor CsCa2Fe4As4F2	10.1103/physrevb.99.125119	B Xu, Z C Wang, E Sheveleva, F Lyzwa, P Marsik, G H Cao, C Bernhard	American Physical Society (APS)	Physical Review B	2019
61ba95dfe4dc5fe1bac50c6f	CaKFe 4 As 4 (1144- type)	704063723		KCa(FeAs)4			Iron-pnictides, Pnictides				35	K				body	paragraph	3056f86dc9	Band-selective clean-limit and dirty-limit superconductivity with nodeless gaps in the bilayer iron-based superconductor CsCa2Fe4As4F2	10.1103/physrevb.99.125119	B Xu, Z C Wang, E Sheveleva, F Lyzwa, P Marsik, G H Cao, C Bernhard	American Physical Society (APS)	Physical Review B	2019
61ba95df7ce09aab2ac50c6e	Pd/Pt/Cu/Rh is doped into IrTe 2	1967274278	Pd/Pt/Cu/Rh	Te2Ir			Chalcogenides				3	K				body	figure	838cf55be3	Real-space observation of emergent complexity of phase evolution in micrometer-sized IrTe 2 crystals		H Oike, K Takeda, M Kamitani, Y Tokura, F Kagawa, L D Landau, E M Lifshitz			2021
61ba95df56f16aed29c50c72	Li 3 Ca 2 C 6	-406022065		Li3(CaC3)2			Carbides				11.15	K				header	abstract	04b2aa0115	Large Ca isotope effect in theCaC6superconductor	10.1103/physrevb.75.014509	D G Hinks, D Rosenmann, H Claus, M S Bailey, J D Jorgensen	American Physical Society (APS)	Physical Review B	2007
61ba95e03af0453d0cc50c6d	H 2 S	-722592387		H2S			Hydrides, Chalcogenides				203	K				body	paragraph	3ca8a3afe0	Thermodynamic Parameters of Single- or Multi-Band Superconductors Derived from Self-Field Critical Currents	10.1002/andp.201700197	Evgueni Talantsev, Wayne P Crump, Jeffery L Tallon	Wiley	Annalen der Physik	2017
61ba95e0a5c5381c2ec50c5e	PrOs 4 Sb 12	543690335		Pr(Sb3Os)4			Alloys				1.75	K	specific heat			body	paragraph	7a89b70004	Magnetic Phase Diagram of the Heavy Fermion Superconductor PrOs4Sb12	10.1143/jpsj.72.1516	Takashi Tayama, Toshiro Sakakibara, Hitoshi Sugawara, Yuji Aoki, Hideyuki Sato	Physical Society of Japan	Journal of the Physical Society of Japan	2003
61ba95e171dd2853b1c50c61	PrFeAsO	-664003584		PrFeAsO			Iron-pnictides, Oxides, Pnictides				41	K				body	paragraph	9851305d19	Resistivity saturation in PrFeAsO1âˆ’xFysuperconductor: evidence of strong electronâ€“phonon coupling	10.1088/0953-2048/21/12/125021	D Bhoi, P Mandal, P Choudhury	IOP Publishing	Superconductor Science and Technology	2013
61ba95e171dd2853b1c50c63	LaFeAsO 0.89 F 0.11	-191965262		La1Fe1As1O0.89F0.11			Iron-pnictides, Pnictides, Oxides, Fluorides				27	K				body	paragraph	9851305d19	Resistivity saturation in PrFeAsO1âˆ’xFysuperconductor: evidence of strong electronâ€“phonon coupling	10.1088/0953-2048/21/12/125021	D Bhoi, P Mandal, P Choudhury	IOP Publishing	Superconductor Science and Technology	2013
61ba95e1a013f06956c50c6f	overdoped Tl 2 Ba 2 CuO 6	-862141538		Ba2Tl2CuO6	overdoped		Oxides, Cuprates				15	K				body	paragraph	0a83338576	Heat transport inBi2+xSr2âˆ’xCuO6+Î´: Departure from the Wiedemann-Franz law in the vicinity of the metal-insulator transition	10.1103/physrevb.72.214511	Cyril Proust, Kamran Behnia, Romain Bel, Duncan Maude, S I Vedeneev	American Physical Society (APS)	Physical Review B	2013
61ba95e17c13e4f711c50c6d	UCoGe	314290445		UCoGe			Alloys				0.8	K		101325	Pa	body	paragraph	050908bc2f	Relationship between Ferromagnetic Criticality and the Enhancement of Superconductivity Induced by Transverse Magnetic Fields in UCoGe	10.7566/jpsj.83.073708	Taisuke Hattori, Kosuke Karube, Kenji Ishida, Kazuhiko Deguchi, Noriaki K Sato, Tomoo Yamamura	Physical Society of Japan	Journal of the Physical Society of Japan	2014
61ba95e10cb3d3a5e6c50c6e	Y Ba 2 Cu 4 O 8	-1906523929		Ba2Y(CuO2)4			Oxides, Cuprates				80	K				body	paragraph	c837ed7835	Understanding electron-doped cuprate superconductors as hole superconductors	10.1016/j.physc.2019.04.013	J E Hirsch, F Marsiglio	Elsevier BV	Physica C: Superconductivity and its Applications	2019
61ba95e23136e52869c50c61	Sr 0.9 Ln 0.1 CuO 2 (Ln = La, Gd, Sm	1555619946		Ln0.1Sr0.9Cu1O2			Oxides, Cuprates			Ln=La, Gd, Sm	43	K				header	abstract	471934ced5	Optical phonons of superconducting infinite-layer compounds Sr0.9Ln0.1CuO2 (Ln=La and Sm)	10.1016/s0921-4534(01)00867-x	Mi-Ock Mun, Young Sup Roh, Jae Hoon Kim, C U Jung, Jae Y Kim, Sung-Ik Lee	Elsevier BV	Physica C: Superconductivity and its Applications	2001
61ba95e23136e52869c50c62	Sr 0.9 Ln 0.1 CuO 2 (Ln = La, Gd, Sm	1671136906		Ln0.1Sr0.9Cu1O2			Oxides, Cuprates			Ln=La, Gd, Sm	43	K				body	paragraph	471934ced5	Optical phonons of superconducting infinite-layer compounds Sr0.9Ln0.1CuO2 (Ln=La and Sm)	10.1016/s0921-4534(01)00867-x	Mi-Ock Mun, Young Sup Roh, Jae Hoon Kim, C U Jung, Jae Y Kim, Sung-Ik Lee	Elsevier BV	Physica C: Superconductivity and its Applications	2001
61ba95e2c2c99830dec50c63	Sr 3 Ir 4 Sn 13	-554679818		Sr3Sn13Ir4			Alloys				0.2	K				body	figure	47d0bb8506	Structural phase transition, precursory electronic anomaly and strong-coupling superconductivity in quasi-skutterudite (Sr		Sn, Jun Luo, Jie Yang, S Maeda, Zheng Li, Guo-Qing Zheng			2018
61ba95e2c2c99830dec50c66	Ca 3 Rh 4 Sn 13	466564394		Ca3Sn13Rh4			Alloys				8	K				body	figure	47d0bb8506	Structural phase transition, precursory electronic anomaly and strong-coupling superconductivity in quasi-skutterudite (Sr		Sn, Jun Luo, Jie Yang, S Maeda, Zheng Li, Guo-Qing Zheng			2018
61ba95e3e720aae5f4c50c6a	K 3 C 14 H 10	491622475		K3(H5C7)2			Hydrides, Carbides				5	K				body	paragraph	ec3adfe0b7	Ab initioelectronic and geometrical structures of tripotassium-intercalated phenanthrene	10.1103/physrevb.84.144501	P L De Andres, A Guijarro, J A VergÃ©s	American Physical Society (APS)	Physical Review B	2011
61ba95e3fa2141a3e5c50c5f	Bi2212	-1668381736	Bi2212	Bi							90	K				body	paragraph	c0f6d436b2	Phase fluctuations, dissipation, and superfluid stiffness ind-wave superconductors	10.1103/physrevb.63.174513	L Benfatto, S Caprara, C Castellani, A Paramekanti, M Randeria	American Physical Society (APS)	Physical Review B	2000
61ba95e3fa2141a3e5c50c60	optimal Bi2212	-21405263	Bi2212	Bi							90	K				annex	paragraph	c0f6d436b2	Phase fluctuations, dissipation, and superfluid stiffness ind-wave superconductors	10.1103/physrevb.63.174513	L Benfatto, S Caprara, C Castellani, A Paramekanti, M Randeria	American Physical Society (APS)	Physical Review B	2000
61ba95e4e4dc5fe1bac50c72	Cd 2 Re 2 O 7 single crystal (#1E)	1043620847		Cd2Re2O7		single crystal	Oxides				0.97	K				body	paragraph	107fe54a6c	Superconducting properties of the pyrochlore oxide Cd2Re2O7	10.1016/s0022-3697(02)00131-2	Z Hiroi, M Hanawa	Elsevier BV	Journal of Physics and Chemistry of Solids	2002
61ba95e43136e52869c50c63	MgFeSeO	-435394230		MgFeSeO			Iron-chalcogenides, Chalcogenides, Oxides				42	K				body	paragraph	1ee867c643	Electronic band structure, Fermi surface, structural and elastic properties of two polymorphs of MgFeSeO as possible new superconducting systems	10.1134/s0021364013230112	I R Shein, A L Ivanovskii	Pleiades Publishing Ltd	JETP Letters	2014
61ba95e43136e52869c50c64	MgFeSeO	-421916314		MgFeSeO			Iron-chalcogenides, Chalcogenides, Oxides				42	K				body	paragraph	1ee867c643	Electronic band structure, Fermi surface, structural and elastic properties of two polymorphs of MgFeSeO as possible new superconducting systems	10.1134/s0021364013230112	I R Shein, A L Ivanovskii	Pleiades Publishing Ltd	JETP Letters	2014
61ba95e407932c08a9c50c71	MgB 2	1386603704		MgB2			Alloys, Borides				40	K				body	paragraph	269d881ca1	Scanning Tunneling Spectroscopy inMgB2	10.1103/physrevlett.86.4374	G Karapetrov, M Iavarone, W K Kwok, G W Crabtree, D G Hinks	American Physical Society (APS)	Physical Review Letters	2013
61ba95e407932c08a9c50c72	MgB2	70220444		MgB2			Alloys, Borides				39	K				body	paragraph	269d881ca1	Scanning Tunneling Spectroscopy inMgB2	10.1103/physrevlett.86.4374	G Karapetrov, M Iavarone, W K Kwok, G W Crabtree, D G Hinks	American Physical Society (APS)	Physical Review Letters	2013
61ba95e45cc438644dc50c6d	PrOs 4 Sb 12	424297033		Pr(Sb3Os)4			Alloys				1.85	K				body	paragraph	2b845f25e8	Heavy fermion superconductivity in the filled skutterudite compound PrOs4Sb12	10.1016/s0921-4534(02)02735-1	M B Maple, P-C Ho, V S Zapf, W M Yuhasz, N A Frederick, E D Bauer	Elsevier BV	Physica C: Superconductivity	2003
61ba95e45cc438644dc50c6e	LaOs 4 Sb 12 single crystals	1701538601		La(Sb3Os)4		single crystals	Alloys				1	K				body	paragraph	2b845f25e8	Heavy fermion superconductivity in the filled skutterudite compound PrOs4Sb12	10.1016/s0921-4534(02)02735-1	M B Maple, P-C Ho, V S Zapf, W M Yuhasz, N A Frederick, E D Bauer	Elsevier BV	Physica C: Superconductivity	2003
61ba95e571dd2853b1c50c66	MgB 2	1353872024		MgB2			Alloys, Borides				10	K				body		3ba0353c7c	Superconductivity in Boron-Doped Diamond	10.1103/physrevlett.93.237003	K-W Lee, W E Pickett	American Physical Society (APS)	Physical Review Letters	2013
61ba95e571dd2853b1c50c67	MgB 2	1810162610		MgB2			Alloys, Borides				40	K				body	paragraph	3ba0353c7c	Superconductivity in Boron-Doped Diamond	10.1103/physrevlett.93.237003	K-W Lee, W E Pickett	American Physical Society (APS)	Physical Review Letters	2013
61ba95e5d7a99c43e8c50c69	MgB 2	1471315204		MgB2			Alloys, Borides				39	K				body	paragraph	1fa164ba42	Tunneling spectroscopy and magnetization measurements of the superconducting properties ofMgB2	10.1103/physrevb.63.220508	Amos Sharoni, Israel Felner, Oded Millo	American Physical Society (APS)	Physical Review B	2001
61ba95e5d7a99c43e8c50c6a	MgB 2	1411626286		MgB2			Alloys, Borides				39	K	magnetization			body	figure	1fa164ba42	Tunneling spectroscopy and magnetization measurements of the superconducting properties ofMgB2	10.1103/physrevb.63.220508	Amos Sharoni, Israel Felner, Oded Millo	American Physical Society (APS)	Physical Review B	2001
61ba95e5d7a99c43e8c50c6b	MgB 2	1434731084		MgB2			Alloys, Borides				39	K	magnetiza- tion			body	paragraph	1fa164ba42	Tunneling spectroscopy and magnetization measurements of the superconducting properties ofMgB2	10.1103/physrevb.63.220508	Amos Sharoni, Israel Felner, Oded Millo	American Physical Society (APS)	Physical Review B	2001
61ba95e60cb3d3a5e6c50c74	YBa 2 Cu 3 O 7	785264092		Ba2YCu3O7			Oxides, Cuprates				92	K				body	paragraph	0aabb17221	Elucidation of the origins of transport behaviour and quantum oscillations in high temperature superconducting cuprates	10.1088/0953-8984/21/24/245702	John A Wilson	IOP Publishing	Journal of Physics: Condensed Matter	2009
61ba95e73af0453d0cc50c72	intermetallic com- pounds (RE)Ni 2 B 2 C (RE=Sc,Y,Lu,Tm,Er,Ho and Th)	1073134817		ERNi2B2C		pounds	Carbides, Borides			RE=Sc, Y, Lu, Tm, Er, Ho, Th	16.6	K				body	paragraph	087be96994	Magnetism and Superconductivity in (RE)Ni 2 B 2 C: The Case of TmNi 2 B 2 C		M L KuliÄ‡, A I Buzdin, L N Bulaevskii			2013
61ba95e73af0453d0cc50c73	TmNi 2 B 2 C	-693827543		TmNi2B2C			Carbides, Borides				11	K				body	paragraph	087be96994	Magnetism and Superconductivity in (RE)Ni 2 B 2 C: The Case of TmNi 2 B 2 C		M L KuliÄ‡, A I Buzdin, L N Bulaevskii			2013
61ba95e71b93c0c6bec50c7c	YPd 2 B 2 C	1228457438		YB2Pd2C			Carbides, Borides				23	K				body	paragraph	36e7771504	Phonons and electron-phonon coupling in YNi2B2C	10.1103/physrevb.89.104503	F Weber, L Pintschovius, W Reichardt, R Heid, K-P Bohnen, A Kreyssig, D Reznik, K Hradil	American Physical Society (APS)	Physical Review B	2014
61ba95e71b5bc7b48bc50c78	RbOs 2 O 6	1979398846		Rb(OsO3)2			Oxides				6.4	K				header	abstract	4cbc79c5bd	Intrinsic thermodynamic properties of the pyrochlore superconductorRbOs2O6extracted by condensation energy analysis	10.1103/physrevb.71.214517	M BrÃ¼hwiler, S M Kazakov, J Karpinski, B Batlogg	American Physical Society (APS)	Physical Review B	2013
61ba95e71b5bc7b48bc50c79	RbOs 2 O 6	1823462198		Rb(OsO3)2			Oxides				6.4	K				body	paragraph	4cbc79c5bd	Intrinsic thermodynamic properties of the pyrochlore superconductorRbOs2O6extracted by condensation energy analysis	10.1103/physrevb.71.214517	M BrÃ¼hwiler, S M Kazakov, J Karpinski, B Batlogg	American Physical Society (APS)	Physical Review B	2013
61ba95e771dd2853b1c50c69	PdTe 2	443473108		Te2Pd			Chalcogenides				1.64	K	susceptibility			body	paragraph	046209fe1b	Superconductivity under pressure in the Dirac semimetal PdTe2	10.1088/1361-648x/ab49b5	H Leng, A Ohmura, L N Anh, F Ishikawa, T Naka, Y K Huang, A De Visser	IOP Publishing	Journal of Physics: Condensed Matter	2019
61ba95e771dd2853b1c50c6c	PdTe2	597263356		Te2Pd			Chalcogenides				1.64	K				header	abstract	046209fe1b	Superconductivity under pressure in the Dirac semimetal PdTe2	10.1088/1361-648x/ab49b5	H Leng, A Ohmura, L N Anh, F Ishikawa, T Naka, Y K Huang, A De Visser	IOP Publishing	Journal of Physics: Condensed Matter	2019
61ba95e80cb3d3a5e6c50c75	SmFeAsO	-1812992502		SmFeAsO			Iron-pnictides, Oxides, Pnictides				55	K				body	paragraph	09d0cc930e	Superconductivity in Epitaxial Thin Films of Co-Doped SrFe2As2with Bilayered FeAs Structures and their Magnetic Anisotropy	10.1143/apex.1.101702	Hidenori Hiramatsu, Takayoshi Katase, Toshio Kamiya, Masahiro Hirano, Hideo Hosono	IOP Publishing	Applied Physics Express	2008
61ba95e885b12ae79ac50c6e	R2	1435656905		R			Alloys				0.55	K	resistance			body	paragraph	b4c42489c3	Superconductivity in ropes of carbon nanotubes	10.1016/j.ssc.2004.05.044	M Ferrier, A De Martino, A Kasumov, S GuÃ©ron, M Kociak, R Egger, H Bouchiat	Elsevier BV	Solid State Communications	2004
61ba95e96a35f302ddc50c62	MgB 2	1282637034		MgB2			Alloys, Borides				39	K				body	paragraph	4ab062094d	Illumination effect by visible continuous-wave laser on bulk 40 K-superconductors		Jiro Kitagawa, Tatsuya Yoshika, Nobuhiro Gonda			2017
61ba95e9c2c99830dec50c6b	LaNiBN	937034121		LaNiBN			Nitrides, Borides				3.9	K				body	paragraph	67d745b83b	Electronic structures and phonon spectra in boronitride superconductors LaMBN (M=Ni, Pt)	10.1103/physrevb.87.144509	Myung-Chul Jung, Chang-Jong Kang, B I Min, Kwan-Woo Lee	American Physical Society (APS)	Physical Review B	2013
61ba95e9c2c99830dec50c6c	LaNiBN	1223907294		LaNiBN			Nitrides, Borides				3.9	K				header	abstract	67d745b83b	Electronic structures and phonon spectra in boronitride superconductors LaMBN (M=Ni, Pt)	10.1103/physrevb.87.144509	Myung-Chul Jung, Chang-Jong Kang, B I Min, Kwan-Woo Lee	American Physical Society (APS)	Physical Review B	2013
61ba95e9c2c99830dec50c6d	LaNiBN	871552446		LaNiBN			Nitrides, Borides				3.9	K				header	abstract	67d745b83b	Electronic structures and phonon spectra in boronitride superconductors LaMBN (M=Ni, Pt)	10.1103/physrevb.87.144509	Myung-Chul Jung, Chang-Jong Kang, B I Min, Kwan-Woo Lee	American Physical Society (APS)	Physical Review B	2013
61ba95e9c2c99830dec50c6e	LaPtBN	836947103		LaBPtN			Nitrides, Borides				5.4	K				header	abstract	67d745b83b	Electronic structures and phonon spectra in boronitride superconductors LaMBN (M=Ni, Pt)	10.1103/physrevb.87.144509	Myung-Chul Jung, Chang-Jong Kang, B I Min, Kwan-Woo Lee	American Physical Society (APS)	Physical Review B	2013
61ba95e9c2c99830dec50c6f	CaNiBN	-1951011481		CaNiBN			Nitrides, Borides				4.1	K		5000000000	Pa	header	abstract	67d745b83b	Electronic structures and phonon spectra in boronitride superconductors LaMBN (M=Ni, Pt)	10.1103/physrevb.87.144509	Myung-Chul Jung, Chang-Jong Kang, B I Min, Kwan-Woo Lee	American Physical Society (APS)	Physical Review B	2013
61ba95e9c2c99830dec50c70	LaNiBN	1079466139		LaNiBN			Nitrides, Borides				4.1	K				header	abstract	67d745b83b	Electronic structures and phonon spectra in boronitride superconductors LaMBN (M=Ni, Pt)	10.1103/physrevb.87.144509	Myung-Chul Jung, Chang-Jong Kang, B I Min, Kwan-Woo Lee	American Physical Society (APS)	Physical Review B	2013
61ba95e9c2c99830dec50c72	LaPtBN	1041013980		LaBPtN			Nitrides, Borides				6.7	K				header	abstract	67d745b83b	Electronic structures and phonon spectra in boronitride superconductors LaMBN (M=Ni, Pt)	10.1103/physrevb.87.144509	Myung-Chul Jung, Chang-Jong Kang, B I Min, Kwan-Woo Lee	American Physical Society (APS)	Physical Review B	2013
61ba95e9c2c99830dec50c73	n = 3 boronitride La 3 Ni 2 B 2 N 3	2023329487		La3Ni2B2N3			Nitrides, Borides				13	K	resistivity			header	abstract	67d745b83b	Electronic structures and phonon spectra in boronitride superconductors LaMBN (M=Ni, Pt)	10.1103/physrevb.87.144509	Myung-Chul Jung, Chang-Jong Kang, B I Min, Kwan-Woo Lee	American Physical Society (APS)	Physical Review B	2013
61ba95e91b93c0c6bec50c7d	Mg(B 0.9 C 0.1 ) 2	-31228167		Mg1B1.8C0.2			Carbides, Borides				22	K	electrical resistance			body	paragraph	f6b0a9527f	Two-band/two-gap superconductivity in carbon-substitutedMgB2evidenced by point-contact spectroscopy	10.1103/physrevb.68.020505	P Samuely, Z HoÄ¾anovÃ¡, P SzabÃ³, J KaÄmarÄÃ­k, R A Ribeiro, S L Budâ€™ko, P C Canfield	American Physical Society (APS)	Physical Review B	2011
61ba95e91b93c0c6bec50c7e	Mg(B 0.9 C 0.1 ) 2	-483688809		Mg1B1.8C0.2			Carbides, Borides				22	K				body	paragraph	f6b0a9527f	Two-band/two-gap superconductivity in carbon-substitutedMgB2evidenced by point-contact spectroscopy	10.1103/physrevb.68.020505	P Samuely, Z HoÄ¾anovÃ¡, P SzabÃ³, J KaÄmarÄÃ­k, R A Ribeiro, S L Budâ€™ko, P C Canfield	American Physical Society (APS)	Physical Review B	2011
61ba95e91b93c0c6bec50c7f	MgB 2	1600310080		MgB2			Alloys, Borides				22	K				body	paragraph	f6b0a9527f	Two-band/two-gap superconductivity in carbon-substitutedMgB2evidenced by point-contact spectroscopy	10.1103/physrevb.68.020505	P Samuely, Z HoÄ¾anovÃ¡, P SzabÃ³, J KaÄmarÄÃ­k, R A Ribeiro, S L Budâ€™ko, P C Canfield	American Physical Society (APS)	Physical Review B	2011
61ba95e91b93c0c6bec50c80	carbon-substituted Mg(B 0.9 C 0.1 ) 2	575248286		Mg1B1.8C0.2	carbon-substituted		Carbides, Borides				22	K				body	paragraph	f6b0a9527f	Two-band/two-gap superconductivity in carbon-substitutedMgB2evidenced by point-contact spectroscopy	10.1103/physrevb.68.020505	P Samuely, Z HoÄ¾anovÃ¡, P SzabÃ³, J KaÄmarÄÃ­k, R A Ribeiro, S L Budâ€™ko, P C Canfield	American Physical Society (APS)	Physical Review B	2011
61ba95e91b93c0c6bec50c81	MgB 2	1488644154		MgB2			Alloys, Borides				22	K				body	paragraph	f6b0a9527f	Two-band/two-gap superconductivity in carbon-substitutedMgB2evidenced by point-contact spectroscopy	10.1103/physrevb.68.020505	P Samuely, Z HoÄ¾anovÃ¡, P SzabÃ³, J KaÄmarÄÃ­k, R A Ribeiro, S L Budâ€™ko, P C Canfield	American Physical Society (APS)	Physical Review B	2011
61ba95e91b93c0c6bec50c82	pure MgB 2	-318205597		MgB2	pure		Alloys, Borides				22	K				body	paragraph	f6b0a9527f	Two-band/two-gap superconductivity in carbon-substitutedMgB2evidenced by point-contact spectroscopy	10.1103/physrevb.68.020505	P Samuely, Z HoÄ¾anovÃ¡, P SzabÃ³, J KaÄmarÄÃ­k, R A Ribeiro, S L Budâ€™ko, P C Canfield	American Physical Society (APS)	Physical Review B	2011
61ba95e91b93c0c6bec50c83	pure MgB 2	-318205597		MgB2	pure		Alloys, Borides				17	K				body	paragraph	f6b0a9527f	Two-band/two-gap superconductivity in carbon-substitutedMgB2evidenced by point-contact spectroscopy	10.1103/physrevb.68.020505	P Samuely, Z HoÄ¾anovÃ¡, P SzabÃ³, J KaÄmarÄÃ­k, R A Ribeiro, S L Budâ€™ko, P C Canfield	American Physical Society (APS)	Physical Review B	2011
61ba95e91b93c0c6bec50c84	pure MgB2	1819950830		MgB2	pure		Alloys, Borides				17	K				header	abstract	f6b0a9527f	Two-band/two-gap superconductivity in carbon-substitutedMgB2evidenced by point-contact spectroscopy	10.1103/physrevb.68.020505	P Samuely, Z HoÄ¾anovÃ¡, P SzabÃ³, J KaÄmarÄÃ­k, R A Ribeiro, S L Budâ€™ko, P C Canfield	American Physical Society (APS)	Physical Review B	2011
61ba95e91b93c0c6bec50c85	pure MgB 2	-358628097		MgB2	pure		Alloys, Borides				22	K				body	paragraph	f6b0a9527f	Two-band/two-gap superconductivity in carbon-substitutedMgB2evidenced by point-contact spectroscopy	10.1103/physrevb.68.020505	P Samuely, Z HoÄ¾anovÃ¡, P SzabÃ³, J KaÄmarÄÃ­k, R A Ribeiro, S L Budâ€™ko, P C Canfield	American Physical Society (APS)	Physical Review B	2011
61ba95e920fc3eae4bc50c76	MgB 2	1527147464		MgB2			Alloys, Borides				20	K				body	paragraph	2bdfd340f9	All magnesium diboride Josephson junctions with MgO and native oxide barriers	10.1063/1.3332575	M V Costache, J S Moodera	AIP Publishing	Applied Physics Letters	2010
61ba95e920fc3eae4bc50c77	Magnesium diboride (MgB 2 )	268145197	Magnesium diboride	MgB2							40	K				body	paragraph	2bdfd340f9	All magnesium diboride Josephson junctions with MgO and native oxide barriers	10.1063/1.3332575	M V Costache, J S Moodera	AIP Publishing	Applied Physics Letters	2010
61ba95e961d1c9d20fc50c6c	Ti 0.6 V 0.4	941652204		Ti0.6V0.4			Alloys				7.06	K	resistivity			body	paragraph	2a17e4b8ce	Spin-fluctuations in Ti0.6V0.4 alloy and its influence on the superconductivity	10.1016/j.physb.2013.11.043	Md D Matin, L S Sharath Chandra, Radhakishan Meena, M K Chattopadhyay, A K Sinha, M N Singh, S B Roy	Elsevier BV	Physica B: Condensed Matter	2013
61ba95e961d1c9d20fc50c6d	Ti 0.6 V 0.4	1010976440		Ti0.6V0.4			Alloys				7.15	K	resistivity			body	paragraph	2a17e4b8ce	Spin-fluctuations in Ti0.6V0.4 alloy and its influence on the superconductivity	10.1016/j.physb.2013.11.043	Md D Matin, L S Sharath Chandra, Radhakishan Meena, M K Chattopadhyay, A K Sinha, M N Singh, S B Roy	Elsevier BV	Physica B: Condensed Matter	2013
61ba95e961d1c9d20fc50c6e	Ti 0.6 V 0.4	770310014		Ti0.6V0.4			Alloys				5.4	K				body	paragraph	2a17e4b8ce	Spin-fluctuations in Ti0.6V0.4 alloy and its influence on the superconductivity	10.1016/j.physb.2013.11.043	Md D Matin, L S Sharath Chandra, Radhakishan Meena, M K Chattopadhyay, A K Sinha, M N Singh, S B Roy	Elsevier BV	Physica B: Condensed Matter	2013
61ba95e961d1c9d20fc50c6f	Ti 0.6 V 0.4	918571308		Ti0.6V0.4			Alloys				7.06	K	Magneto-resistance			body	paragraph	2a17e4b8ce	Spin-fluctuations in Ti0.6V0.4 alloy and its influence on the superconductivity	10.1016/j.physb.2013.11.043	Md D Matin, L S Sharath Chandra, Radhakishan Meena, M K Chattopadhyay, A K Sinha, M N Singh, S B Roy	Elsevier BV	Physica B: Condensed Matter	2013
61ba95e961d1c9d20fc50c70	Ti 0.6 V 0.4	1322915818		Ti0.6V0.4			Alloys				6.63	K	heat capacity			body	figure	2a17e4b8ce	Spin-fluctuations in Ti0.6V0.4 alloy and its influence on the superconductivity	10.1016/j.physb.2013.11.043	Md D Matin, L S Sharath Chandra, Radhakishan Meena, M K Chattopadhyay, A K Sinha, M N Singh, S B Roy	Elsevier BV	Physica B: Condensed Matter	2013
61ba95e961d1c9d20fc50c71	Ti 0.6 V 0.4	818443018		Ti0.6V0.4			Alloys				14.3	K				body	paragraph	2a17e4b8ce	Spin-fluctuations in Ti0.6V0.4 alloy and its influence on the superconductivity	10.1016/j.physb.2013.11.043	Md D Matin, L S Sharath Chandra, Radhakishan Meena, M K Chattopadhyay, A K Sinha, M N Singh, S B Roy	Elsevier BV	Physica B: Condensed Matter	2013
61ba95eaa013f06956c50c75	pristine FeSe	-1278393109		FeSe			Iron-chalcogenides, Chalcogenides				8	K				body	paragraph	1f5dcdb9d2	Electric-field-controlled superconductorâ€“ferromagnetic insulator transition	10.1016/j.scib.2019.04.022	Likuan Ma, Bin Lei, Naizhou Wang, Kaishuai Yang, Dayong Liu, Fanbao Meng, Chao Shang, Zeliang Sun, Jianhua Cui, Changsheng Zhu, Tao Wu, Zhe Sun, Liangjian Zou, Xianhui Chen	Elsevier BV	Science Bulletin	2019
61ba95eaa013f06956c50c77	polycrystalline (Li0.8Fe0.2)OHFeSe	-768373323		Li0.8Fe1.2H1Se1O1		polycrystalline	Hydrides, Iron-chalcogenides, Chalcogenides, Oxides				43	K				body	paragraph	1f5dcdb9d2	Electric-field-controlled superconductorâ€“ferromagnetic insulator transition	10.1016/j.scib.2019.04.022	Likuan Ma, Bin Lei, Naizhou Wang, Kaishuai Yang, Dayong Liu, Fanbao Meng, Chao Shang, Zeliang Sun, Jianhua Cui, Changsheng Zhu, Tao Wu, Zhe Sun, Liangjian Zou, Xianhui Chen	Elsevier BV	Science Bulletin	2019
61ba95eaa013f06956c50c79	(Li0.8Fe0.2)OHFeSe	-1776480335		Li0.8Fe1.2H1Se1O1			Hydrides, Iron-chalcogenides, Chalcogenides, Oxides				43	K				body	paragraph	1f5dcdb9d2	Electric-field-controlled superconductorâ€“ferromagnetic insulator transition	10.1016/j.scib.2019.04.022	Likuan Ma, Bin Lei, Naizhou Wang, Kaishuai Yang, Dayong Liu, Fanbao Meng, Chao Shang, Zeliang Sun, Jianhua Cui, Changsheng Zhu, Tao Wu, Zhe Sun, Liangjian Zou, Xianhui Chen	Elsevier BV	Science Bulletin	2019
61ba95ea3961c0f52fc50c67	Bi nanoparticles	1499808578	Bi nanoparticles	Bi							2.48	K				header	abstract	aa1b6c4e6a	Magnetic-field-induced superconductorâ€“metal-insulator transitions in bismuth metal graphite	10.1103/physrevb.66.014533	Masatsugu Suzuki, Itsuko S Suzuki, Robert Lee, JÃ¼rgen Walter	American Physical Society (APS)	Physical Review B	2013
61ba95ead52116ffe1c50c64	Sc 3 CoC 4	-438954809		Sc3CoC4			Carbides				4.5	K				body	figure	79aa3524f6	Low-field extension for magnetometers (TinyBee) used for investigations on low-dimensional superconductors withBc1< 5 G	10.1088/0957-0233/23/8/085002	Manuel Presnitz, Michael Herzinger, Ernst-Wilhelm Scheidt, Wolfgang Scherer, Michael Baenitz, Michael Marz	IOP Publishing	Measurement Science and Technology	2012
61ba95eba01e2beb09c50c6b	MgB 2	1282637034		MgB2			Alloys, Borides				39	K				body	paragraph	1314972813	Attractive Vortex Interaction and the Intermediate-Mixed State of Superconductors	10.1007/s10948-010-1046-8	Ernst Helmut Brandt, Mukunda P Das	Springer Science and Business Media LLC	Journal of Superconductivity and Novel Magnetism	2010
61ba95eba01e2beb09c50c6c	MgB 2	1444364996		MgB2			Alloys, Borides				39	K				body	paragraph	1314972813	Attractive Vortex Interaction and the Intermediate-Mixed State of Superconductors	10.1007/s10948-010-1046-8	Ernst Helmut Brandt, Mukunda P Das	Springer Science and Business Media LLC	Journal of Superconductivity and Novel Magnetism	2010
61ba95eb85b12ae79ac50c6f	MgB 2	1298042576		MgB2			Alloys, Borides				40	K				body	figure	d9ede81769	MGB2: Superconductivity and Pressure Effects	10.1007/978-94-010-0221-9_4	V A Ivanov, J J Betouras, F M Peeters	Springer Netherlands		2002
61ba95eb6a35f302ddc50c64	PdH	1543143520		HPd			Hydrides, Alloys				7.6	K				body	paragraph	17b80ec1f0	Strong correlation between bonding network and critical temperature in hydrogen-based superconductors		Francesco Belli, J Contreras-Garcia, Ion Errea			2021
61ba95eb6a35f302ddc50c65	BH 3	2146257220		BH3			Hydrides, Alloys, Borides				135	K				body	figure	17b80ec1f0	Strong correlation between bonding network and critical temperature in hydrogen-based superconductors		Francesco Belli, J Contreras-Garcia, Ion Errea			2021
61ba95eb6a35f302ddc50c66	Si 2 H 6	-1321054347		SiH3			Hydrides, Alloys				153	K				body	paragraph	17b80ec1f0	Strong correlation between bonding network and critical temperature in hydrogen-based superconductors		Francesco Belli, J Contreras-Garcia, Ion Errea			2021
61ba95eb6a35f302ddc50c67	H 3 S	-528635079		H3S			Hydrides, Chalcogenides				200	K				body	paragraph	17b80ec1f0	Strong correlation between bonding network and critical temperature in hydrogen-based superconductors		Francesco Belli, J Contreras-Garcia, Ion Errea			2021
61ba95eb6a35f302ddc50c68	BeH 2	-1061982653		BeH2			Hydrides, Alloys				45	K				body	paragraph	17b80ec1f0	Strong correlation between bonding network and critical temperature in hydrogen-based superconductors		Francesco Belli, J Contreras-Garcia, Ion Errea			2021
61ba95eb6a35f302ddc50c6b	LaH 10	1491867287		LaH10			Hydrides, Alloys				200	K				body	paragraph	17b80ec1f0	Strong correlation between bonding network and critical temperature in hydrogen-based superconductors		Francesco Belli, J Contreras-Garcia, Ion Errea			2021
61ba95eb6a35f302ddc50c6c	Si 2 H 6	-1211292145		SiH3			Hydrides, Alloys				97	K				body	paragraph	17b80ec1f0	Strong correlation between bonding network and critical temperature in hydrogen-based superconductors		Francesco Belli, J Contreras-Garcia, Ion Errea			2021
61ba95eb6a35f302ddc50c6d	TeH 4 (150)	-438408615		TeH4			Hydrides, Chalcogenides				150	K				body	paragraph	17b80ec1f0	Strong correlation between bonding network and critical temperature in hydrogen-based superconductors		Francesco Belli, J Contreras-Garcia, Ion Errea			2021
61ba95ebc2c99830dec50c74	LaOFeAs 1	-388587442		LaFeAsO			Iron-pnictides, Oxides, Pnictides				26	K				body	paragraph	ecbb992e43	Static and dynamical susceptibility ofLaO1âˆ’xFxFeAs	10.1103/physrevb.81.104503	M Monni, F Bernardini, G Profeta, A Sanna, S Sharma, J K Dewhurst, C Bersier, A Continenza, E K U Gross, S Massidda	American Physical Society (APS)	Physical Review B	2010
61ba95eb5cc438644dc50c71	CeCoIn 5	-516148933		CeIn5Co			Alloys				2.3	K				body	paragraph	47cb5298f1	Two-channel point-contact tunneling theory of superconductors	10.1103/physrevb.90.104512	Mikael FogelstrÃ¶m, Matthias J Graf, V A Sidorov, Xin Lu, E D Bauer, J D Thompson	American Physical Society (APS)	Physical Review B	2014
61ba95eb5cc438644dc50c72	CeRhIn5	565070435		CeIn5Rh			Alloys				2	K		2000000000	Pa	body	paragraph	47cb5298f1	Two-channel point-contact tunneling theory of superconductors	10.1103/physrevb.90.104512	Mikael FogelstrÃ¶m, Matthias J Graf, V A Sidorov, Xin Lu, E D Bauer, J D Thompson	American Physical Society (APS)	Physical Review B	2014
61ba95eb5cc438644dc50c73	CeCoIn5	29478973		CeIn5Co			Alloys				2.3	K		101325	Pa	body	figure	47cb5298f1	Two-channel point-contact tunneling theory of superconductors	10.1103/physrevb.90.104512	Mikael FogelstrÃ¶m, Matthias J Graf, V A Sidorov, Xin Lu, E D Bauer, J D Thompson	American Physical Society (APS)	Physical Review B	2014
61ba95eb5cc438644dc50c74	CeRhIn 5	-1027208187		CeIn5Rh			Alloys				2	K		1.8 and 2.0 GPa		body	paragraph	47cb5298f1	Two-channel point-contact tunneling theory of superconductors	10.1103/physrevb.90.104512	Mikael FogelstrÃ¶m, Matthias J Graf, V A Sidorov, Xin Lu, E D Bauer, J D Thompson	American Physical Society (APS)	Physical Review B	2014
61ba95eb3af0453d0cc50c76	single-layer FeSe on SrTiO3(001)	530259527		FeSe			Iron-chalcogenides, Chalcogenides		SrTiO3(001		65	K				header	abstract	af80c5689a	Plain s-wave superconductivity in single-layer FeSe on SrTiO3 probed by scanning tunnelling microscopy	10.1038/nphys3450	Q Fan, W H Zhang, X Liu, Y J Yan, M Q Ren, R Peng, H C Xu, B P Xie, J P Hu, T Zhang, D L Feng	Springer Science and Business Media LLC	Nature Physics	2015
61ba95eb5ad933a7cac50c6e	Nb	-434281784		Nb			Alloys				9.25	K				body	paragraph	4525a13788	Tunable Negative Permeability in a Three-Dimensional Superconducting Metamaterial	10.1103/physrevapplied.3.054010	C Kurter, T Lan, L Sarytchev, Steven M Anlage	American Physical Society (APS)	Physical Review Applied	2015
61ba95eca5c5381c2ec50c63	CeCoIn 5	-521920563		CeIn5Co			Alloys				2.3	K				body	paragraph	a72b808ecd	Spectroscopic Evidence for Multiple Order Parameter Components in the Heavy Fermion SuperconductorCeCoIn5	10.1103/physrevlett.94.107005	P M C Rourke, M A Tanatar, C S Turel, J Berdeklis, C Petrovic, J Y T Wei	American Physical Society (APS)	Physical Review Letters	2013
61ba95ec1b5bc7b48bc50c7c	bulk FeSe	724140159		FeSe			Iron-chalcogenides, Chalcogenides				8.5	K				body	paragraph	b7b3997882	Reemergence of high-Tc superconductivity in the (Li1-xFe x )OHFe1-ySe under high pressure	10.1038/s41467-018-02843-7	J P Sun, P Shahi, H X Zhou, Y L Huang, K Y Chen, B S Wang, S L Ni, N N Li, K Zhang, W G Yang, Y Uwatoko, G Xing, J P Sun, D J Singh, K Jin, F Zhou, G M Zhang, X L Dong, Z X Zhao, J-G Cheng	Springer Science and Business Media LLC	Nature Communications	2018
61ba95ec1b5bc7b48bc50c81	Cs0.4(NH3)yFeSe	-342195823		Cs0.4			Alloys				50	K				body	paragraph	b7b3997882	Reemergence of high-Tc superconductivity in the (Li1-xFe x )OHFe1-ySe under high pressure	10.1038/s41467-018-02843-7	J P Sun, P Shahi, H X Zhou, Y L Huang, K Y Chen, B S Wang, S L Ni, N N Li, K Zhang, W G Yang, Y Uwatoko, G Xing, J P Sun, D J Singh, K Jin, F Zhou, G M Zhang, X L Dong, Z X Zhao, J-G Cheng	Springer Science and Business Media LLC	Nature Communications	2018
61ba95ec61d1c9d20fc50c72	CeCoIn 5	-512300711		CeIn5Co			Alloys				0.7	K	Magnetization			body	paragraph	bf5e15fb05	Possible Fulde-Ferrell-Larkin-Ovchinnikov Superconducting State inCeCoIn5	10.1103/physrevlett.91.187004	A Bianchi, R Movshovich, C Capan, P G Pagliuso, J L Sarrao	American Physical Society (APS)	Physical Review Letters	2013
61ba95ec2a711de29cc50c66	SrPtAs	-644386446		SrAsPt			Pnictides				0.019	K				body	paragraph	6eda5766a4	Evidence for superconductivity with broken time-reversal symmetry in locally noncentrosymmetric SrPtAs	10.1103/physrevb.87.180503	P K Biswas, H Luetkens, T Neupert, T StÃ¼rzer, C Baines, G Pascua, A P Schnyder, M H Fischer, J Goryo, M R Lees, H Maeter, F BrÃ¼ckner, H-H Klauss, M Nicklas, P J Baker, A D Hillier, M Sigrist, A Amato, D Johrendt	American Physical Society (APS)	Physical Review B	2013
61ba95ede614176f2ec50c72	super oxygenated La214	1333453747	La214	La	super oxygenated						37	K				body	paragraph	3f4895f5b5	Ugo Fano and shape resonances	10.1063/1.1536357	Antonio Bianconi	AIP		2003
61ba95ed4217bb9076c50c75	Cu doped Bi 2 Se 3	291550613		Bi2Se3	Cu		Chalcogenides				3.8	K				body	paragraph	c9aefb3b8f	Effect of Fermi surface evolution on superconducting gap in superconducting topological insulator	10.1088/0953-2048/27/10/104002	Tatsuki Hashimoto, Keiji Yada, Ai Yamakage, Masatoshi Sato, Yukio Tanaka	IOP Publishing	Superconductor Science and Technology	2014
61ba95ed6a35f302ddc50c78	undoped SrFe 2 As 2	402834227		Sr(FeAs)2	undoped		Iron-pnictides, Pnictides				21	K				body	figure	67fa3e6ad6	Annealing effects on superconductivity in SrFe2-xNixAs2	10.1016/j.physc.2009.11.079	S R Saha, N P Butch, K Kirshenbaum, Johnpierre Paglione	Elsevier BV	Physica C: Superconductivity and its Applications	2014
61ba95ed3af0453d0cc50c77	SmAsFeO 0.9 F 0.1	1626461428		Sm1Fe1As1O0.9F0.1			Iron-pnictides, Pnictides, Oxides, Fluorides				52	K				body	figure	372afdc3ae	MÃ¶ssbauer Spectroscopy Determination of Iron Foreign Phases in the Superconducting Systems; RAsFeO1âˆ’x , RAsFeO1âˆ’x F x , and Sr1âˆ’x K x Fe2As2	10.1007/s10948-008-0333-0	I Nowik, I Felner	Springer Science and Business Media LLC	Journal of Superconductivity and Novel Magnetism	2008
61ba95ed3af0453d0cc50c78	SmAsFeO 0.85	609788894		Sm1Fe1As1O0.85			Iron-pnictides, Oxides, Pnictides				52.6	K				body	figure	372afdc3ae	MÃ¶ssbauer Spectroscopy Determination of Iron Foreign Phases in the Superconducting Systems; RAsFeO1âˆ’x , RAsFeO1âˆ’x F x , and Sr1âˆ’x K x Fe2As2	10.1007/s10948-008-0333-0	I Nowik, I Felner	Springer Science and Business Media LLC	Journal of Superconductivity and Novel Magnetism	2008
61ba95ed3af0453d0cc50c79	SmAsFeO	-1710340304		SmFeAsO			Iron-pnictides, Oxides, Pnictides				200	K				body	figure	372afdc3ae	MÃ¶ssbauer Spectroscopy Determination of Iron Foreign Phases in the Superconducting Systems; RAsFeO1âˆ’x , RAsFeO1âˆ’x F x , and Sr1âˆ’x K x Fe2As2	10.1007/s10948-008-0333-0	I Nowik, I Felner	Springer Science and Business Media LLC	Journal of Superconductivity and Novel Magnetism	2008
61ba95ee7f36ec6458c50c6e	MgB 2	1644618764		MgB2			Alloys, Borides				39	K				body	paragraph	463031c31c	Upper and lower critical magnetic fields of superconductingNdFeAsO1âˆ’xFxsingle crystals studied by Hall-probe magnetization and specific heat	10.1103/physrevb.79.020508	Z Pribulova, T Klein, J Kacmarcik, C Marcenat, M Konczykowski, S L Budâ€™ko, M Tillman, P C Canfield	American Physical Society (APS)	Physical Review B	2014
61ba95eefa2141a3e5c50c65	Mo 8 Ga 41	-833423442		Ga41Mo8			Alloys				9.7	K				body	paragraph	8e0fd0dd42	Two-gap superconductivity in Mo8Ga41 and its evolution upon vanadium substitution	10.1103/physrevb.96.134504	V Yu. Verchenko, R Khasanov, Z Guguchia, A A Tsirlin, A V Shevelkov	American Physical Society (APS)	Physical Review B	2017
61ba95eefa2141a3e5c50c69	Mo 8 Ga 41	-837270258		Ga41Mo8			Alloys				9.8	K				body	paragraph	8e0fd0dd42	Two-gap superconductivity in Mo8Ga41 and its evolution upon vanadium substitution	10.1103/physrevb.96.134504	V Yu. Verchenko, R Khasanov, Z Guguchia, A A Tsirlin, A V Shevelkov	American Physical Society (APS)	Physical Review B	2017
61ba95eefa2141a3e5c50c6a	Mo8Ga41	-1521424308		Ga41Mo8			Alloys				9.8	K				header	abstract	8e0fd0dd42	Two-gap superconductivity in Mo8Ga41 and its evolution upon vanadium substitution	10.1103/physrevb.96.134504	V Yu. Verchenko, R Khasanov, Z Guguchia, A A Tsirlin, A V Shevelkov	American Physical Society (APS)	Physical Review B	2017
61ba95eefa2141a3e5c50c6c	Mo 7 VGa 41	-281466200		VGa41Mo7			Alloys				9.2	K				body	figure	8e0fd0dd42	Two-gap superconductivity in Mo8Ga41 and its evolution upon vanadium substitution	10.1103/physrevb.96.134504	V Yu. Verchenko, R Khasanov, Z Guguchia, A A Tsirlin, A V Shevelkov	American Physical Society (APS)	Physical Review B	2017
61ba95ef783c1e8128c50c7c	La 1.84 Sr 0.16 CuO 4	-1186470723		Sr0.16La1.84Cu1O4			Oxides, Cuprates				38.5	K				body	figure	bd36ed5d54	Bosons in high-temperature superconductors: an experimental survey	10.1088/0034-4885/74/6/066501	Jules P Carbotte, Thomas Timusk, Jungseek Hwang	IOP Publishing	Reports on Progress in Physics	2011
61ba95ef783c1e8128c50c83	MgB 2	1681160704		MgB2			Alloys, Borides				40	K				body	paragraph	bd36ed5d54	Bosons in high-temperature superconductors: an experimental survey	10.1088/0034-4885/74/6/066501	Jules P Carbotte, Thomas Timusk, Jungseek Hwang	IOP Publishing	Reports on Progress in Physics	2011
61ba95ef783c1e8128c50c84	Y124	24957264	Y124	Y							82	K				body	figure	bd36ed5d54	Bosons in high-temperature superconductors: an experimental survey	10.1088/0034-4885/74/6/066501	Jules P Carbotte, Thomas Timusk, Jungseek Hwang	IOP Publishing	Reports on Progress in Physics	2011
61ba95ef783c1e8128c50c86	overdoped Bi2212	2035939702	Bi2212	Bi	overdoped						65	K				body	paragraph	bd36ed5d54	Bosons in high-temperature superconductors: an experimental survey	10.1088/0034-4885/74/6/066501	Jules P Carbotte, Thomas Timusk, Jungseek Hwang	IOP Publishing	Reports on Progress in Physics	2011
61ba95ef783c1e8128c50c87	Cu 4 O 8 (Y124)	-625052711	Y124	CuO2			Oxides, Cuprates				82	K				body	figure	bd36ed5d54	Bosons in high-temperature superconductors: an experimental survey	10.1088/0034-4885/74/6/066501	Jules P Carbotte, Thomas Timusk, Jungseek Hwang	IOP Publishing	Reports on Progress in Physics	2011
61ba95ef783c1e8128c50c89	Bi2212 (n =2) OP (optimally doped)	1741501370	Bi2212	Bi						n=2) OP (optimally doped	90	K				body	figure	bd36ed5d54	Bosons in high-temperature superconductors: an experimental survey	10.1088/0034-4885/74/6/066501	Jules P Carbotte, Thomas Timusk, Jungseek Hwang	IOP Publishing	Reports on Progress in Physics	2011
61ba95ef783c1e8128c50c8e	Bi2223 (n =3) UD (underdoped)	398356505	Bi2223	Bi						n=3	100	K				body	figure	bd36ed5d54	Bosons in high-temperature superconductors: an experimental survey	10.1088/0034-4885/74/6/066501	Jules P Carbotte, Thomas Timusk, Jungseek Hwang	IOP Publishing	Reports on Progress in Physics	2011
61ba95ef783c1e8128c50c8f	underdoped sample UD35	816894099		D35U	underdoped		Alloys				35	K				body	paragraph	bd36ed5d54	Bosons in high-temperature superconductors: an experimental survey	10.1088/0034-4885/74/6/066501	Jules P Carbotte, Thomas Timusk, Jungseek Hwang	IOP Publishing	Reports on Progress in Physics	2011
61ba95ef783c1e8128c50c92	Bi2201 (n =1) UD (underdoped)	-347607327	Bi2201	Bi						n=1	18	K				body	figure	bd36ed5d54	Bosons in high-temperature superconductors: an experimental survey	10.1088/0034-4885/74/6/066501	Jules P Carbotte, Thomas Timusk, Jungseek Hwang	IOP Publishing	Reports on Progress in Physics	2011
61ba95ef783c1e8128c50c95	Bi2212	-1599091244	Bi2212	Bi							90	K				body	paragraph	bd36ed5d54	Bosons in high-temperature superconductors: an experimental survey	10.1088/0034-4885/74/6/066501	Jules P Carbotte, Thomas Timusk, Jungseek Hwang	IOP Publishing	Reports on Progress in Physics	2011
61ba95f0a01e2beb09c50c6f	OPT96	1219345883		T96PO			Oxides, Pnictides				96	K				body	paragraph	1ed7919862	Evolution of electronâ€“boson spectral density in the underdoped region of Bi2Sr2âˆ’xLaxCuO6	10.1088/0953-8984/25/16/165703	Jungseek Hwang, J P Carbotte	IOP Publishing	Journal of Physics: Condensed Matter	2013
61ba95f0a01e2beb09c50c70	UD11	136152621		D11U			Alloys				11	K				body	paragraph	1ed7919862	Evolution of electronâ€“boson spectral density in the underdoped region of Bi2Sr2âˆ’xLaxCuO6	10.1088/0953-8984/25/16/165703	Jungseek Hwang, J P Carbotte	IOP Publishing	Journal of Physics: Condensed Matter	2013
61ba95f1a013f06956c50c7f	Co-doped ZnO thin films	-609379590		ZnO	Co	thin films	Oxides				300	K				body	paragraph	6ef18a43c5	A key to room-temperature ferromagnetism in Fe-doped ZnO: Cu	10.1063/1.1525885	S-J Han, J W Song, C-H Yang, S H Park, J-H Park, Y H Jeong, K W Rhie	AIP Publishing	Applied Physics Letters	2002
61ba95f1a013f06956c50c80	Zn 0.94 Fe 0.05 Cu 0.01 O	2120800354		Zn0.94Fe0.05Cu0.01O1			Oxides, Cuprates				300	K				body	paragraph	6ef18a43c5	A key to room-temperature ferromagnetism in Fe-doped ZnO: Cu	10.1063/1.1525885	S-J Han, J W Song, C-H Yang, S H Park, J-H Park, Y H Jeong, K W Rhie	AIP Publishing	Applied Physics Letters	2002
61ba95f2a01e2beb09c50c71	magnesium diboride	-439966339	magnesium diboride	MgB2							39	K				body	paragraph	12bbf7aa39	Tunneling Spectroscopy in Small Grains of SuperconductingMgB2	10.1103/physrevlett.86.5582	G Rubio-Bollinger, H Suderow, S Vieira	American Physical Society (APS)	Physical Review Letters	2001
61ba95f27ecf8b73e6c50c71	MgB 2	1498282284		MgB2			Alloys, Borides				1	K				body	paragraph	b179ae69ce
61ba95f249d0b378c6c50c6d	tin	-1694574888	tin	Sn							0.04	K				body	paragraph	093b345410	Surface enhancement of superconductivity in tin	10.1103/physrevb.72.174510	V F Kozhevnikov, M J Van Bael, W Vinckx, K Temst, C Van Haesendonck, J O Indekeu	American Physical Society (APS)	Physical Review B	2005
61ba95f21b93c0c6bec50c8d	FeSe	1400216056		FeSe			Iron-chalcogenides, Chalcogenides				36.7	K		8900000000	Pa	body	paragraph	4297c6ce68	Flux-free growth of large superconducting crystal of FeSe by traveling-solvent floating-zone technique	10.1088/0953-2048/27/12/122001	Mingwei Ma, Dongna Yuan, Yue Wu, Huaxue Zhou, Xiaoli Dong, Fang Zhou	IOP Publishing	Superconductor Science and Technology	2014
61ba95f21b93c0c6bec50c8e	FeSe	1606223176		FeSe			Iron-chalcogenides, Chalcogenides				8	K				body	paragraph	4297c6ce68	Flux-free growth of large superconducting crystal of FeSe by traveling-solvent floating-zone technique	10.1088/0953-2048/27/12/122001	Mingwei Ma, Dongna Yuan, Yue Wu, Huaxue Zhou, Xiaoli Dong, Fang Zhou	IOP Publishing	Superconductor Science and Technology	2014
61ba95f25ad933a7cac50c71	Na doping in SrBi 3	-268630688		SrBi3	Na		Alloys				9	K				body	paragraph	1ef5522cd2	Hydrostatic pressure effect on the superconducting properties of BaBi3and SrBi3single crystals	10.1088/1361-6668/30/2/025015	Rajveer Jha, Marcos A Avila, Raquel A Ribeiro	IOP Publishing	Superconductor Science and Technology	2016
61ba95f25ad933a7cac50c72	BaBi 3	-1367066068		BaBi3			Alloys				5.9	K	heat capacity			body	paragraph	1ef5522cd2	Hydrostatic pressure effect on the superconducting properties of BaBi3and SrBi3single crystals	10.1088/1361-6668/30/2/025015	Rajveer Jha, Marcos A Avila, Raquel A Ribeiro	IOP Publishing	Superconductor Science and Technology	2016
61ba95f25ad933a7cac50c73	BaBi 3 single crystal	1475572871		BaBi3		single crystal	Alloys				6.6	K		500000000	Pa	body	figure	1ef5522cd2	Hydrostatic pressure effect on the superconducting properties of BaBi3and SrBi3single crystals	10.1088/1361-6668/30/2/025015	Rajveer Jha, Marcos A Avila, Raquel A Ribeiro	IOP Publishing	Superconductor Science and Technology	2016
61ba95f25ad933a7cac50c75	SrBi 3	182887762		SrBi3			Alloys				5.6	K		101325	Pa	body	figure	1ef5522cd2	Hydrostatic pressure effect on the superconducting properties of BaBi3and SrBi3single crystals	10.1088/1361-6668/30/2/025015	Rajveer Jha, Marcos A Avila, Raquel A Ribeiro	IOP Publishing	Superconductor Science and Technology	2016
61ba95f25ad933a7cac50c76	SrBi 3	173274940		SrBi3			Alloys				5.6	K	magnetic susceptibility			header	abstract	1ef5522cd2	Hydrostatic pressure effect on the superconducting properties of BaBi3and SrBi3single crystals	10.1088/1361-6668/30/2/025015	Rajveer Jha, Marcos A Avila, Raquel A Ribeiro	IOP Publishing	Superconductor Science and Technology	2016
61ba95f25ad933a7cac50c77	SrBi 3 single crystal	1750148877		SrBi3		single crystal	Alloys				5.6	K				body	figure	1ef5522cd2	Hydrostatic pressure effect on the superconducting properties of BaBi3and SrBi3single crystals	10.1088/1361-6668/30/2/025015	Rajveer Jha, Marcos A Avila, Raquel A Ribeiro	IOP Publishing	Superconductor Science and Technology	2016
61ba95f25ad933a7cac50c78	BaBi 3	-1374756888		BaBi3			Alloys				6	K		101325	Pa	body	figure	1ef5522cd2	Hydrostatic pressure effect on the superconducting properties of BaBi3and SrBi3single crystals	10.1088/1361-6668/30/2/025015	Rajveer Jha, Marcos A Avila, Raquel A Ribeiro	IOP Publishing	Superconductor Science and Technology	2016
61ba95f25ad933a7cac50c79	SrBi 3	398516140		SrBi3			Alloys				5.75	K				body	paragraph	1ef5522cd2	Hydrostatic pressure effect on the superconducting properties of BaBi3and SrBi3single crystals	10.1088/1361-6668/30/2/025015	Rajveer Jha, Marcos A Avila, Raquel A Ribeiro	IOP Publishing	Superconductor Science and Technology	2016
61ba95f31b5bc7b48bc50c87	Si	-1302170817		Si			Alloys				0.35	K				body	paragraph	bdc34e3e9c	Superconductivity in Shear Strained Semiconductors	10.1088/0256-307X/38/8/086301	Chang Liu, Xianqi Song, Quan Li, Yanming Ma, Changfeng Chen
61ba95f31b5bc7b48bc50c88	SiC	1047307008		SiC			Carbides				8.1	K				body	paragraph	bdc34e3e9c	Superconductivity in Shear Strained Semiconductors	10.1088/0256-307X/38/8/086301	Chang Liu, Xianqi Song, Quan Li, Yanming Ma, Changfeng Chen
61ba95f37f36ec6458c50c73	H 3 S	-191678706		H3S			Hydrides, Chalcogenides				203	K		1.5E+11	Pa	body	paragraph	871bfab0dc	Unbalanced Superconductivity Induced by the Constant Electron-Phonon Coupling on a Square Lattice	10.1002/andp.201800139	Kamila A Szewczyk, RadosÅ‚aw SzczÈ©Å›niak, Dominik SzczÈ©Å›niak	Wiley	Annalen der Physik	2019
61ba95f3a013f06956c50c81	niobium thin film	1889836620	niobium	Nb		thin film					6.6	K				body	figure	9559eb2311	Interference effects of the superconducting pairing wavefunction due to the Fuldeâ€“Ferrellâ€“Larkinâ€“Ovchinnikov like state in ferromagnet/superconductor bilayers	10.1088/0953-2048/24/9/095004	V I Zdravkov, J Kehrle, G Obermeier, A Ullrich, S Gsell, D Lenk, C MÃ¼ller, R Morari, A S Sidorenko, V V Ryazanov, L R Tagirov, R Tidecks, S Horn	IOP Publishing	Superconductor Science and Technology	2011
61ba95f385fc223534c50c6f	exfoliated NbSe 2	-1639277869		NbSe2			Chalcogenides				6	K				body	paragraph	3c4fb609a4	Ising Superconductivity and Quantum Phase Transition in Macro-Size Monolayer NbSe2	10.1021/acs.nanolett.7b03026	Ying Xing, Kun Zhao, Pujia Shan, Feipeng Zheng, Yangwei Zhang, Hailong Fu, Yi Liu, Mingliang Tian, Chuanying Xi, Haiwen Liu, Ji Feng, Xi Lin, Shuaihua Ji, Xi Chen, Qi-Kun Xue, Jian Wang	American Chemical Society (ACS)	Nano Letters	2017
61ba95f385fc223534c50c71	NbSe 2	199922535		NbSe2			Chalcogenides				6.61	K	electrical transport			body	figure	3c4fb609a4	Ising Superconductivity and Quantum Phase Transition in Macro-Size Monolayer NbSe2	10.1021/acs.nanolett.7b03026	Ying Xing, Kun Zhao, Pujia Shan, Feipeng Zheng, Yangwei Zhang, Hailong Fu, Yi Liu, Mingliang Tian, Chuanying Xi, Haiwen Liu, Ji Feng, Xi Lin, Shuaihua Ji, Xi Chen, Qi-Kun Xue, Jian Wang	American Chemical Society (ACS)	Nano Letters	2017
61ba95f385fc223534c50c73	monolayer NbSe 2	-1220370167		NbSe2			Chalcogenides				2.4	K				body	paragraph	3c4fb609a4	Ising Superconductivity and Quantum Phase Transition in Macro-Size Monolayer NbSe2	10.1021/acs.nanolett.7b03026	Ying Xing, Kun Zhao, Pujia Shan, Feipeng Zheng, Yangwei Zhang, Hailong Fu, Yi Liu, Mingliang Tian, Chuanying Xi, Haiwen Liu, Ji Feng, Xi Lin, Shuaihua Ji, Xi Chen, Qi-Kun Xue, Jian Wang	American Chemical Society (ACS)	Nano Letters	2017
61ba95f385fc223534c50c74	monolayer NbSe 2	-900765277		NbSe2			Chalcogenides				3.1	K				body	paragraph	3c4fb609a4	Ising Superconductivity and Quantum Phase Transition in Macro-Size Monolayer NbSe2	10.1021/acs.nanolett.7b03026	Ying Xing, Kun Zhao, Pujia Shan, Feipeng Zheng, Yangwei Zhang, Hailong Fu, Yi Liu, Mingliang Tian, Chuanying Xi, Haiwen Liu, Ji Feng, Xi Lin, Shuaihua Ji, Xi Chen, Qi-Kun Xue, Jian Wang	American Chemical Society (ACS)	Nano Letters	2017
61ba95f37c13e4f711c50c75	PrOBiS 2 single crystal	-243720069		PrBiS2O		single crystal	Chalcogenides, Oxides				0.25	K				body	paragraph	7729fdff51	Growth and transport properties under high pressure of PrOBiS2 single crystals	10.1016/j.ssc.2019.04.007	Masanori Nagao, Akira Miura, Ryo Matsumoto, Yuki Maruyama, Satoshi Watauchi, Yoshihiko Takano, Kiyoharu Tadanaga, Isao Tanaka	Elsevier BV	Solid State Communications	2019
61ba95f37c13e4f711c50c76	PrOBiS 2 single crystals	-114095643		PrBiS2O		single crystals	Chalcogenides, Oxides				0.25	K				header	abstract	7729fdff51	Growth and transport properties under high pressure of PrOBiS2 single crystals	10.1016/j.ssc.2019.04.007	Masanori Nagao, Akira Miura, Ryo Matsumoto, Yuki Maruyama, Satoshi Watauchi, Yoshihiko Takano, Kiyoharu Tadanaga, Isao Tanaka	Elsevier BV	Solid State Communications	2019
61ba95f485b12ae79ac50c74	polycrystalline sample of TbFeAsO 0.85	-739035187		Tb1Fe1As1O0.85		polycrystalline	Iron-pnictides, Oxides, Pnictides				42	K	electrical resistivity			body	paragraph	2085bf7095	Synthesis and Superconducting Properties of the Iron Oxyarsenide TbFeAsO0.85	10.1143/jpsjs.77sc.155	Y G. Shi, S Yu, A A. Belik, Y Matsushita, M Tanaka, Y Katsuya, K Kobayashi, K Yamaura, E Takayama-Muromachi	Physical Society of Japan	Journal of the Physical Society of Japan	2008
61ba95f5a5c5381c2ec50c67	YBa 2 Cu 4 O 8	-2069294364		Ba2Y(CuO2)4			Oxides, Cuprates				81	K				body	figure	1a015eb7a3	Peculiar oxygen and copper isotope effects on the pseudogap formation temperature in underdoped to overdoped cuprates: Pseudogap induced by pairing correlations above Tc in cuprates with large and small Fermi surfaces	10.1016/j.physb.2015.02.011	S Dzhumanov, Z S Khudayberdiev, Sh. S Djumanov	Elsevier BV	Physica B: Condensed Matter	2015
61ba95f52227d4ac07c50c6d	MgB 2	1292263916		MgB2			Alloys, Borides				40	K				body	paragraph	3fa56916bf	Optical Spectroscopy of SuperconductingBa0.55K0.45Fe2As2: Evidence for Strong Coupling to Low-Energy Bosons	10.1103/physrevlett.102.187003	J Yang, D HÃ¼vonen, U Nagel, T RÃµÃµm, N Ni, P C Canfield, S L Budâ€™ko, J P Carbotte, T Timusk	American Physical Society (APS)	Physical Review Letters	2014
61ba95f52227d4ac07c50c6e	Ba 0.55 K 0.45 Fe 2 As 2 crystals	1679203703		K0.45Ba0.55Fe2As2		crystals	Iron-pnictides, Pnictides				28	K				body	figure	3fa56916bf	Optical Spectroscopy of SuperconductingBa0.55K0.45Fe2As2: Evidence for Strong Coupling to Low-Energy Bosons	10.1103/physrevlett.102.187003	J Yang, D HÃ¼vonen, U Nagel, T RÃµÃµm, N Ni, P C Canfield, S L Budâ€™ko, J P Carbotte, T Timusk	American Physical Society (APS)	Physical Review Letters	2014
61ba95f5fa2141a3e5c50c6f	MgB 2	1484795932		MgB2			Alloys, Borides				40	K				body	paragraph	6b760849c3	Correlation between the residual resistance ratio and magnetoresistance inMgB2	10.1103/physrevb.65.024502	X H Chen, Y S Wang, Y Y Xue, R L Meng, Y Q Wang, C W Chu	American Physical Society (APS)	Physical Review B	2001
61ba95f571dd2853b1c50c72	magnesium diboride (MgB 2	-634506949	magnesium diboride	MgB2			Alloys, Borides				39	K				body	paragraph	77025a5602	Anomalous Coherence Peak in the Microwave Conductivity ofc-Axis OrientedMgB2Thin Films	10.1103/physrevlett.91.127006	B B Jin, T Dahm, A I Gubin, Eun-Mi Choi, Hyun Jung Kim, Sung- I K Lee, W N Kang, N Klein	American Physical Society (APS)	Physical Review Letters	2003
61ba95f5e4552e90a8c50c70	SrC 6	345414234		SrC6			Carbides				3.1	K				body	paragraph	5c58407e50	Superconductivity in Heavy Alkaline-Earth Intercalated Graphites	10.1103/physrevlett.99.027001	J S Kim, L Boeri, J R Oâ€™brien, F S Razavi, R K Kremer	American Physical Society (APS)	Physical Review Letters	2008
61ba95f5e4552e90a8c50c71	SrC 6	399331522		SrC6			Carbides				7.8	K				body	paragraph	5c58407e50	Superconductivity in Heavy Alkaline-Earth Intercalated Graphites	10.1103/physrevlett.99.027001	J S Kim, L Boeri, J R Oâ€™brien, F S Razavi, R K Kremer	American Physical Society (APS)	Physical Review Letters	2008
61ba95f5e4552e90a8c50c72	BaC6	2039853426		BaC6			Carbides				0.3	K				header	abstract	5c58407e50	Superconductivity in Heavy Alkaline-Earth Intercalated Graphites	10.1103/physrevlett.99.027001	J S Kim, L Boeri, J R Oâ€™brien, F S Razavi, R K Kremer	American Physical Society (APS)	Physical Review Letters	2008
61ba95f5e4552e90a8c50c73	BaC 6	-1978309808		BaC6			Carbides				0.3	K				body	paragraph	5c58407e50	Superconductivity in Heavy Alkaline-Earth Intercalated Graphites	10.1103/physrevlett.99.027001	J S Kim, L Boeri, J R Oâ€™brien, F S Razavi, R K Kremer	American Physical Society (APS)	Physical Review Letters	2008
61ba95f5e4552e90a8c50c74	BaC 6	-1805038586		BaC6			Carbides				0.3	K	specific heat			body	paragraph	5c58407e50	Superconductivity in Heavy Alkaline-Earth Intercalated Graphites	10.1103/physrevlett.99.027001	J S Kim, L Boeri, J R Oâ€™brien, F S Razavi, R K Kremer	American Physical Society (APS)	Physical Review Letters	2008
61ba95f5e4552e90a8c50c75	BaC 6	-1737644788		BaC6			Carbides				0.3	K				body	paragraph	5c58407e50	Superconductivity in Heavy Alkaline-Earth Intercalated Graphites	10.1103/physrevlett.99.027001	J S Kim, L Boeri, J R Oâ€™brien, F S Razavi, R K Kremer	American Physical Society (APS)	Physical Review Letters	2008
61ba95f6e4dc5fe1bac50c7d	CaFe2As2	-1684977565		Ca(FeAs)2			Iron-pnictides, Pnictides				10	K		500000000	Pa	body	paragraph	1c636b30d5	Tip-Pressure-Induced Incoherent Energy Gap in CaFe 2 As 2	10.1088/0256-307x/33/6/067401	Jia-Xin Yin, Ji-Hui Wang, Zheng Wu, Ang Li, Xue-Jin Liang, Han-Qing Mao, Gen-Fu Chen, Bing Lv, Ching-Wu Chu, Hong Ding, Shu-Heng Pan	IOP Publishing	Chinese Physics Letters	2016
61ba95f6e4dc5fe1bac50c7e	SrFe2As2	-1710038180		Sr(FeAs)2			Iron-pnictides, Pnictides				38	K		40-60kbar		body	paragraph	1c636b30d5	Tip-Pressure-Induced Incoherent Energy Gap in CaFe 2 As 2	10.1088/0256-307x/33/6/067401	Jia-Xin Yin, Ji-Hui Wang, Zheng Wu, Ang Li, Xue-Jin Liang, Han-Qing Mao, Gen-Fu Chen, Bing Lv, Ching-Wu Chu, Hong Ding, Shu-Heng Pan	IOP Publishing	Chinese Physics Letters	2016
61ba95f6e4dc5fe1bac50c7f	CaFe2As2	-1769680629		Ca(FeAs)2			Iron-pnictides, Pnictides				49	K				body	paragraph	1c636b30d5	Tip-Pressure-Induced Incoherent Energy Gap in CaFe 2 As 2	10.1088/0256-307x/33/6/067401	Jia-Xin Yin, Ji-Hui Wang, Zheng Wu, Ang Li, Xue-Jin Liang, Han-Qing Mao, Gen-Fu Chen, Bing Lv, Ching-Wu Chu, Hong Ding, Shu-Heng Pan	IOP Publishing	Chinese Physics Letters	2016
61ba95f67ecf8b73e6c50c73	Re 3 W	-850615476		Re3W			Alloys				9	K				body	paragraph	9981da420b	S-wave pairing symmetry in non-centrosymmetric superconductor Re 3 W		Jing Yan, Lei Shan, Qiang Luo, Weihua Wang, Hai-Hu Wen			2013
61ba95f73af0453d0cc50c7d	YBa 2 Cu 3 O 7	972098996		Ba2YCu3O7			Oxides, Cuprates				88	K				body	figure	62897ad0aa	Unusual effects of anisotropy on the specific heat of ceramic and single crystal MgB2	10.1016/s0921-4534(02)02302-x	F Bouquet, Y Wang, I Sheikin, P Toulemonde, M Eisterer, H W Weber, S Lee, S Tajima, Alain Junod	Elsevier BV	Physica C: Superconductivity	2003
61ba95f73af0453d0cc50c7f	MgB 2	1453991878		MgB2			Alloys, Borides				16	K	specific heat			body	figure	62897ad0aa	Unusual effects of anisotropy on the specific heat of ceramic and single crystal MgB2	10.1016/s0921-4534(02)02302-x	F Bouquet, Y Wang, I Sheikin, P Toulemonde, M Eisterer, H W Weber, S Lee, S Tajima, Alain Junod	Elsevier BV	Physica C: Superconductivity	2003
61ba95f73af0453d0cc50c80	MgB 2	1606222310		MgB2			Alloys, Borides				38	K				body	figure	62897ad0aa	Unusual effects of anisotropy on the specific heat of ceramic and single crystal MgB2	10.1016/s0921-4534(02)02302-x	F Bouquet, Y Wang, I Sheikin, P Toulemonde, M Eisterer, H W Weber, S Lee, S Tajima, Alain Junod	Elsevier BV	Physica C: Superconductivity	2003
61ba95f73af0453d0cc50c81	MgB 2	1423182200		MgB2			Alloys, Borides				39	K	specific heat (C)			body	paragraph	62897ad0aa	Unusual effects of anisotropy on the specific heat of ceramic and single crystal MgB2	10.1016/s0921-4534(02)02302-x	F Bouquet, Y Wang, I Sheikin, P Toulemonde, M Eisterer, H W Weber, S Lee, S Tajima, Alain Junod	Elsevier BV	Physica C: Superconductivity	2003
61ba95f720fc3eae4bc50c7e	MgB 2	1282637034		MgB2			Alloys, Borides				39	K				body	paragraph	1a9f595dc6	Imaging flux vortices in MgB2 using transmission electron microscopy	10.1016/j.physc.2011.12.004	J C Loudon, C J Bowell, N D Zhigadlo, J Karpinski, P A Midgley	Elsevier BV	Physica C: Superconductivity	2011
61ba95f711af647618c50c6d	optimally doped YBa 2 Cu 3 O 6.95 (YBCO) crystal	872758678	YBCO	Ba2Y1Cu3O6.95	optimally doped	crystal	Oxides, Cuprates				93	K				body	paragraph	05c5d9fabc	Conductivity sum rule: Comparison of coherent and incoherentc-axis coupling	10.1103/physrevb.61.r11886	Wonkee Kim, J P Carbotte	American Physical Society (APS)	Physical Review B	2000
61ba95f771dd2853b1c50c73	pure Bi2212	-412277321	Bi2212	Bi	pure						89	K				body	paragraph	afd5291cf3	Origin of the Peak-Dip-Hump Line Shape in the Superconducting-State(Ï€,0)Photoemission Spectra ofBi2Sr2CaCu2O8	10.1103/physrevlett.89.077003	A A Kordyuk, S V Borisenko, T K Kim, K A Nenkov, M Knupfer, J Fink, M S Golden, H Berger, R Follath	American Physical Society (APS)	Physical Review Letters	2001
61ba95f785fc223534c50c76	Cd 2 Re 2 O 7	1819598288		Cd2Re2O7			Oxides				1	K				body	paragraph	8633fe5b1b	High-Pressure Study on the Superconducting Pyrochlore Oxide Cd2Re2O7	10.1143/jpsj.71.1553	Zenji Hiroi, Touru Yamauchi, Takahiro Yamada, Masafumi Hanawa, Yasuo Ohishi, Osamu Shimomura, Melike Abliz, Masato Hedo, Yoshiya Uwatoko	Physical Society of Japan	Journal of the Physical Society of Japan	2002
61ba95f8e4dc5fe1bac50c80	niobium (Nb)	-571663570	niobium (Nb	Nb							9.2	K				body	paragraph	d7f0367360	Superconducting receiver arrays for magnetic resonance imaging	10.1088/2057-1976/ab5c61	Koos C J Zevenhoven, Antti J MÃ¤kinen, Risto J Ilmoniemi	IOP Publishing	Biomedical Physics & Engineering Express	2020
61ba95f87ce09aab2ac50c7c	F-substituted SmFeAsO 0.85 F 0.15	-601692722		Sm1Fe1As1O0.85F0.15	F-substituted		Iron-pnictides, Pnictides, Oxides, Fluorides				56	K				body	paragraph	bb4a1a1674	Magnetotransport and thermal properties characterization of 55 K superconductor SmFeAsO0.85F0.15	10.1063/1.4821335	Amit Srivastava, Anand Pal, Saurabh Singh, C Shekhar, H K Singh, V P S Awana, O N Srivastava	AIP Publishing	AIP Advances	2013
61ba95f87ce09aab2ac50c7d	SmFeAsO 0.85 F 0.15	-1919659421		Sm1Fe1As1O0.85F0.15			Iron-pnictides, Pnictides, Oxides, Fluorides				0	K	resistivity			body	paragraph	bb4a1a1674	Magnetotransport and thermal properties characterization of 55 K superconductor SmFeAsO0.85F0.15	10.1063/1.4821335	Amit Srivastava, Anand Pal, Saurabh Singh, C Shekhar, H K Singh, V P S Awana, O N Srivastava	AIP Publishing	AIP Advances	2013
61ba95f87ce09aab2ac50c7e	SmFeAsO 0.85 F 0.15	2101908363		Sm1Fe1As1O0.85F0.15			Iron-pnictides, Pnictides, Oxides, Fluorides				55	K	heat capacity			body	paragraph	bb4a1a1674	Magnetotransport and thermal properties characterization of 55 K superconductor SmFeAsO0.85F0.15	10.1063/1.4821335	Amit Srivastava, Anand Pal, Saurabh Singh, C Shekhar, H K Singh, V P S Awana, O N Srivastava	AIP Publishing	AIP Advances	2013
61ba95f87ce09aab2ac50c7f	SmFeAsO 0.85 F 0.15 )	-793561854		Sm1Fe1As1O0.85F0.15			Iron-pnictides, Pnictides, Oxides, Fluorides				55	K				header	abstract	bb4a1a1674	Magnetotransport and thermal properties characterization of 55 K superconductor SmFeAsO0.85F0.15	10.1063/1.4821335	Amit Srivastava, Anand Pal, Saurabh Singh, C Shekhar, H K Singh, V P S Awana, O N Srivastava	AIP Publishing	AIP Advances	2013
61ba95f805e6aa6710c50c70	TbFeAsO 0.9 F 0.1	1868157314		Tb1Fe1As1O0.9F0.1			Iron-pnictides, Pnictides, Oxides, Fluorides				51	K	Resistivity, susceptibility			body	figure	7c03c004fb	Suppression of the superconducting transition ofRFeAsO1âˆ’xFx(R=Tb, Dy, and Ho)	10.1103/physrevb.80.052508	Jennifer A Rodgers, George B S Penny, Andrea Marcinkova, Jan-Willem G. Bos, Dmitry A Sokolov, Anna Kusmartseva, Andrew D Huxley, J Paul Attfield	American Physical Society (APS)	Physical Review B	2009
61ba95f805e6aa6710c50c71	HoFeAsO 0.9 F 0.1	-2022741301		Ho1Fe1As1O0.9F0.1			Iron-pnictides, Pnictides, Oxides, Fluorides				36	K				body	paragraph	7c03c004fb	Suppression of the superconducting transition ofRFeAsO1âˆ’xFx(R=Tb, Dy, and Ho)	10.1103/physrevb.80.052508	Jennifer A Rodgers, George B S Penny, Andrea Marcinkova, Jan-Willem G. Bos, Dmitry A Sokolov, Anna Kusmartseva, Andrew D Huxley, J Paul Attfield	American Physical Society (APS)	Physical Review B	2009
61ba95f85cc438644dc50c7a	CeRhIn 5	-988706283		CeIn5Rh			Alloys				1.2	K				body	paragraph	00c32076f4	Coexistence of magnetism and superconductivity inCeRh1âˆ’xIrxIn5	10.1103/physrevb.64.100503	P G Pagliuso, C Petrovic, R Movshovich, D Hall, M F Hundley, J L Sarrao, J D Thompson, Z Fisk	American Physical Society (APS)	Physical Review B	2001
61ba95f85cc438644dc50c7d	CeRhIn 5	-1277512706		CeIn5Rh			Alloys				2.1	K	heat capacity			body	paragraph	00c32076f4	Coexistence of magnetism and superconductivity inCeRh1âˆ’xIrxIn5	10.1103/physrevb.64.100503	P G Pagliuso, C Petrovic, R Movshovich, D Hall, M F Hundley, J L Sarrao, J D Thompson, Z Fisk	American Physical Society (APS)	Physical Review B	2001
61ba95f85cc438644dc50c80	CeCoIn 5	-375585489		CeIn5Co			Alloys				2.3	K				body	paragraph	00c32076f4	Coexistence of magnetism and superconductivity inCeRh1âˆ’xIrxIn5	10.1103/physrevb.64.100503	P G Pagliuso, C Petrovic, R Movshovich, D Hall, M F Hundley, J L Sarrao, J D Thompson, Z Fisk	American Physical Society (APS)	Physical Review B	2001
61ba95f85cc438644dc50c81	CeIrIn 5	1087119876		CeIn5Ir			Alloys				0.4	K				body	paragraph	00c32076f4	Coexistence of magnetism and superconductivity inCeRh1âˆ’xIrxIn5	10.1103/physrevb.64.100503	P G Pagliuso, C Petrovic, R Movshovich, D Hall, M F Hundley, J L Sarrao, J D Thompson, Z Fisk	American Physical Society (APS)	Physical Review B	2001
61ba95f9fa2141a3e5c50c72	MgB 2	1515607016		MgB2			Alloys, Borides				39	K				body	paragraph	85cb72d8e5	Eliashberg-like theory for superconductivity in MgB 2		D Manske, C Joas, I Eremin, K H Bennemann			2015
61ba95f9fa2141a3e5c50c73	MgB 2	1380825044		MgB2			Alloys, Borides				39	K				body	figure	85cb72d8e5	Eliashberg-like theory for superconductivity in MgB 2		D Manske, C Joas, I Eremin, K H Bennemann			2015
61ba95f92a711de29cc50c6c	optimally doped BaFe 1.85 Co 0.15 As 2	715375442		Ba1Fe1.85Co0.15As2	optimally doped		Iron-pnictides, Pnictides				25	K				header	abstract	981f41c030	Normal-state spin dynamics and temperature-dependent spin-resonance energy in optimally doped BaFe1.85Co0.15As2	10.1038/nphys1483	D S Inosov, J T Park, P Bourges, D L Sun, Y Sidis, A Schneidewind, K Hradil, D Haug, C T Lin, B Keimer, V Hinkov	Springer Science and Business Media LLC	Nature Physics	2009
61ba95f92a711de29cc50c6d	single crystal of optimally electron-doped BaFe 1.85 Co 0.15 As 2	-196530115		Ba1Fe1.85Co0.15As2	optimally electron-doped	single crystal	Iron-pnictides, Pnictides				25	K				body	figure	981f41c030	Normal-state spin dynamics and temperature-dependent spin-resonance energy in optimally doped BaFe1.85Co0.15As2	10.1038/nphys1483	D S Inosov, J T Park, P Bourges, D L Sun, Y Sidis, A Schneidewind, K Hradil, D Haug, C T Lin, B Keimer, V Hinkov	Springer Science and Business Media LLC	Nature Physics	2009
61ba95fa0a416aa3d9c50c75	MgB 2	1355794026		MgB2			Alloys, Borides				39	K				body	paragraph	fed8009488	Nanodomain structure and function of high-temperature superconductors	10.1080/13642810108216540	J C Phillips, J Jung	Informa UK Limited	Philosophical Magazine B	2001
61ba95fa7ecf8b73e6c50c77	Re 0.82 Nb 0.18	-1650054244		Nb0.18Re0.82			Alloys				8.8	K	Ï(T )			body	paragraph	fbb439c083	Time-Reversal Symmetry Breaking in Re-Based Superconductors	10.1103/physrevlett.121.257002	T Shang, M Smidman, S K Ghosh, C Baines, L J Chang, D J Gawryluk, J A T Barker, R P Singh, D Mck. Paul, G Balakrishnan, E Pomjakushina, M Shi, M Medarde, A D Hillier, H Q Yuan, J Quintanilla, J Mesot, T Shiroka	American Physical Society (APS)	Physical Review Letters	2018
61ba95fa7ecf8b73e6c50c78	Re	-902484978		Re			Alloys				2.7	K				body	paragraph	fbb439c083	Time-Reversal Symmetry Breaking in Re-Based Superconductors	10.1103/physrevlett.121.257002	T Shang, M Smidman, S K Ghosh, C Baines, L J Chang, D J Gawryluk, J A T Barker, R P Singh, D Mck. Paul, G Balakrishnan, E Pomjakushina, M Shi, M Medarde, A D Hillier, H Q Yuan, J Quintanilla, J Mesot, T Shiroka	American Physical Society (APS)	Physical Review Letters	2018
61ba95fa7ecf8b73e6c50c79	Re 0.82 Nb 0.18	-1784836216		Nb0.18Re0.82			Alloys				8.8	K				body	paragraph	fbb439c083	Time-Reversal Symmetry Breaking in Re-Based Superconductors	10.1103/physrevlett.121.257002	T Shang, M Smidman, S K Ghosh, C Baines, L J Chang, D J Gawryluk, J A T Barker, R P Singh, D Mck. Paul, G Balakrishnan, E Pomjakushina, M Shi, M Medarde, A D Hillier, H Q Yuan, J Quintanilla, J Mesot, T Shiroka	American Physical Society (APS)	Physical Review Letters	2018
61ba95fa7ecf8b73e6c50c7a	Re 0.82 Nb 0.18	-1474879298		Nb0.18Re0.82			Alloys				8.8	K				body	paragraph	fbb439c083	Time-Reversal Symmetry Breaking in Re-Based Superconductors	10.1103/physrevlett.121.257002	T Shang, M Smidman, S K Ghosh, C Baines, L J Chang, D J Gawryluk, J A T Barker, R P Singh, D Mck. Paul, G Balakrishnan, E Pomjakushina, M Shi, M Medarde, A D Hillier, H Q Yuan, J Quintanilla, J Mesot, T Shiroka	American Physical Society (APS)	Physical Review Letters	2018
61ba95fa7ecf8b73e6c50c7b	Re 0.82 Nb 0.18	-1794470128		Nb0.18Re0.82			Alloys				8.8	K				body	paragraph	fbb439c083	Time-Reversal Symmetry Breaking in Re-Based Superconductors	10.1103/physrevlett.121.257002	T Shang, M Smidman, S K Ghosh, C Baines, L J Chang, D J Gawryluk, J A T Barker, R P Singh, D Mck. Paul, G Balakrishnan, E Pomjakushina, M Shi, M Medarde, A D Hillier, H Q Yuan, J Quintanilla, J Mesot, T Shiroka	American Physical Society (APS)	Physical Review Letters	2018
61ba95fa7ecf8b73e6c50c7c	Re 0.82 Nb 0.18	-1794470128		Nb0.18Re0.82			Alloys				2.7	K				body	paragraph	fbb439c083	Time-Reversal Symmetry Breaking in Re-Based Superconductors	10.1103/physrevlett.121.257002	T Shang, M Smidman, S K Ghosh, C Baines, L J Chang, D J Gawryluk, J A T Barker, R P Singh, D Mck. Paul, G Balakrishnan, E Pomjakushina, M Shi, M Medarde, A D Hillier, H Q Yuan, J Quintanilla, J Mesot, T Shiroka	American Physical Society (APS)	Physical Review Letters	2018
61ba95fb5ad933a7cac50c81	TaB2	1488904241		TaB2			Alloys, Borides				9.5	K				header	abstract	e06cf2857b	Heavy-fermion superconductivity in	10.1016/j.ssc.2009.12.007	D Kaczorowski, D Gnida, A P Pikul, V H Tran	Elsevier BV	Solid State Communications	2014
61ba95fb5ad933a7cac50c82	MgB 2	1334615448		MgB2			Alloys, Borides				0.62	K				body	paragraph	e06cf2857b	Heavy-fermion superconductivity in	10.1016/j.ssc.2009.12.007	D Kaczorowski, D Gnida, A P Pikul, V H Tran	Elsevier BV	Solid State Communications	2014
61ba95fb5ad933a7cac50c83	TaB 2	1289279953		TaB2			Alloys, Borides				1.7	K				body	paragraph	e06cf2857b	Heavy-fermion superconductivity in	10.1016/j.ssc.2009.12.007	D Kaczorowski, D Gnida, A P Pikul, V H Tran	Elsevier BV	Solid State Communications	2014
61ba95fb5ad933a7cac50c84	NbB 2	1944013006		NbB2			Alloys, Borides				0.62	K				body	paragraph	e06cf2857b	Heavy-fermion superconductivity in	10.1016/j.ssc.2009.12.007	D Kaczorowski, D Gnida, A P Pikul, V H Tran	Elsevier BV	Solid State Communications	2014
61ba95fb5ad933a7cac50c85	TaB 2	711662815		TaB2			Alloys, Borides				9.5	K				body	paragraph	e06cf2857b	Heavy-fermion superconductivity in	10.1016/j.ssc.2009.12.007	D Kaczorowski, D Gnida, A P Pikul, V H Tran	Elsevier BV	Solid State Communications	2014
61ba95fb5ad933a7cac50c86	pure Ta	1741575191		Ta	pure		Alloys				4.4	K				body	paragraph	e06cf2857b	Heavy-fermion superconductivity in	10.1016/j.ssc.2009.12.007	D Kaczorowski, D Gnida, A P Pikul, V H Tran	Elsevier BV	Solid State Communications	2014
61ba95fbe4552e90a8c50c7b	MgB 2	1584910162		MgB2			Alloys, Borides				40	K				body	paragraph	88e21c2ac4	Superconducting Performance of Ex-situ SiC Doped MgB2 Monofilamentary Tapes	10.1007/s10948-011-1305-3	Gennaro Romano, Arpita Vajpayee, Maurizio Vignolo, V P S Awana, C Ferdeghini	Springer Science and Business Media LLC	Journal of Superconductivity and Novel Magnetism	2011
61ba95fb783c1e8128c50ca0	NdFeAsO 0.9 F 0.1	-88964602		Nd1Fe1As1O0.9F0.1			Iron-pnictides, Pnictides, Oxides, Fluorides				45.4	K	magnetization			body	paragraph	9d3a5bb987	High-pressure phase diagram of NdFeAsO0.9F0.1 : Disappearance of superconductivity on the verge of ferromagnetism from Nd moments	10.1103/physrevb.98.094504	Mahmoud Abdel-Hafiez, M Mito, K Shibayama, S Takagi, M Ishizuka, A N Vasiliev, C Krellner, H K Mao	American Physical Society (APS)	Physical Review B	2018
61ba95fcc2c99830dec50c7d	FeAs plane (e.g., Mn, Cr, Mo)	-648633296		FeAs			Iron-pnictides, Pnictides				38	K				body	paragraph	b16b7c7cee	Effects of vanadium doping on BaFe 2 As 2	10.1209/0295-5075/122/67006	Xing-Guang Li, Jie-Ming Sheng, Cong-Kuan Tian, Yi-Yan Wang, Tian-Long Xia, Le Wang, Feng Ye, Wei Tian, Jin-Chen Wang, Juan-Juan Liu, Hong-Xia Zhang, Wei Bao, Peng Cheng	IOP Publishing	EPL (Europhysics Letters)	2019
61ba95fc5cc438644dc50c84	RFeAsO 0.9 F 0.1 (R=Ce, Pr, Nd, Sm)	-515554951		R1Fe1As1O0.9F0.1			Iron-pnictides, Pnictides, Oxides, Fluorides			R=Ce, Pr, Nd, Sm	55	K		101325	Pa	body	paragraph	d22fb2ab74	Temperature versus doping phase diagrams forBa(Fe1âˆ’xTMx)2As2(TM=Ni,Cu,Cu/Co)single crystals	10.1103/physrevb.82.024519	N Ni, A Thaler, J Q Yan, A Kracher, E Colombier, S L Budâ€™ko, P C Canfield, S T Hannahs	American Physical Society (APS)	Physical Review B	2010
61ba95fc5cc438644dc50c88	Ba(Fe 0.976 Co 0.024 ) 2 As 2	43146053		Ba1Fe1.952Co0.048As2			Iron-pnictides, Pnictides				12	K				body	paragraph	d22fb2ab74	Temperature versus doping phase diagrams forBa(Fe1âˆ’xTMx)2As2(TM=Ni,Cu,Cu/Co)single crystals	10.1103/physrevb.82.024519	N Ni, A Thaler, J Q Yan, A Kracher, E Colombier, S L Budâ€™ko, P C Canfield, S T Hannahs	American Physical Society (APS)	Physical Review B	2010
61ba95fc5cc438644dc50c8f	Ba(Fe 0.953 Co 0.047 ) 2 As 2	553673339		Ba1Fe1.906Co0.094As2			Iron-pnictides, Pnictides				17	K	resistivity			body	figure	d22fb2ab74	Temperature versus doping phase diagrams forBa(Fe1âˆ’xTMx)2As2(TM=Ni,Cu,Cu/Co)single crystals	10.1103/physrevb.82.024519	N Ni, A Thaler, J Q Yan, A Kracher, E Colombier, S L Budâ€™ko, P C Canfield, S T Hannahs	American Physical Society (APS)	Physical Review B	2010
61ba95fc5cc438644dc50c94	Ni doped BaFe 2 As 2	115580140		Ba(FeAs)2	Ni		Iron-pnictides, Pnictides				2.5	K	specific heat			body	paragraph	d22fb2ab74	Temperature versus doping phase diagrams forBa(Fe1âˆ’xTMx)2As2(TM=Ni,Cu,Cu/Co)single crystals	10.1103/physrevb.82.024519	N Ni, A Thaler, J Q Yan, A Kracher, E Colombier, S L Budâ€™ko, P C Canfield, S T Hannahs	American Physical Society (APS)	Physical Review B	2010
61ba95fc5cc438644dc50c9e	Ba(Fe 1âˆ’xâˆ’y Co x Cu y ) 2 As 2 (x âˆ¼ 0.047) series, Cu is doped into Ba(Fe 0.953 Co 0.047 ) 2 As 2			Ba1Fe1.906Co0.094As2	Cu		Iron-pnictides, Pnictides				16	K				body	paragraph	d22fb2ab74	Temperature versus doping phase diagrams forBa(Fe1âˆ’xTMx)2As2(TM=Ni,Cu,Cu/Co)single crystals	10.1103/physrevb.82.024519	N Ni, A Thaler, J Q Yan, A Kracher, E Colombier, S L Budâ€™ko, P C Canfield, S T Hannahs	American Physical Society (APS)	Physical Review B	2010
61ba95fda5c5381c2ec50c6b	PdTe 2	312581538		Te2Pd			Chalcogenides				0.38	K				body	figure	feafbc2039	Increased performance of Matsubara space calculations: A case study within Eliashberg theory	10.1103/physrevb.99.184508	Fabian Schrodi, Alex Aperis, Peter M Oppeneer	American Physical Society (APS)	Physical Review B	2019
61ba95fddc085aa023c50c75	Co-co-doped (Ca,RE)112	1429013698	Ca,RE)112	M	Co-co-doped						38	K				body	paragraph	028d96ef0c	Co and Mn doping effect in polycrystalline (Ca,La) and (Ca,Pr)FeAs2superconductors	10.1088/0953-2048/28/6/065001	Hiroyuki Yakita, Hiraku Ogino, Alberto Sala, Tomoyuki Okada, Akiyasu Yamamoto, Kohji Kishio, Akira Iyo, Hiroshi Eisaki, Jun-Ichi Shimoyama	IOP Publishing	Superconductor Science and Technology	2015
61ba95fddc085aa023c50c79	TM-free (Ca,Pr)112	534274746	Ca,Pr)112	M	TM-free						36	K				body	figure	028d96ef0c	Co and Mn doping effect in polycrystalline (Ca,La) and (Ca,Pr)FeAs2superconductors	10.1088/0953-2048/28/6/065001	Hiroyuki Yakita, Hiraku Ogino, Alberto Sala, Tomoyuki Okada, Akiyasu Yamamoto, Kohji Kishio, Akira Iyo, Hiroshi Eisaki, Jun-Ichi Shimoyama	IOP Publishing	Superconductor Science and Technology	2015
61ba95fd61d1c9d20fc50c7a	La 0.88 Sr 0.12 MnO 3	366097368		Sr0.12La0.88Mn1O3			Oxides				172	K	electric resistivity			body	figure	7ede358d9a	Resonant x-ray scattering in manganites: study of the orbital degree of freedom	10.1088/0034-4885/65/4/203	Sumio Ishihara, Sadamichi Maekawa	IOP Publishing	Reports on Progress in Physics	2001
61ba95fe7c13e4f711c50c7e	YBa 2 Cu 3 O 6.99 (YBCO)	-109141552	YBCO	Ba2Y1Cu3O6.99			Oxides, Cuprates				89	K				body	paragraph	f080b5b605	Weak-Field Thermal Hall Conductivity in the Mixed State ofd-Wave Superconductors	10.1103/physrevlett.90.187002	Adam C Durst, Ashvin Vishwanath, Patrick A Lee	American Physical Society (APS)	Physical Review Letters	2013
61ba95fe07932c08a9c50c80	pure CeCoIn 5	1305398194		CeIn5Co	pure		Alloys				2.3	K				body	paragraph	84777b5da6	Effects of La substitution on the superconducting state ofCeCoIn5	10.1103/physrevb.66.054534	C Petrovic, S L Budâ€™ko, V G Kogan, P C Canfield	American Physical Society (APS)	Physical Review B	2008
61ba95fe07932c08a9c50c81	CeCoIn 5	-700978844		CeIn5Co			Alloys				2.3	K				body	paragraph	84777b5da6	Effects of La substitution on the superconducting state ofCeCoIn5	10.1103/physrevb.66.054534	C Petrovic, S L Budâ€™ko, V G Kogan, P C Canfield	American Physical Society (APS)	Physical Review B	2008
61ba95ffc2c99830dec50c7f	ThCr 2 Si 2	-227396001		Th(CrSi)2			Alloys				3	K	resistivity			body	paragraph	6828617a8c	Fermi Surface and Mass Enhancement in KFe2As2 from de Haasâ€“van Alphen Effect Measurements	10.1143/jpsj.79.053702	Taichi Terashima, Motoi Kimata, Nobuyuki Kurita, Hidetaka Satsukawa, Atsushi Harada, Kaori Hazama, Motoharu Imai, Akira Sato, Kunihiro Kihou, Chul-Ho Lee, Hijiri Kito, Hiroshi Eisaki, Akira Iyo, Taku Saito, Hideto Fukazawa, Yoh Kohori, Hisatomo Harima, Shinya Uji	Physical Society of Japan	Journal of the Physical Society of Japan	2010
61ba95ffc2c99830dec50c82	BaFe 2 (As 0.59 P 0.41 ) 2	-996727812		Ba1Fe2As1.18P0.82			Iron-pnictides, Pnictides				25	K				body	paragraph	6828617a8c	Fermi Surface and Mass Enhancement in KFe2As2 from de Haasâ€“van Alphen Effect Measurements	10.1143/jpsj.79.053702	Taichi Terashima, Motoi Kimata, Nobuyuki Kurita, Hidetaka Satsukawa, Atsushi Harada, Kaori Hazama, Motoharu Imai, Akira Sato, Kunihiro Kihou, Chul-Ho Lee, Hijiri Kito, Hiroshi Eisaki, Akira Iyo, Taku Saito, Hideto Fukazawa, Yoh Kohori, Hisatomo Harima, Shinya Uji	Physical Society of Japan	Journal of the Physical Society of Japan	2010
61ba95ffc0bff55f4cc50c7a	CeCoIn5	-57160153		CeIn5Co			Alloys				2.3	K		101325	Pa	body	paragraph	bf3648c700	Field-induced quantum critical point in CeCoIn5	10.1016/j.physc.2004.03.120	Johnpierre Paglione, M A Tanatar, D G Hawthorn, Etienne Boaknin, R W Hill, F Ronning, M Sutherland, Louis Taillefer, C Petrovic, P C Canfield	Elsevier BV	Physica C: Superconductivity	2003
61ba95ff12cb23f3dfc50c74	(Li 0.8 Fe 0.2 )OHFeSe	1550691595		Li0.8Fe1.2H1Se1O1			Hydrides, Iron-chalcogenides, Chalcogenides, Oxides				40	K				header	abstract	3115cd95d4	Surface electronic structure and isotropic superconducting gap in(Li0.8Fe0.2)OHFeSe	10.1103/physrevb.92.060504	X H Niu, R Peng, H C Xu, Y J Yan, J Jiang, D F Xu, T L Yu, Q Song, Z C Huang, Y X Wang, B P Xie, X F Lu, N Z Wang, X H Chen, Z Sun, D L Feng	American Physical Society (APS)	Physical Review B	2015
61ba95ff12cb23f3dfc50c76	(Li 0.8 Fe 0.2 )OHFeSe	1464067935		Li0.8Fe1.2H1Se1O1			Hydrides, Iron-chalcogenides, Chalcogenides, Oxides				40	K				body	paragraph	3115cd95d4	Surface electronic structure and isotropic superconducting gap in(Li0.8Fe0.2)OHFeSe	10.1103/physrevb.92.060504	X H Niu, R Peng, H C Xu, Y J Yan, J Jiang, D F Xu, T L Yu, Q Song, Z C Huang, Y X Wang, B P Xie, X F Lu, N Z Wang, X H Chen, Z Sun, D L Feng	American Physical Society (APS)	Physical Review B	2015
61ba95ffef148cdddfc50c7a	Ag(111)	1603677341		Ag			Alloys				35	K				body	figure	98aab4288e	Superconductivity of Silicon	10.1088/0031-8949/1986/t13/037	G Martinez, J M Mignot, G Chouteau, K J Chang, Michel M Dacorogna, Marvin L Cohen	IOP Publishing	Physica Scripta	2021
61ba9600e614176f2ec50c7b	Sr 3 Rh 4 Sn 13	578357681		Sr3Sn13Rh4			Alloys				4.2	K				body	paragraph	26db2c9628	Unconventional pairing in (Ca,Sr) 3 (Ir,Rh) 4 Sn 13 superconductors revealed by controlling disorder		E H Krenkel, M A Tanatar, M KoÅ„czykowski, R Grasset, E I Timmons, S Ghimire, K R Joshi, Y Lee, Liqin Ke, S Chen, C Petrovic, P P Orth, M S Scheurer, R Prozorov			2021
61ba9600720b8b3d36c50c7b	MgB 2	1403932654		MgB2			Alloys, Borides				40	K				header	abstract	99001133cf	Penetration depth and anisotropy inMgB2	10.1103/physrevb.64.172501	X H Chen, Y Y Xue, R L Meng, C W Chu	American Physical Society (APS)	Physical Review B	2001
61ba96004217bb9076c50c7f	K 0.8 Fe 2 Se 2	804627910		K0.8Fe2Se2			Iron-chalcogenides, Chalcogenides				30	K				body	paragraph	add7f5b20a	Structure, magnetic order and excitations in the 245 family of Fe-based superconductors	10.1088/0953-8984/27/2/023201	Wei Bao	IOP Publishing	Journal of Physics: Condensed Matter	2014
61ba96007ce09aab2ac50c84	pristine PdTe	-1999332561		TePd			Chalcogenides				4.5	K				body	paragraph	5ca45b5129	Impact of Ni doping on critical parameters of PdTe superconductor	10.1088/0953-2048/29/7/075008	Reena Goyal, Rajveer Jha, Brajesh Tiwari, Ambesh Dixit, V P S Awana	IOP Publishing	Superconductor Science and Technology	2016
61ba96007ce09aab2ac50c86	pristine PdTe	-2055192941		TePd			Chalcogenides				4.5	K				body	figure	5ca45b5129	Impact of Ni doping on critical parameters of PdTe superconductor	10.1088/0953-2048/29/7/075008	Reena Goyal, Rajveer Jha, Brajesh Tiwari, Ambesh Dixit, V P S Awana	IOP Publishing	Superconductor Science and Technology	2016
61ba96007ce09aab2ac50c89	PdTe	935324633		TePd			Chalcogenides				4.5	K				body	figure	5ca45b5129	Impact of Ni doping on critical parameters of PdTe superconductor	10.1088/0953-2048/29/7/075008	Reena Goyal, Rajveer Jha, Brajesh Tiwari, Ambesh Dixit, V P S Awana	IOP Publishing	Superconductor Science and Technology	2016
61ba96007ce09aab2ac50c8a	20% Ni doped PdTe	57611054		TePd	20% Ni		Chalcogenides				3	K				body	paragraph	5ca45b5129	Impact of Ni doping on critical parameters of PdTe superconductor	10.1088/0953-2048/29/7/075008	Reena Goyal, Rajveer Jha, Brajesh Tiwari, Ambesh Dixit, V P S Awana	IOP Publishing	Superconductor Science and Technology	2016
61ba96016a35f302ddc50c81	MgB 2	1361597994		MgB2			Alloys, Borides				38	K				body	paragraph	8aff6daa10	Superconducting parameters of MgB 2 obtained on MgB 2 /Ag and MgB 2 /In junctions		A Plecenik, Å BeÅˆaÄka, P KÃºÅ¡			2001
61ba96016a35f302ddc50c82	MgB2/Ag	913728970		MgB			Alloys, Borides				40	K				header	abstract	8aff6daa10	Superconducting parameters of MgB 2 obtained on MgB 2 /Ag and MgB 2 /In junctions		A Plecenik, Å BeÅˆaÄka, P KÃºÅ¡			2001
61ba96016a35f302ddc50c83	MgB2/Ag			Ag			Alloys				40	K				header	abstract	8aff6daa10	Superconducting parameters of MgB 2 obtained on MgB 2 /Ag and MgB 2 /In junctions		A Plecenik, Å BeÅˆaÄka, P KÃºÅ¡			2001
61ba96016a35f302ddc50c84	magnesium diboride	-463075355	magnesium diboride	MgB2							40	K				body	paragraph	8aff6daa10	Superconducting parameters of MgB 2 obtained on MgB 2 /Ag and MgB 2 /In junctions		A Plecenik, Å BeÅˆaÄka, P KÃºÅ¡			2001
61ba9601ab9e3e9324c50c75	magnesium di- boride (MgB 2	1436088201	magnesium di- boride	MgB2			Alloys, Borides				39	K				body	paragraph	dd4842491b	Microscopic properties of vortex states inYB6probed by muon spin rotation	10.1103/physrevb.76.094501	R Kadono, S Kuroiwa, J Akimitsu, A Koda, K Ohishi, W Higemoto, S Otani	American Physical Society (APS)	Physical Review B	2013
61ba9601c0bff55f4cc50c7b	F-doped RFeAsO	1460474696		RFeAsO	F		Iron-pnictides, Oxides, Pnictides				55	K				body	paragraph	f7c42c7d3d	Phase diagram of the NdFe 1-x Rh x AsO superconductor		H Y Shi, X L Wang, T.-L Xia, Q M Zhang, X Q Wang, T.-S Zhao
61ba9601c0bff55f4cc50c7d	NdFeAsO	-1998580710		NdFeAsO			Iron-pnictides, Oxides, Pnictides				13	K				body	paragraph	f7c42c7d3d	Phase diagram of the NdFe 1-x Rh x AsO superconductor		H Y Shi, X L Wang, T.-L Xia, Q M Zhang, X Q Wang, T.-S Zhao
61ba9601c0bff55f4cc50c7e	M-doped RFeAsO	-1922894999		RFeAsO	M		Iron-pnictides, Oxides, Pnictides				17	K				body	paragraph	f7c42c7d3d	Phase diagram of the NdFe 1-x Rh x AsO superconductor		H Y Shi, X L Wang, T.-L Xia, Q M Zhang, X Q Wang, T.-S Zhao
61ba9601c0bff55f4cc50c80	M-doped AFe 2 As 2	-255903109		A(FeAs)2	M		Iron-pnictides, Pnictides				28	K				body	paragraph	f7c42c7d3d	Phase diagram of the NdFe 1-x Rh x AsO superconductor		H Y Shi, X L Wang, T.-L Xia, Q M Zhang, X Q Wang, T.-S Zhao
61ba9601c0bff55f4cc50c82	4d metal Rh-doped NdFeAsO polycrystalline samples	-1639077758		NdFeAsO	4d metal Rh	polycrystalline	Iron-pnictides, Oxides, Pnictides				13	K				body	paragraph	f7c42c7d3d	Phase diagram of the NdFe 1-x Rh x AsO superconductor		H Y Shi, X L Wang, T.-L Xia, Q M Zhang, X Q Wang, T.-S Zhao
61ba9601c0bff55f4cc50c84	K-doped AFe 2 As 2	-1982741827		A(FeAs)2	K		Iron-pnictides, Pnictides				38	K				body	paragraph	f7c42c7d3d	Phase diagram of the NdFe 1-x Rh x AsO superconductor		H Y Shi, X L Wang, T.-L Xia, Q M Zhang, X Q Wang, T.-S Zhao
61ba96017b1a7abb24c50c6f	Sr-doped Bi 2 Se 3	-1314107109		Bi2Se3	Sr		Chalcogenides				1.9	K				body	figure	fb09162089	Superconductivity with Topological Surface State in SrxBi2Se3	10.1021/jacs.5b06815	Zhongheng Liu, Xiong Yao, Jifeng Shao, Ming Zuo, Li Pi, Shun Tan, Changjin Zhang, Yuheng Zhang	American Chemical Society (ACS)	Journal of the American Chemical Society	2015
61ba9602a013f06956c50c88	Mg 10 Ir 19 B 16	-145028740		Mg10B16Ir19			Alloys, Borides				4.45	K				header	abstract	213350a8c9	Physical Properties of the Noncentrosymmetric SuperconductorMg10Ir19B16	10.1103/physrevlett.99.257004	T Klimczuk, F Ronning, V Sidorov, R J Cava, J D Thompson	American Physical Society (APS)	Physical Review Letters	2007
61ba9602e614176f2ec50c7d	LaFeAsO 0.89 F 0.11	-619401916		La1Fe1As1O0.89F0.11			Iron-pnictides, Pnictides, Oxides, Fluorides				10	K				body	paragraph	2d35e0b453	Evidence for two distinct scales of current flow in polycrystalline Sm and Nd iron oxypnictides	10.1088/0953-2048/21/9/095008	A Yamamoto, A A Polyanskii, J Jiang, F Kametani, C Tarantini, F Hunte, J Jaroszynski, E E Hellstrom, P J Lee, A Gurevich, D C Larbalestier, Z A Ren, J Yang, X L Dong, W Lu, Z X Zhao	IOP Publishing	Superconductor Science and Technology	2008
61ba9603720b8b3d36c50c7c	BaFe 2 As 2	-378824654		Ba(FeAs)2			Iron-pnictides, Pnictides				38	K				body	paragraph	4c6986341e	Comparison of Ab initio Low-Energy Models for LaFePO, LaFeAsO, BaFe2As2, LiFeAs, FeSe, and FeTe: Electron Correlation and Covalency	10.1143/jpsj.79.044705	Takashi Miyake, Kazuma Nakamura, Ryotaro Arita, Masatoshi Imada	Physical Society of Japan	Journal of the Physical Society of Japan	2010
61ba9603a01e2beb09c50c85	Nb 2 PdS 5	1014062407		Nb2PdS5			Chalcogenides				6	K				body	paragraph	feaf110038	Controllable spin-orbit coupling and its influence on the upper critical field in the chemically doped quasi-one-dimensionalNb2PdS5superconductor	10.1103/physrevb.90.094520	N Zhou, Xiaofeng Xu, J R Wang, J H Yang, Y K Li, Y Guo, W Z Yang, C Q Niu, Bin Chen, Chao Cao, Jianhui Dai	American Physical Society (APS)	Physical Review B	2014
61ba9603a01e2beb09c50c86	Nb2PdS5	1554714127		Nb2PdS5			Chalcogenides				6	K				header	abstract	feaf110038	Controllable spin-orbit coupling and its influence on the upper critical field in the chemically doped quasi-one-dimensionalNb2PdS5superconductor	10.1103/physrevb.90.094520	N Zhou, Xiaofeng Xu, J R Wang, J H Yang, Y K Li, Y Guo, W Z Yang, C Q Niu, Bin Chen, Chao Cao, Jianhui Dai	American Physical Society (APS)	Physical Review B	2014
61ba96047b1a7abb24c50c74	Ba0.85Ir4As12)	-333194746		Ba0.85As12Ir4			Pnictides				4.8	K				body	paragraph	7771f59829	Superconductivity in Alkaline Earth Metal-Filled Skutterudites BaxIr4X12 (X = As, P)	10.1021/jacs.7b04274	Yanpeng Qi, Hechang Lei, Jiangang Guo, Wujun Shi, Binghai Yan, Claudia Felser, Hideo Hosono	American Chemical Society (ACS)	Journal of the American Chemical Society	2017
61ba96042b9a12e3d2c50c89	YPd 2 Sn	1415025349		YSnPd2			Alloys				4.9	K				body	paragraph	799971a0c1	LnPd 2 Sn (Ln=Sc, Y, Lu) class of Heusler alloys for topological superconductivity		Peng-Jie Guo, Jian-Feng Zhang, Huan-Cheng Yang, Zheng-Xin Liu, Kai Liu, Zhong-Yi Lu			2018
61ba96042b9a12e3d2c50c8a	LuPd 2 Sn	-575569474		LuSnPd2			Alloys				2.25	K				body	paragraph	799971a0c1	LnPd 2 Sn (Ln=Sc, Y, Lu) class of Heusler alloys for topological superconductivity		Peng-Jie Guo, Jian-Feng Zhang, Huan-Cheng Yang, Zheng-Xin Liu, Kai Liu, Zhong-Yi Lu			2018
61ba9604d7a99c43e8c50c7a	SrTiO 3	-661581096		SrTiO3			Oxides				50	K				body	paragraph	ec7b2a4094	Possible very high transition temperatures in the infinite-layer ACuO 2 cuprate superconductor for A={Mg, Ca, Sr, Ba}: A DFT study		B P P Mallett, N Gaston, J G Storey, G V M Williams, A B Kaiser, J L Tallon, M Marezio, E Gilioli, P Radaelli, A Gauzzi, F Licci			2016
61ba9604d7a99c43e8c50c7d	(Ca 0.3 Sr 0.7 ) 0.9 CuO 2	2138778926		Sr0.63Ca0.27Cu1O2			Oxides, Cuprates				110	K				body	paragraph	ec7b2a4094	Possible very high transition temperatures in the infinite-layer ACuO 2 cuprate superconductor for A={Mg, Ca, Sr, Ba}: A DFT study		B P P Mallett, N Gaston, J G Storey, G V M Williams, A B Kaiser, J L Tallon, M Marezio, E Gilioli, P Radaelli, A Gauzzi, F Licci			2016
61ba9604d7a99c43e8c50c80	(Ca 0.3 Sr 0.7 ) 0.9 CuO 2	2117593318		Sr0.63Ca0.27Cu1O2			Oxides, Cuprates				110	K				body	paragraph	ec7b2a4094	Possible very high transition temperatures in the infinite-layer ACuO 2 cuprate superconductor for A={Mg, Ca, Sr, Ba}: A DFT study		B P P Mallett, N Gaston, J G Storey, G V M Williams, A B Kaiser, J L Tallon, M Marezio, E Gilioli, P Radaelli, A Gauzzi, F Licci			2016
61ba9604d7a99c43e8c50c81	ACuO 2	781672997		ACuO2			Oxides, Cuprates				160	K				body		ec7b2a4094	Possible very high transition temperatures in the infinite-layer ACuO 2 cuprate superconductor for A={Mg, Ca, Sr, Ba}: A DFT study		B P P Mallett, N Gaston, J G Storey, G V M Williams, A B Kaiser, J L Tallon, M Marezio, E Gilioli, P Radaelli, A Gauzzi, F Licci			2016
61ba96040cb3d3a5e6c50c82	LaOFeP	1144409412		LaFePO			Iron-pnictides, Oxides, Pnictides				4	K				body	paragraph	0e32bbf121	Strong Correlations and Magnetic Frustration in the HighTcIron Pnictides	10.1103/physrevlett.101.076401	Qimiao Si, Elihu Abrahams	American Physical Society (APS)	Physical Review Letters	2008
61ba9604e4dc5fe1bac50c86	pure (0%Ca) Y123	44565059	Y123	Y	pure						30	K	Ï‡(T,p)			body	figure	7f4c76dbea	Effect of the pseudogap on the uniform magnetic susceptibility of Y1âˆ’xCaxBa2Cu3O7âˆ’Î´	10.1016/j.physc.2007.03.168	S H Naqib, J R Cooper	Elsevier BV	Physica C: Superconductivity	2007
61ba9604d52116ffe1c50c71	ZrCuSiAs	-2141585391		ZrCuSiAs			Pnictides				55	K				body	paragraph	239d24c24a	Isotropic superconducting state and high critical currents in Fe 1+y Te 1âˆ’x S x single crystals		Rongwei Hu, J B Warren, C Petrovic			2013
61ba9605a01e2beb09c50c88	F-substituted LaFeAsO	-1971450380		LaFeAsO	F-substituted		Iron-pnictides, Oxides, Pnictides				26	K				header	abstract	e79e946111	Synthesis, crystal structure, microstructure, transport and magnetic properties of SmFeAsO and SmFeAs(O0.93F0.07)	10.1088/0953-2048/21/9/095017	A Martinelli, M Ferretti, P Manfrinetti, A Palenzona, M Tropeano, M R Cimberle, C Ferdeghini, R Valle, C Bernini, M Putti, A S Siri	IOP Publishing	Superconductor Science and Technology	2008
61ba9605a01e2beb09c50c8a	F-substituted SmFeAsO	576757039		SmFeAsO	F-substituted		Iron-pnictides, Oxides, Pnictides				55	K				header	abstract	e79e946111	Synthesis, crystal structure, microstructure, transport and magnetic properties of SmFeAsO and SmFeAs(O0.93F0.07)	10.1088/0953-2048/21/9/095017	A Martinelli, M Ferretti, P Manfrinetti, A Palenzona, M Tropeano, M R Cimberle, C Ferdeghini, R Valle, C Bernini, M Putti, A S Siri	IOP Publishing	Superconductor Science and Technology	2008
61ba9605a01e2beb09c50c8c	SmFeAsO	-1812978442		SmFeAsO			Iron-pnictides, Oxides, Pnictides				32	K				body	paragraph	e79e946111	Synthesis, crystal structure, microstructure, transport and magnetic properties of SmFeAsO and SmFeAs(O0.93F0.07)	10.1088/0953-2048/21/9/095017	A Martinelli, M Ferretti, P Manfrinetti, A Palenzona, M Tropeano, M R Cimberle, C Ferdeghini, R Valle, C Bernini, M Putti, A S Siri	IOP Publishing	Superconductor Science and Technology	2008
61ba960585b12ae79ac50c7d	opti- mally hole-doped K 0.4 Ba 0.6 Fe 2 As 2	1895842417		K0.4Ba0.6Fe2As2	opti- mally hole		Iron-pnictides, Pnictides				38	K				body	paragraph	13c40da24e	Non-Fermi-liquid scattering rates and anomalous band dispersion in ferropnictides	10.1103/physrevb.92.201106	J Fink, A Charnukha, E D L Rienks, Z H Liu, S Thirupathaiah, I Avigo, F Roth, H S Jeevan, P Gegenwart, M Roslova, I Morozov, S Wurmehl, U Bovensiepen, S Borisenko, M Vojta, B BÃ¼chner	American Physical Society (APS)	Physical Review B	2021
61ba9605c2c99830dec50c88	LaFePO	-2136070386		LaFePO			Iron-pnictides, Oxides, Pnictides				3.2	K				body	paragraph	a54440ed41	Crystal chemistry and structural design of iron-based superconductors	10.1088/1674-1056/22/8/087410	Hao Jiang, Yun-Lei Sun, Zhu-An Xu, Guang-Han Cao	IOP Publishing	Chinese Physics B	2016
61ba9605c2c99830dec50c89	CaBe 2 Ge 2	2088749935		Ca(BeGe)2			Alloys				5.2	K				body	paragraph	a54440ed41	Crystal chemistry and structural design of iron-based superconductors	10.1088/1674-1056/22/8/087410	Hao Jiang, Yun-Lei Sun, Zhu-An Xu, Guang-Han Cao	IOP Publishing	Chinese Physics B	2016
61ba9605c2c99830dec50c8a	FeSCs	-1859834333		CsFeS			Iron-chalcogenides, Chalcogenides				60	K				body	paragraph	a54440ed41	Crystal chemistry and structural design of iron-based superconductors	10.1088/1674-1056/22/8/087410	Hao Jiang, Yun-Lei Sun, Zhu-An Xu, Guang-Han Cao	IOP Publishing	Chinese Physics B	2016
61ba9605c2c99830dec50c8c	Sr 2 ScFePO 3	665174402		Sr2ScFePO3			Iron-pnictides, Oxides, Pnictides				17	K				body	figure	a54440ed41	Crystal chemistry and structural design of iron-based superconductors	10.1088/1674-1056/22/8/087410	Hao Jiang, Yun-Lei Sun, Zhu-An Xu, Guang-Han Cao	IOP Publishing	Chinese Physics B	2016
61ba9605c2c99830dec50c8d	BaFe 2 As 2	-525155510		Ba(FeAs)2			Iron-pnictides, Pnictides				21	K				body	paragraph	a54440ed41	Crystal chemistry and structural design of iron-based superconductors	10.1088/1674-1056/22/8/087410	Hao Jiang, Yun-Lei Sun, Zhu-An Xu, Guang-Han Cao	IOP Publishing	Chinese Physics B	2016
61ba9605c2c99830dec50c8e	Sr 2 VFeAsO 3	1319565264		Sr2VFeAsO3			Iron-pnictides, Oxides, Pnictides				37.2	K				body	figure	a54440ed41	Crystal chemistry and structural design of iron-based superconductors	10.1088/1674-1056/22/8/087410	Hao Jiang, Yun-Lei Sun, Zhu-An Xu, Guang-Han Cao	IOP Publishing	Chinese Physics B	2016
61ba9605c2c99830dec50c90	FeSCs	-1370803631		CsFeS			Iron-chalcogenides, Chalcogenides				26	K				body	paragraph	a54440ed41	Crystal chemistry and structural design of iron-based superconductors	10.1088/1674-1056/22/8/087410	Hao Jiang, Yun-Lei Sun, Zhu-An Xu, Guang-Han Cao	IOP Publishing	Chinese Physics B	2016
61ba9605c2c99830dec50c91	n=1: Sr 2 CuO 2 Fe 2 As 2	-2017533624		Sr2Fe2Cu(AsO)2			Iron-pnictides, Oxides, Cuprates, Pnictides			n=1	30.2	K				body	paragraph	a54440ed41	Crystal chemistry and structural design of iron-based superconductors	10.1088/1674-1056/22/8/087410	Hao Jiang, Yun-Lei Sun, Zhu-An Xu, Guang-Han Cao	IOP Publishing	Chinese Physics B	2016
61ba9605c2c99830dec50c93	LiFeAs	-172375595		LiFeAs			Iron-pnictides, Pnictides				18	K				body	paragraph	a54440ed41	Crystal chemistry and structural design of iron-based superconductors	10.1088/1674-1056/22/8/087410	Hao Jiang, Yun-Lei Sun, Zhu-An Xu, Guang-Han Cao	IOP Publishing	Chinese Physics B	2016
61ba9605c2c99830dec50c94	LiFeP	-1308559702		LiFeP			Iron-pnictides, Pnictides				6	K				body	paragraph	a54440ed41	Crystal chemistry and structural design of iron-based superconductors	10.1088/1674-1056/22/8/087410	Hao Jiang, Yun-Lei Sun, Zhu-An Xu, Guang-Han Cao	IOP Publishing	Chinese Physics B	2016
61ba9605c2c99830dec50c95	Sr 2 ScFeAsO 3	1832310871		Sr2ScFeAsO3			Iron-pnictides, Oxides, Pnictides				45	K				body	figure	a54440ed41	Crystal chemistry and structural design of iron-based superconductors	10.1088/1674-1056/22/8/087410	Hao Jiang, Yun-Lei Sun, Zhu-An Xu, Guang-Han Cao	IOP Publishing	Chinese Physics B	2016
61ba9605c2c99830dec50c97	FeSC	299779956		FeCS			Carbides, Iron-chalcogenides, Chalcogenides				8	K		101325	Pa	body	figure	a54440ed41	Crystal chemistry and structural design of iron-based superconductors	10.1088/1674-1056/22/8/087410	Hao Jiang, Yun-Lei Sun, Zhu-An Xu, Guang-Han Cao	IOP Publishing	Chinese Physics B	2016
61ba9605c2c99830dec50c99	FeSCs	-1805928293		CsFeS			Iron-chalcogenides, Chalcogenides				55	K				body	paragraph	a54440ed41	Crystal chemistry and structural design of iron-based superconductors	10.1088/1674-1056/22/8/087410	Hao Jiang, Yun-Lei Sun, Zhu-An Xu, Guang-Han Cao	IOP Publishing	Chinese Physics B	2016
61ba9605c0bff55f4cc50c86	V 3 Si	-1395390118		V3Si			Alloys				15	K	magnetic			body	paragraph	9a50588d7c	Peak effect in the vortex state of V3Si: a study of history dependence	10.1016/s0921-4534(00)01656-7	Sujeet Chaudhary, A K Rajarajan, K J Singh, S B Roy, P Chaddah	Elsevier BV	Physica C: Superconductivity	2012
61ba96062a711de29cc50c73	MgB 2	1434747956		MgB2			Alloys, Borides				30	K				body	paragraph	f998ebe9f6	Temperature dependence of surface impedance of Tl2Ba2CaCu2O8âˆ’Î´ and YBa2Cu3O6.95 single crystals measured in the microwave band	10.1134/1.558395	A A Zhukov, M R Trunin, A T Sokolov, N N Kolesnikov	Pleiades Publishing Ltd	Journal of Experimental and Theoretical Physics	2001
61ba96077ce09aab2ac50c8d	FeSe	1457980160		FeSe			Iron-chalcogenides, Chalcogenides				37	K		9000000000	Pa	body	paragraph	e1b73234d1	The substitution effects on electronic structure of iron selenide superconductors	10.1016/j.intermet.2013.04.015	A Ciechan, M J Winiarski, M Samsel-CzekaÅ‚a	Elsevier BV	Intermetallics	2013
61ba96077ce09aab2ac50c8f	FeTe	-466399963		FeTe			Iron-chalcogenides, Chalcogenides				8	K				body	paragraph	e1b73234d1	The substitution effects on electronic structure of iron selenide superconductors	10.1016/j.intermet.2013.04.015	A Ciechan, M J Winiarski, M Samsel-CzekaÅ‚a	Elsevier BV	Intermetallics	2013
61ba96077ce09aab2ac50c90	pure FeSe	-1166207831		FeSe	pure		Iron-chalcogenides, Chalcogenides				8	K				body	paragraph	e1b73234d1	The substitution effects on electronic structure of iron selenide superconductors	10.1016/j.intermet.2013.04.015	A Ciechan, M J Winiarski, M Samsel-CzekaÅ‚a	Elsevier BV	Intermetallics	2013
61ba96077ce09aab2ac50c91	FeSe 0.5 Te 0.5	1908744084		Fe1Te0.5Se0.5			Iron-chalcogenides, Chalcogenides				26	K		2000000000	Pa	body	paragraph	e1b73234d1	The substitution effects on electronic structure of iron selenide superconductors	10.1016/j.intermet.2013.04.015	A Ciechan, M J Winiarski, M Samsel-CzekaÅ‚a	Elsevier BV	Intermetallics	2013
61ba96077ce09aab2ac50c92	sulphur substitution into FeSe	-197207260		FeSe	sulphur substitution into		Iron-chalcogenides, Chalcogenides				10	K				body	paragraph	e1b73234d1	The substitution effects on electronic structure of iron selenide superconductors	10.1016/j.intermet.2013.04.015	A Ciechan, M J Winiarski, M Samsel-CzekaÅ‚a	Elsevier BV	Intermetallics	2013
61ba9607a01e2beb09c50c8e	Co-doped BaFe 2 As 2 (Ba122)	1995979852	Ba122	Ba(FeAs)2	Co		Iron-pnictides, Pnictides				22	K				body	paragraph	8850fa1aaf	Development of very high Jc in Ba(Fe1-xCox)2As2 thin films grown on CaF2	10.1038/srep07305	C Tarantini, F Kametani, S Lee, J Jiang, J D Weiss, J Jaroszynski, E E Hellstrom, C B Eom, D C Larbalestier	Springer Science and Business Media LLC	Scientific Reports	2014
61ba9607a01e2beb09c50c8f	CaF 2	625889476		CaF2			Fluorides				3	K				body	paragraph	8850fa1aaf	Development of very high Jc in Ba(Fe1-xCox)2As2 thin films grown on CaF2	10.1038/srep07305	C Tarantini, F Kametani, S Lee, J Jiang, J D Weiss, J Jaroszynski, E E Hellstrom, C B Eom, D C Larbalestier	Springer Science and Business Media LLC	Scientific Reports	2014
61ba960785b12ae79ac50c7e	carbon doped MgB 2	1752823856		MgB2	carbon		Alloys, Borides				38.3	K				body	paragraph	5bcccce41f	Systematic study of two-band/two-gap superconductivity in carbon-substitutedMgB2by point-contact spectroscopy	10.1103/physrevb.70.064520	Z HoÄ¾anovÃ¡, P SzabÃ³, P Samuely, R H T Wilke, S L Budâ€™ko, P C Canfield	American Physical Society (APS)	Physical Review B	2014
61ba960785b12ae79ac50c7f	heavily doped MgB 2 by 10 % of carbon	-360948969		MgB2	heavily		Alloys, Borides				22	K				body	paragraph	5bcccce41f	Systematic study of two-band/two-gap superconductivity in carbon-substitutedMgB2by point-contact spectroscopy	10.1103/physrevb.70.064520	Z HoÄ¾anovÃ¡, P SzabÃ³, P Samuely, R H T Wilke, S L Budâ€™ko, P C Canfield	American Physical Society (APS)	Physical Review B	2014
61ba960785b12ae79ac50c80	heavily doped MgB 2 by 10 % of carbon			MgB2	10 % of carbon		Alloys, Borides				22	K				body	paragraph	5bcccce41f	Systematic study of two-band/two-gap superconductivity in carbon-substitutedMgB2by point-contact spectroscopy	10.1103/physrevb.70.064520	Z HoÄ¾anovÃ¡, P SzabÃ³, P Samuely, R H T Wilke, S L Budâ€™ko, P C Canfield	American Physical Society (APS)	Physical Review B	2014
61ba960749d0b378c6c50c78	FeSe	1683241044		FeSe			Iron-chalcogenides, Chalcogenides				46	K				body	paragraph	82e78217ff	Intercalation effect on hyperfine parameters of Fe in FeSe superconductor with T c = 42 K	10.1209/0295-5075/109/67004	Sergii I Shylin, Vadim Ksenofontov, Stefan J Sedlmaier, Simon J Clarke, Simon J Cassidy, Gerhard Wortmann, Sergey A Medvedev, Claudia Felser	IOP Publishing	EPL (Europhysics Letters)	2015
61ba960749d0b378c6c50c79	FeSe	1484926150		FeSe			Iron-chalcogenides, Chalcogenides				42	K				header	title	82e78217ff	Intercalation effect on hyperfine parameters of Fe in FeSe superconductor with T c = 42 K	10.1209/0295-5075/109/67004	Sergii I Shylin, Vadim Ksenofontov, Stefan J Sedlmaier, Simon J Clarke, Simon J Cassidy, Gerhard Wortmann, Sergey A Medvedev, Claudia Felser	IOP Publishing	EPL (Europhysics Letters)	2015
61ba960749d0b378c6c50c7a	FeSe 0.5 Te 0.5	1962641688		Fe1Te0.5Se0.5			Iron-chalcogenides, Chalcogenides				13	K				body	paragraph	82e78217ff	Intercalation effect on hyperfine parameters of Fe in FeSe superconductor with T c = 42 K	10.1209/0295-5075/109/67004	Sergii I Shylin, Vadim Ksenofontov, Stefan J Sedlmaier, Simon J Clarke, Simon J Cassidy, Gerhard Wortmann, Sergey A Medvedev, Claudia Felser	IOP Publishing	EPL (Europhysics Letters)	2015
61ba960749d0b378c6c50c7b	FeSe	1417549224		FeSe			Iron-chalcogenides, Chalcogenides				31	K				body	paragraph	82e78217ff	Intercalation effect on hyperfine parameters of Fe in FeSe superconductor with T c = 42 K	10.1209/0295-5075/109/67004	Sergii I Shylin, Vadim Ksenofontov, Stefan J Sedlmaier, Simon J Clarke, Simon J Cassidy, Gerhard Wortmann, Sergey A Medvedev, Claudia Felser	IOP Publishing	EPL (Europhysics Letters)	2015
61ba960861d1c9d20fc50c82	Ba(Sr)Fe 2âˆ’x Ru x As 2 , x nom âˆ¼0.7 although Ba(Sr)Ru 2 As 2			BaSr(AsRu)2			Pnictides				21	K				body	paragraph	40c253e021	Electronic structure ofBa(Fe,Ru)2As2andSr(Fe,Ir)2As2alloys	10.1103/physrevb.79.174530	Lijun Zhang, D J Singh	American Physical Society (APS)	Physical Review B	2009
61ba9608fa2141a3e5c50c7a	FeSe layered compound A x Fe 2 Se 2 (A = K, Rb, Cs, Tl)	407141955		FeSe			Iron-chalcogenides, Chalcogenides				30	K				body	paragraph	92a3bb28a1	Coexistence of Superconductivity and Magnetism	10.4028/www.scientific.net/amm.110-116.310	Raminder Gill, P Singh	Trans Tech Publications, Ltd.	Applied Mechanics and Materials	2011
61ba9608fa2141a3e5c50c7c	FeSe 0.35 Te 0.65	-231054147		Fe1Te0.65Se0.35			Iron-chalcogenides, Chalcogenides				300	K				body	figure	92a3bb28a1	Coexistence of Superconductivity and Magnetism	10.4028/www.scientific.net/amm.110-116.310	Raminder Gill, P Singh	Trans Tech Publications, Ltd.	Applied Mechanics and Materials	2011
61ba960ac0bff55f4cc50c88	PrBa 2 Cu 3 O 7	183198478		Ba2PrCu3O7			Oxides, Cuprates				17	K				body	paragraph	daca94b4fa	Complex magnetism and magneto-transport of RECoPO (RE = La, Nd, and Sm)	10.1063/1.3662151	Anand Pal, Syed Sajjad Mehdi, Mushahid Husain, Bhasker Gahtori, V P S Awana	AIP Publishing	Journal of Applied Physics	2011
61ba960ac0bff55f4cc50c8a	NdCoPO	-437197395		NdCoPO			Oxides, Pnictides				2.5	K				body	figure	daca94b4fa	Complex magnetism and magneto-transport of RECoPO (RE = La, Nd, and Sm)	10.1063/1.3662151	Anand Pal, Syed Sajjad Mehdi, Mushahid Husain, Bhasker Gahtori, V P S Awana	AIP Publishing	Journal of Applied Physics	2011
61ba960ac0bff55f4cc50c8c	Sm/NdCoPO	51476580		Sm			Alloys				80	K				body	figure	daca94b4fa	Complex magnetism and magneto-transport of RECoPO (RE = La, Nd, and Sm)	10.1063/1.3662151	Anand Pal, Syed Sajjad Mehdi, Mushahid Husain, Bhasker Gahtori, V P S Awana	AIP Publishing	Journal of Applied Physics	2011
61ba960ac0bff55f4cc50c8d	Sm/NdCoPO			NdCoPO			Oxides, Pnictides				80	K				body	figure	daca94b4fa	Complex magnetism and magneto-transport of RECoPO (RE = La, Nd, and Sm)	10.1063/1.3662151	Anand Pal, Syed Sajjad Mehdi, Mushahid Husain, Bhasker Gahtori, V P S Awana	AIP Publishing	Journal of Applied Physics	2011
61ba960a1b5bc7b48bc50c93	ZrTe 3	578504823		ZrTe3			Chalcogenides				2	K				body	paragraph	ac1d168229	Detailed electronic structure of three-dimensional Fermi surface and its sensitivity to charge density wave transition in ZrTe3 revealed by high resolution laser-based angle-resolved photoemission spectroscopy	10.1088/1674-1056/27/8/087503	Shou-Peng Lyu, Li Yu, Jian-Wei Huang, Cheng-Tian Lin, Qiang Gao, Jing Liu, Guo-Dong Liu, Lin Zhao, Jie Yuan, Chuang-Tian Chen, Zu-Yan Xu, Xing-Jiang Zhou	IOP Publishing	Chinese Physics B	2019
61ba960adc085aa023c50c81	6.4 nm thick Mo 2 N film			Mo2N		film	Nitrides				6.4	K				header	abstract	7de3261f78	Nanocrystalline superconducting Î³-Mo 2 N ultra-thin films for single photon detectors		J A Hofer, M Ginzburg, S Bengio, N Haberkorn
61ba960afa2141a3e5c50c7d	MgB 2	1409712720		MgB2			Alloys, Borides				40	K				body	paragraph	1d31a6f4cd	Supercurrent flow with large superconductor gap in cuprates: resurrection of phonon-mediated Cooper pairs	10.1088/1402-4896/ab0b4b	Andrew Das Arulsamy	IOP Publishing	Physica Scripta	2014
61ba960b0cb3d3a5e6c50c85	Sr 0.9 La 0.1 CuO 2	1385229851		Sr0.9La0.1Cu1O2			Oxides, Cuprates				42	K				body	paragraph	fdae863ca7	Superconductivity and spin fluctuations in the electron-doped infinitely-layered high Tc superconductor Sr0.9La0.1CuO2 (Tc = 42 K)	10.1016/0022-3697(95)00226-x	Takashi Imai, Charles P Slichter, Jonathon L Cobb, John T Markert	Elsevier BV	Journal of Physics and Chemistry of Solids	2001
61ba960b0cb3d3a5e6c50c86	Sr 0.9 La 0.1 CuO 2	1390987421		Sr0.9La0.1Cu1O2			Oxides, Cuprates				42	K				header	title	fdae863ca7	Superconductivity and spin fluctuations in the electron-doped infinitely-layered high Tc superconductor Sr0.9La0.1CuO2 (Tc = 42 K)	10.1016/0022-3697(95)00226-x	Takashi Imai, Charles P Slichter, Jonathon L Cobb, John T Markert	Elsevier BV	Journal of Physics and Chemistry of Solids	2001
61ba960b0cb3d3a5e6c50c87	Sr 0.9 La 0.1 CuO 2	1483410831		Sr0.9La0.1Cu1O2			Oxides, Cuprates				42	K				header	abstract	fdae863ca7	Superconductivity and spin fluctuations in the electron-doped infinitely-layered high Tc superconductor Sr0.9La0.1CuO2 (Tc = 42 K)	10.1016/0022-3697(95)00226-x	Takashi Imai, Charles P Slichter, Jonathon L Cobb, John T Markert	Elsevier BV	Journal of Physics and Chemistry of Solids	2001
61ba960b0cb3d3a5e6c50c88	La 1.85 Sr 0.15 CuO 4	-789990091		Sr0.15La1.85Cu1O4			Oxides, Cuprates				38	K				body	paragraph	fdae863ca7	Superconductivity and spin fluctuations in the electron-doped infinitely-layered high Tc superconductor Sr0.9La0.1CuO2 (Tc = 42 K)	10.1016/0022-3697(95)00226-x	Takashi Imai, Charles P Slichter, Jonathon L Cobb, John T Markert	Elsevier BV	Journal of Physics and Chemistry of Solids	2001
61ba960b4217bb9076c50c8d	C-S	1341845959	C-S	S							9	K				body	paragraph	8819617bb3	Ferromagnetic and Superconducting Instabilities in Graphite	10.1002/chin.200626199	Y Kopelevich, S Moehlecke, R R Da Silva	Wiley	ChemInform	2006
61ba960b4217bb9076c50c8e	CS3	87373887		CS3			Carbides, Chalcogenides				9	K				body	figure	8819617bb3	Ferromagnetic and Superconducting Instabilities in Graphite	10.1002/chin.200626199	Y Kopelevich, S Moehlecke, R R Da Silva	Wiley	ChemInform	2006
61ba960b4217bb9076c50c8f	CS3	-307426658		CS3			Carbides, Chalcogenides				65	K				body	figure	8819617bb3	Ferromagnetic and Superconducting Instabilities in Graphite	10.1002/chin.200626199	Y Kopelevich, S Moehlecke, R R Da Silva	Wiley	ChemInform	2006
61ba960b4217bb9076c50c90	CS1	-828075407		CS			Carbides, Chalcogenides				35	K				body	figure	8819617bb3	Ferromagnetic and Superconducting Instabilities in Graphite	10.1002/chin.200626199	Y Kopelevich, S Moehlecke, R R Da Silva	Wiley	ChemInform	2006
61ba960ba01e2beb09c50c96	(TMTSF) 2 ClO 4	2081429467		M2T4S2Cl(O2F)2			Chalcogenides, Oxides, Fluorides				3	K				body	paragraph	ea06614a42	Edge Electron States for Quasi-One-Dimensional Organic Conductors in the Magnetic-Field-Induced Spin-Density-Wave Phases	10.1103/physrevlett.86.1094	K Sengupta, Hyok-Jon Kwon, Victor M Yakovenko	American Physical Society (APS)	Physical Review Letters	2000
61ba960b8452d931a5c50c7b	Al	712389562		Al			Alloys				1.19	K				annex	paragraph	aa6d7e7382	Hysteretic Superconducting Heat-Flux Quantum Modulator	10.1103/physrevapplied.7.044021	Claudio Guarcello, Paolo Solinas, Massimiliano Di Ventra, Francesco Giazotto	American Physical Society (APS)	Physical Review Applied	2017
61ba960b05e6aa6710c50c82	CeMIn 5 (M = Co, Rh, Ir)	1746985720		MCeIn5			Alloys			M=Co, Rh, Ir	2.3	K		101325	Pa	body	paragraph	bdc572e4f2	Spatial modulation of unitary impurity-induced resonances in superconducting CeCoIn5	10.1007/s11467-016-0549-6	Ge Zhang, Bin Liu, Yi-Feng Yang, Shiping Feng	Springer Science and Business Media LLC	Frontiers of Physics	2016
61ba960c07932c08a9c50c87	TlNi 2 S 2 crystal	-1762708930		Tl(NiS)2		crystal	Chalcogenides				2.3	K				body	paragraph	85d729e308	Superconductivity and Disorder effect in TlNi 2 Se 2âˆ’x S x		Hangdong Wang, Qianhui Mao, Huimin Chen, Chiheng Dong, Rajwali Khan, Jinhu Yang, Bin Chen, Minghu Fang			2015
61ba960c07932c08a9c50c88	TlNi 2 Se 2	-939445921		Tl(NiSe)2			Chalcogenides				3.7	K				body	paragraph	85d729e308	Superconductivity and Disorder effect in TlNi 2 Se 2âˆ’x S x		Hangdong Wang, Qianhui Mao, Huimin Chen, Chiheng Dong, Rajwali Khan, Jinhu Yang, Bin Chen, Minghu Fang			2015
61ba960c07932c08a9c50c89	TlNi2S2 crystal	1398272278		Tl(NiS)2		crystal	Chalcogenides				2.3	K	specific heat			header	abstract	85d729e308	Superconductivity and Disorder effect in TlNi 2 Se 2âˆ’x S x		Hangdong Wang, Qianhui Mao, Huimin Chen, Chiheng Dong, Rajwali Khan, Jinhu Yang, Bin Chen, Minghu Fang			2015
61ba960c07932c08a9c50c8a	KNi 2 S 2	1953049505		K(NiS)2			Chalcogenides				0.46	K				body	paragraph	85d729e308	Superconductivity and Disorder effect in TlNi 2 Se 2âˆ’x S x		Hangdong Wang, Qianhui Mao, Huimin Chen, Chiheng Dong, Rajwali Khan, Jinhu Yang, Bin Chen, Minghu Fang			2015
61ba960c07932c08a9c50c8b	TlNi 2 S 2	1605653441		Tl(NiS)2			Chalcogenides				2.3	K				body	paragraph	85d729e308	Superconductivity and Disorder effect in TlNi 2 Se 2âˆ’x S x		Hangdong Wang, Qianhui Mao, Huimin Chen, Chiheng Dong, Rajwali Khan, Jinhu Yang, Bin Chen, Minghu Fang			2015
61ba960c07932c08a9c50c8d	KNi 2 Se 2	966902723		K(NiSe)2			Chalcogenides				0.8	K				body	paragraph	85d729e308	Superconductivity and Disorder effect in TlNi 2 Se 2âˆ’x S x		Hangdong Wang, Qianhui Mao, Huimin Chen, Chiheng Dong, Rajwali Khan, Jinhu Yang, Bin Chen, Minghu Fang			2015
61ba960c07932c08a9c50c8e	SrNi 2 P 2	-577410337		Sr(NiP)2			Pnictides				1.4	K				body	paragraph	85d729e308	Superconductivity and Disorder effect in TlNi 2 Se 2âˆ’x S x		Hangdong Wang, Qianhui Mao, Huimin Chen, Chiheng Dong, Rajwali Khan, Jinhu Yang, Bin Chen, Minghu Fang			2015
61ba960c07932c08a9c50c8f	TlNi 2 S 2	1751978673		Tl(NiS)2			Chalcogenides				2.25	K				body	paragraph	85d729e308	Superconductivity and Disorder effect in TlNi 2 Se 2âˆ’x S x		Hangdong Wang, Qianhui Mao, Huimin Chen, Chiheng Dong, Rajwali Khan, Jinhu Yang, Bin Chen, Minghu Fang			2015
61ba960c07932c08a9c50c90	TlNi 2 Se 2	-1295665863		Tl(NiSe)2			Chalcogenides				3.7	K				body	figure	85d729e308	Superconductivity and Disorder effect in TlNi 2 Se 2âˆ’x S x		Hangdong Wang, Qianhui Mao, Huimin Chen, Chiheng Dong, Rajwali Khan, Jinhu Yang, Bin Chen, Minghu Fang			2015
61ba960c07932c08a9c50c91	TlNi 2 S 2	1528628543		Tl(NiS)2			Chalcogenides				2	K				body	paragraph	85d729e308	Superconductivity and Disorder effect in TlNi 2 Se 2âˆ’x S x		Hangdong Wang, Qianhui Mao, Huimin Chen, Chiheng Dong, Rajwali Khan, Jinhu Yang, Bin Chen, Minghu Fang			2015
61ba960c07932c08a9c50c93	TlNi 2 S 2	1580609769		Tl(NiS)2			Chalcogenides				2.3	K	Ï ab, specific heat			body	figure	85d729e308	Superconductivity and Disorder effect in TlNi 2 Se 2âˆ’x S x		Hangdong Wang, Qianhui Mao, Huimin Chen, Chiheng Dong, Rajwali Khan, Jinhu Yang, Bin Chen, Minghu Fang			2015
61ba960c07932c08a9c50c94	TlNi 2 Se 2	-1151261227		Tl(NiSe)2			Chalcogenides				2	K				body	paragraph	85d729e308	Superconductivity and Disorder effect in TlNi 2 Se 2âˆ’x S x		Hangdong Wang, Qianhui Mao, Huimin Chen, Chiheng Dong, Rajwali Khan, Jinhu Yang, Bin Chen, Minghu Fang			2015
61ba960c07932c08a9c50c95	BaNi 2 As 2	1143069862		Ba(NiAs)2			Pnictides				0.7	K				body	paragraph	85d729e308	Superconductivity and Disorder effect in TlNi 2 Se 2âˆ’x S x		Hangdong Wang, Qianhui Mao, Huimin Chen, Chiheng Dong, Rajwali Khan, Jinhu Yang, Bin Chen, Minghu Fang			2015
61ba960c07932c08a9c50c96	TlNi 2 Se 2	-727605307		Tl(NiSe)2			Chalcogenides				3.7	K				body	paragraph	85d729e308	Superconductivity and Disorder effect in TlNi 2 Se 2âˆ’x S x		Hangdong Wang, Qianhui Mao, Huimin Chen, Chiheng Dong, Rajwali Khan, Jinhu Yang, Bin Chen, Minghu Fang			2015
61ba960c61d1c9d20fc50c84	FeSe	1392515394		FeSe			Iron-chalcogenides, Chalcogenides				37	K				body	paragraph	eebfd4b730	Fabrication of the Iron-Based Superconducting Wire Using Fe(Se,Te)	10.1143/apex.2.083004	Yoshikazu Mizuguchi, Keita Deguchi, Shunsuke Tsuda, Takahide Yamaguchi, Hiroyuki Takeya, Hiroaki Kumakura, Yoshihiko Takano	IOP Publishing	Applied Physics Express	2009
61ba960dd52116ffe1c50c79	H 2 S	-641734733		H2S			Hydrides, Chalcogenides				203	K		1.55E+11	Pa	body	paragraph	b3ffcece1f	First-Principles Study on Superconductivity of P- and Cl-Doped H3S	10.7566/jpsj.87.124711	Akitaka Nakanishi, Takahiro Ishikawa, Katsuya Shimizu	Physical Society of Japan	Journal of the Physical Society of Japan	2018
61ba960dd52116ffe1c50c7b	Hydrogen sulfide (H 2 S)	-13627823	Hydrogen sulfide (H 2 S	S							203	K		1.55E+11	Pa	body	paragraph	b3ffcece1f	First-Principles Study on Superconductivity of P- and Cl-Doped H3S	10.7566/jpsj.87.124711	Akitaka Nakanishi, Takahiro Ishikawa, Katsuya Shimizu	Physical Society of Japan	Journal of the Physical Society of Japan	2018
61ba960dd52116ffe1c50c7f	H 3 S	-515148690		H3S			Hydrides, Chalcogenides				280	K		2.5E+11	Pa	body	paragraph	b3ffcece1f	First-Principles Study on Superconductivity of P- and Cl-Doped H3S	10.7566/jpsj.87.124711	Akitaka Nakanishi, Takahiro Ishikawa, Katsuya Shimizu	Physical Society of Japan	Journal of the Physical Society of Japan	2018
61ba960d4217bb9076c50c91	MgB 2	1301889392		MgB2			Alloys, Borides				40	K				body	paragraph	5e5c9850a2	Hole carrier in MgB2 characterized by Hall measurements	10.1063/1.1392979	W N Kang, C U Jung, Kijoon H P Kim, Min-Seok Park, Sung-Ik Y Lee, Hyeong-Jin Kim, Eun-Mi Choi, Kyung Hee Kim, Mun-Seog Kim, Sung-Ik Y Lee	AIP Publishing	Applied Physics Letters	2001
61ba960da01e2beb09c50c97	PuCoGa 5	-1449706537		PuGa5Co			Alloys				18.5	K				header	abstract	a16b0e6119	Avoided valence transition in a plutonium superconductor	10.1073/pnas.1421174112	B J Ramshaw, Arkady Shekhter, Ross D Mcdonald, Jon B Betts, J N Mitchell, P H Tobash, C H Mielke, E D Bauer, Albert Migliori	Proceedings of the National Academy of Sciences	Proceedings of the National Academy of Sciences	2014
61ba960da01e2beb09c50c98	PuCoGa 5	-1320710255		PuGa5Co			Alloys				18.5	K				header	abstract	a16b0e6119	Avoided valence transition in a plutonium superconductor	10.1073/pnas.1421174112	B J Ramshaw, Arkady Shekhter, Ross D Mcdonald, Jon B Betts, J N Mitchell, P H Tobash, C H Mielke, E D Bauer, Albert Migliori	Proceedings of the National Academy of Sciences	Proceedings of the National Academy of Sciences	2014
61ba960da01e2beb09c50c99	freshly-grown PuCoGa 5	1420340186		PuGa5Co	freshly-grown		Alloys				18.5	K				body		a16b0e6119	Avoided valence transition in a plutonium superconductor	10.1073/pnas.1421174112	B J Ramshaw, Arkady Shekhter, Ross D Mcdonald, Jon B Betts, J N Mitchell, P H Tobash, C H Mielke, E D Bauer, Albert Migliori	Proceedings of the National Academy of Sciences	Proceedings of the National Academy of Sciences	2014
61ba960da01e2beb09c50c9a	CeMIn 5	1662587099		MCeIn5			Alloys				2	K				body	paragraph	a16b0e6119	Avoided valence transition in a plutonium superconductor	10.1073/pnas.1421174112	B J Ramshaw, Arkady Shekhter, Ross D Mcdonald, Jon B Betts, J N Mitchell, P H Tobash, C H Mielke, E D Bauer, Albert Migliori	Proceedings of the National Academy of Sciences	Proceedings of the National Academy of Sciences	2014
61ba960d7ce09aab2ac50c96	Y 0.85 Ca 0.15 Ba 2 Cu 3 O 7	-2026564141		Ba2Ca0.15Y0.85Cu3O7			Oxides, Cuprates				75	K				body	paragraph	85f13cd85f	Doping Dependence of Bilayer Resonant Spin Excitations in(Y,Ca)Ba2Cu3O6+x	10.1103/physrevlett.96.257001	S PailhÃ¨s, C Ulrich, B FauquÃ©, V Hinkov, Y Sidis, A Ivanov, C T Lin, B Keimer, P Bourges	American Physical Society (APS)	Physical Review Letters	2005
61ba960d7ce09aab2ac50c97	YBa 2 Cu 3 O 6.6	-771236211		Ba2Y1Cu3O6.6			Oxides, Cuprates				63	K				body	paragraph	85f13cd85f	Doping Dependence of Bilayer Resonant Spin Excitations in(Y,Ca)Ba2Cu3O6+x	10.1103/physrevlett.96.257001	S PailhÃ¨s, C Ulrich, B FauquÃ©, V Hinkov, Y Sidis, A Ivanov, C T Lin, B Keimer, P Bourges	American Physical Society (APS)	Physical Review Letters	2005
61ba960d8452d931a5c50c7c	Ru âˆ’ 1222	1267996822	Ru âˆ’ 1222	Ru							45	K				body	paragraph	2c95857686	Spin glass behavior inRuSr2Gd1.5Ce0.5Cu2O10âˆ’Î´	10.1103/physrevb.67.020407	C A Cardoso, F M Araujo-Moreira, V P S Awana, E Takayama-Muromachi, O F De Lima, H Yamauchi, M Karppinen	American Physical Society (APS)	Physical Review B	2002
61ba960d3136e52869c50c78	poly- crystalline Sc 3 CoC 4	-2103639869		Sc3CoC4	poly- crystalline		Carbides				4.5	K				body	paragraph	9353086293	Evidence for a soft-phonon-mode-driven Peierls-type distortion in Sc 3 CoC 4		Jan Langmann, Christof Haas, Emmanuel Wenger, Dominik Schaniel, Wolfgang Scherer, Georg Eickerling			2020
61ba960d3136e52869c50c79	Sc 3 CoC 4	-512117425		Sc3CoC4			Carbides				4.5	K				body	paragraph	9353086293	Evidence for a soft-phonon-mode-driven Peierls-type distortion in Sc 3 CoC 4		Jan Langmann, Christof Haas, Emmanuel Wenger, Dominik Schaniel, Wolfgang Scherer, Georg Eickerling			2020
61ba960e5ad933a7cac50c8f	MgB 2	1292265322		MgB2			Alloys, Borides				40	K				body	paragraph	5d412744c9	Strongly interacting Ïƒ-electrons and MgB2 superconductivity	10.1016/s0038-1098(01)00351-9	V A Ivanov, M Van Den Broek, F M Peeters	Elsevier BV	Solid State Communications	2001
61ba960e3af0453d0cc50c8f	magnesium diboride MgB 2	-1893032759	magnesium diboride	MgB2			Alloys, Borides				39	K				body	paragraph	d9e871f3fc	Study of superconducting properties of MgB 2		Y Machida, S Sasaki, H Fujii, M Furuyama, I Kakeya, K Kadowaki			2014
61ba960e2c886f0fe6c50c84	Ba(Fe 0.92 Co 0.08 ) 2 As 2	-842799672		Ba1Fe1.84Co0.16As2			Iron-pnictides, Pnictides				23	K				body	paragraph	1248c967ae	ARPES view of orbitally resolved quasiparticle lifetimes in iron pnictides	10.1103/physrevb.93.085137	VÃ©ronique Brouet, David Leboeuf, Ping-Hui Lin, Joseph Mansart, Amina Taleb-Ibrahimi, Patrick Le FÃ¨vre, FranÃ§ois Bertran, Anne Forget, DorothÃ©e Colson	American Physical Society (APS)	Physical Review B	2012
61ba960f2b9a12e3d2c50c8f	Mo 2 C	1800455926		Mo2C			Carbides				7.3	K				body	paragraph	c9b1b31004	(Invited) Stabilization of Giant Fullerenes C 2 (41)-C 90 , D 3 (85)-C 9 2 , C 1 (132)-C 94 , C 2 (157)-C 96 , C 1 (175)-C 98 , D 5 (450)-C 100 , C s (574)-C 102 and C 2 (816)-C 104 by Encapsulation of a Large La 2 C 2 Cluster	10.1149/07711.0559ecst	Shasha Zhao, Wenting Cai, Xing Lu	The Electrochemical Society	ECS Transactions	2021
61ba960f2b9a12e3d2c50c90	Mo 2 C	1694558818		Mo2C			Carbides				7.3	K				body	paragraph	c9b1b31004	(Invited) Stabilization of Giant Fullerenes C 2 (41)-C 90 , D 3 (85)-C 9 2 , C 1 (132)-C 94 , C 2 (157)-C 96 , C 1 (175)-C 98 , D 5 (450)-C 100 , C s (574)-C 102 and C 2 (816)-C 104 by Encapsulation of a Large La 2 C 2 Cluster	10.1149/07711.0559ecst	Shasha Zhao, Wenting Cai, Xing Lu	The Electrochemical Society	ECS Transactions	2021
61ba960f2b9a12e3d2c50c91	W 2 C	664761440		W2C			Carbides				4.05	K				body	paragraph	c9b1b31004	(Invited) Stabilization of Giant Fullerenes C 2 (41)-C 90 , D 3 (85)-C 9 2 , C 1 (132)-C 94 , C 2 (157)-C 96 , C 1 (175)-C 98 , D 5 (450)-C 100 , C s (574)-C 102 and C 2 (816)-C 104 by Encapsulation of a Large La 2 C 2 Cluster	10.1149/07711.0559ecst	Shasha Zhao, Wenting Cai, Xing Lu	The Electrochemical Society	ECS Transactions	2021
61ba960f8452d931a5c50c7e	YBaCuO	-845904878	YBaCuO	BaYCuO							93	K				body	figure	cc9dee04c2	Angular anisotropy of the irreversibility line in thin YBa2Cu3O7âˆ’Î´ films: pinning in vortex liquid	10.1007/bf02562882	R Prozorov, M Konczykowski, B Schmidt, Y Yeshurun, A Shaulov	Springer Science and Business Media LLC	Czechoslovak Journal of Physics	2000
61ba960f8452d931a5c50c7f	PrCeCuO	-436931747		CePrCuO			Oxides, Cuprates				21	K				body	figure	cc9dee04c2	Angular anisotropy of the irreversibility line in thin YBa2Cu3O7âˆ’Î´ films: pinning in vortex liquid	10.1007/bf02562882	R Prozorov, M Konczykowski, B Schmidt, Y Yeshurun, A Shaulov	Springer Science and Business Media LLC	Czechoslovak Journal of Physics	2000
61ba960f8452d931a5c50c80	BiSrCaCuO	1884938085	BiSrCaCuO	SrCaCuBiO							90	K				body	figure	cc9dee04c2	Angular anisotropy of the irreversibility line in thin YBa2Cu3O7âˆ’Î´ films: pinning in vortex liquid	10.1007/bf02562882	R Prozorov, M Konczykowski, B Schmidt, Y Yeshurun, A Shaulov	Springer Science and Business Media LLC	Czechoslovak Journal of Physics	2000
61ba961012cb23f3dfc50c7e	C3	860200656		C			Carbides				90	K				body	paragraph	2723459188	Coexistence of Fermi and Charge-Spin Separated Liquids in High-T c Superconductors		Andrew Das Arulsamy			2003
61ba961012cb23f3dfc50c80	A1	-137463415		A			Alloys				90	K				annex	paragraph	2723459188	Coexistence of Fermi and Charge-Spin Separated Liquids in High-T c Superconductors		Andrew Das Arulsamy			2003
61ba961012cb23f3dfc50c81	B2	369107966		B			Alloys, Borides				74	K				annex	paragraph	2723459188	Coexistence of Fermi and Charge-Spin Separated Liquids in High-T c Superconductors		Andrew Das Arulsamy			2003
61ba961012cb23f3dfc50c82	C3	881455158		C			Carbides				60	K				annex	paragraph	2723459188	Coexistence of Fermi and Charge-Spin Separated Liquids in High-T c Superconductors		Andrew Das Arulsamy			2003
61ba961012cb23f3dfc50c85	B2	623308511		B			Alloys, Borides				74	K				annex	paragraph	2723459188	Coexistence of Fermi and Charge-Spin Separated Liquids in High-T c Superconductors		Andrew Das Arulsamy			2003
61ba961012cb23f3dfc50c86	B2	623308511		B			Alloys, Borides				90	K				annex	paragraph	2723459188	Coexistence of Fermi and Charge-Spin Separated Liquids in High-T c Superconductors		Andrew Das Arulsamy			2003
61ba9610a5c5381c2ec50c79	Ba 2 CuO 6	877217641		Ba2CuO6			Oxides, Cuprates				15	K	resistivity			body	figure	06e118e5cc	Field-induced quantum critical route to a Fermi liquid in high-temperature superconductors	10.1073/pnas.0712292105	Takasada Shibauchi, Lia Krusin-Elbaum, Masashi Hasegawa, Yuichi Kasahara, Ryuji Okazaki, Yuji Matsuda	Proceedings of the National Academy of Sciences	Proceedings of the National Academy of Sciences	2008
61ba961020fc3eae4bc50c8a	Nb 0.7 B 2	-1026329748		Nb0.7B2			Alloys, Borides				8.1	K				body	paragraph	1f9a850a90	Correlations among superconductivity, structural instability, and band filling inNb1âˆ’xB2at the critical pointxâ‰ˆ0.2	10.1103/physrevb.73.224516	R J Xiao, K Q Li, H X Yang, G C Che, H R Zhang, C Ma, Z X Zhao, J Q Li	American Physical Society (APS)	Physical Review B	2006
61ba961020fc3eae4bc50c8c	Magnesium diboride (MgB 2 )	268145197	Magnesium diboride	MgB2							39	K				body	paragraph	1f9a850a90	Correlations among superconductivity, structural instability, and band filling inNb1âˆ’xB2at the critical pointxâ‰ˆ0.2	10.1103/physrevb.73.224516	R J Xiao, K Q Li, H X Yang, G C Che, H R Zhang, C Ma, Z X Zhao, J Q Li	American Physical Society (APS)	Physical Review B	2006
61ba96102c886f0fe6c50c85	MgB 2	1282637034		MgB2			Alloys, Borides				39	K				body	paragraph	c7e3cfd1c6	Reversible magnetization ofMgB2single crystals with a two-gap nature	10.1103/physrevb.69.144514	Byeongwon Kang, Heon-Jung Kim, Min-Seok Park, Kyung-Hee Kim, Sung-Ik Lee	American Physical Society (APS)	Physical Review B	2004
61ba961111af647618c50c80	SmO 0.8 F 0.2 FeAs	-1722681607		Sm1Fe1As1O0.8F0.2			Iron-pnictides, Pnictides, Oxides, Fluorides				56.1	K				header	title	9bd380d4d8	Low-temperature synthesis of SmO0.8F0.2FeAs superconductor withTc= 56.1 K	10.1088/0953-2048/23/5/055002	Chunlei Wang, Zhaoshun Gao, Lei Wang, Yanpeng Qi, Dongliang Wang, Chao Yao, Zhiyu Zhang, Yanwei Ma	IOP Publishing	Superconductor Science and Technology	2010
61ba96143af0453d0cc50c96	Tl 0.64 K 0.36 Fe 1.83 Se 2 crystal	-995053790		K0.36Tl0.64Fe1.83Se2		crystal	Iron-chalcogenides, Chalcogenides				40	K	Ï(T)			body	figure	1c0bd01134	Fe-based superconductivity with T c =31 K bordering an antiferromagnetic insulator in (Tl,K) Fe x Se 2	10.1209/0295-5075/94/27009	Ming-Hu Fang, Hang-Dong Wang, Chi-Heng Dong, Zu-Juan Li, Chun-Mu Feng, Jian Chen, H Q Yuan	IOP Publishing	EPL (Europhysics Letters)	2011
61ba96143af0453d0cc50c9b	Tl 0.64 K 0.36 Fe 1.83 Se 2 crystal	-1124048666		K0.36Tl0.64Fe1.83Se2		crystal	Iron-chalcogenides, Chalcogenides				30	K				body	paragraph	1c0bd01134	Fe-based superconductivity with T c =31 K bordering an antiferromagnetic insulator in (Tl,K) Fe x Se 2	10.1209/0295-5075/94/27009	Ming-Hu Fang, Hang-Dong Wang, Chi-Heng Dong, Zu-Juan Li, Chun-Mu Feng, Jian Chen, H Q Yuan	IOP Publishing	EPL (Europhysics Letters)	2011
61ba96143af0453d0cc50c9c	TlFe 1.70 Se 2 crystals	-1562747370		Tl1Fe1.7Se2		crystals	Iron-chalcogenides, Chalcogenides				20	K	magnetic susceptibility			body	figure	1c0bd01134	Fe-based superconductivity with T c =31 K bordering an antiferromagnetic insulator in (Tl,K) Fe x Se 2	10.1209/0295-5075/94/27009	Ming-Hu Fang, Hang-Dong Wang, Chi-Heng Dong, Zu-Juan Li, Chun-Mu Feng, Jian Chen, H Q Yuan	IOP Publishing	EPL (Europhysics Letters)	2011
61ba96143af0453d0cc50ca0	Tl 0.64 K 0.36 Fe 1.83 Se 2 crystal	-885312678		K0.36Tl0.64Fe1.83Se2		crystal	Iron-chalcogenides, Chalcogenides				40	K	Ï(T)			body	paragraph	1c0bd01134	Fe-based superconductivity with T c =31 K bordering an antiferromagnetic insulator in (Tl,K) Fe x Se 2	10.1209/0295-5075/94/27009	Ming-Hu Fang, Hang-Dong Wang, Chi-Heng Dong, Zu-Juan Li, Chun-Mu Feng, Jian Chen, H Q Yuan	IOP Publishing	EPL (Europhysics Letters)	2011
61ba96141b5bc7b48bc50c9a	underdoped Hg 1201	-1360295960	Hg 1201	Hg	underdoped						81	K				body	paragraph	bd22a2491e	Observable NMR signal from circulating current order in YBCO	10.1103/physrevb.85.155130	Samuel Lederer, Steven A Kivelson	American Physical Society (APS)	Physical Review B	2011
61ba9614a013f06956c50c90	e-doped FeSe	-1323008174		FeSe	e-doped		Iron-chalcogenides, Chalcogenides				40	K				body	paragraph	dc25c4f8f6	Superconductivity without a hole pocket in electron-doped FeSe: Analysis beyond the Migdal-Eliashberg formalism	10.1103/physrevb.96.045130	Youichi Yamakawa, Hiroshi Kontani	American Physical Society (APS)	Physical Review B	2020
61ba9614a013f06956c50c92	K-dosed FeSe	-950856749		FeSe	K-dosed		Iron-chalcogenides, Chalcogenides				40	K				body	paragraph	dc25c4f8f6	Superconductivity without a hole pocket in electron-doped FeSe: Analysis beyond the Migdal-Eliashberg formalism	10.1103/physrevb.96.045130	Youichi Yamakawa, Hiroshi Kontani	American Physical Society (APS)	Physical Review B	2020
61ba9614a013f06956c50c93	e-doped FeSe	-1151647706		FeSe	e-doped		Iron-chalcogenides, Chalcogenides				40	K				body	paragraph	dc25c4f8f6	Superconductivity without a hole pocket in electron-doped FeSe: Analysis beyond the Migdal-Eliashberg formalism	10.1103/physrevb.96.045130	Youichi Yamakawa, Hiroshi Kontani	American Physical Society (APS)	Physical Review B	2020
61ba9614a013f06956c50c96	Bulk FeSe	1368588587		FeSe		Bulk	Iron-chalcogenides, Chalcogenides				9	K				body	paragraph	dc25c4f8f6	Superconductivity without a hole pocket in electron-doped FeSe: Analysis beyond the Migdal-Eliashberg formalism	10.1103/physrevb.96.045130	Youichi Yamakawa, Hiroshi Kontani	American Physical Society (APS)	Physical Review B	2020
61ba96158452d931a5c50c83	optimally doped Bi2212	1291428337	Bi2212	Bi	optimally doped						90	K				body	figure	731c75dcfb	Pairing due to the exchange of magnetic fluctuations in cuprate superconductors	10.1103/physrevb.46.5588	Andrey V Chubukov, JÃ¶rg Schmalian	American Physical Society (APS)	Physical Review B	1992
61ba96158452d931a5c50c84	Bi2212	-1874407134	Bi2212	Bi							11	K				body	paragraph	731c75dcfb	Pairing due to the exchange of magnetic fluctuations in cuprate superconductors	10.1103/physrevb.46.5588	Andrey V Chubukov, JÃ¶rg Schmalian	American Physical Society (APS)	Physical Review B	1992
61ba96158452d931a5c50c85	Bi2201	1942873645	Bi2201	Bi							11	K				body	paragraph	731c75dcfb	Pairing due to the exchange of magnetic fluctuations in cuprate superconductors	10.1103/physrevb.46.5588	Andrey V Chubukov, JÃ¶rg Schmalian	American Physical Society (APS)	Physical Review B	1992
61ba96158452d931a5c50c86	Bi2201	1942873645	Bi2201	Bi							12	K				body	paragraph	731c75dcfb	Pairing due to the exchange of magnetic fluctuations in cuprate superconductors	10.1103/physrevb.46.5588	Andrey V Chubukov, JÃ¶rg Schmalian	American Physical Society (APS)	Physical Review B	1992
61ba96158452d931a5c50c87	underdoped Bi2201	338108549	Bi2201	Bi	underdoped						29	K				body	figure	731c75dcfb	Pairing due to the exchange of magnetic fluctuations in cuprate superconductors	10.1103/physrevb.46.5588	Andrey V Chubukov, JÃ¶rg Schmalian	American Physical Society (APS)	Physical Review B	1992
61ba96163af0453d0cc50ca1	AgB 2	-1565363246		AgB2			Alloys, Borides				39	K				body	paragraph	1950d19f7e	Preparation of the silver boride: preliminary results		M Sinder, J Pelleg
61ba96163af0453d0cc50ca2	MgB 2	1359646466		MgB2			Alloys, Borides				39	K				body	paragraph	1950d19f7e	Preparation of the silver boride: preliminary results		M Sinder, J Pelleg
61ba961661d1c9d20fc50c8a	MgB 2	1398155400		MgB2			Alloys, Borides				40	K				body	paragraph	fad806302c	Temperature- and magnetic-field-dependent resistivity of MgB2 sintered at high-temperature and high-pressure condition	10.1016/s0921-4534(01)00399-9	C U Jung, M-S Park, W N Kang, M-S Kim, Sung-Ik Y Lee, S-I Lee	Elsevier BV	Physica C: Superconductivity	2019
61ba961711af647618c50c82	CeRhGe 3	-1269797742		CeGe3Rh			Alloys				1.3	K		21500000000	Pa	header	abstract	7e077b18c6	Superconductivity in pressurized CeRhGe3 and related noncentrosymmetric compounds	10.1103/physrevb.97.064514	Honghong Wang, Jing Guo, Eric D Bauer, Vladimir A Sidorov, Hengcan Zhao, Jiahao Zhang, Yazhou Zhou, Zhe Wang, Shu Cai, Ke Yang, Aiguo Li, Xiaodong Li, Yanchun Li, Peijie Sun, Yi-Feng Yang, Qi Wu, Tao Xiang, J D Thompson, Liling Sun	American Physical Society (APS)	Physical Review B	2018
61ba9617e4552e90a8c50c8c	Ta 4 Pd 3 Te 16	-582023248		Ta4Te16Pd3			Chalcogenides				4.6	K				body	paragraph	5d5e5cd049	Quasi-linear magnetoresistance and the violation of Kohlerâ€™s rule in the quasi-one-dimensional Ta4Pd3Te16superconductor	10.1088/0953-8984/27/33/335701	Xiaofeng Xu, W H Jiao, N Zhou, Y Guo, Y K Li, Jianhui Dai, Z Q Lin, Y J Liu, Zengwei Zhu, Xin Lu, H Q Yuan, Guanghan Cao	IOP Publishing	Journal of Physics: Condensed Matter	2015
61ba9617e4552e90a8c50c8d	Ta 4 Pd 3 Te 16	-401054176		Ta4Te16Pd3			Chalcogenides				4.6	K				header	abstract	5d5e5cd049	Quasi-linear magnetoresistance and the violation of Kohlerâ€™s rule in the quasi-one-dimensional Ta4Pd3Te16superconductor	10.1088/0953-8984/27/33/335701	Xiaofeng Xu, W H Jiao, N Zhou, Y Guo, Y K Li, Jianhui Dai, Z Q Lin, Y J Liu, Zengwei Zhu, Xin Lu, H Q Yuan, Guanghan Cao	IOP Publishing	Journal of Physics: Condensed Matter	2015
61ba96173961c0f52fc50c7e	Mo 3 Sb 7	920368065		Sb7Mo3			Alloys				2.1	K				body	paragraph	0d0d5b547c	Competition of superconductivity with the structural transition inMo3Sb7	10.1103/physrevb.94.224508	G Z Ye, J-G Cheng, J-Q Yan, J P Sun, K Matsubayashi, T Yamauchi, T Okada, Q Zhou, D S Parker, B C Sales, Y Uwatoko	American Physical Society (APS)	Physical Review B	2016
61ba9617720b8b3d36c50c86	MgB 2	1715848130		MgB2			Alloys, Borides				39	K				body	paragraph	d4e42ba286	Properties of the superconducting state in a two-band model	10.1103/physrevb.71.054501	E J Nicol, J P Carbotte	American Physical Society (APS)	Physical Review B	2008
61ba9619d7a99c43e8c50c8b	magnesium diboride MgB 2	-1893032759	magnesium diboride	MgB2			Alloys, Borides				39	K				body	paragraph	c8adfb2d80	Study of superconducting properties of MgB 2		Y Machida, S Sasaki, H Fujii, M Furuyama, I Kakeya, K Kadowaki			2014
61ba96193961c0f52fc50c7f	CeAg 2 Si 2	2034278738		Ce(SiAg)2			Alloys				1.25	K		3000000000	Pa	body	paragraph	03867972c6	Heavy-fermion superconductivity in CeAg2Si2 â€“ Interplay of spin and valence fluctuations	10.1016/j.physb.2017.09.120	Gernot W Scheerer, Zhi Ren, GÃ©rard Lapertot, Gaston Garbarino, Didier Jaccard	Elsevier BV	Physica B: Condensed Matter	2017
61ba96193961c0f52fc50c80	CeCu 2 Si 2	1424467716		Ce(CuSi)2			Alloys				2.5	K				body	paragraph	03867972c6	Heavy-fermion superconductivity in CeAg2Si2 â€“ Interplay of spin and valence fluctuations	10.1016/j.physb.2017.09.120	Gernot W Scheerer, Zhi Ren, GÃ©rard Lapertot, Gaston Garbarino, Didier Jaccard	Elsevier BV	Physica B: Condensed Matter	2017
61ba96193961c0f52fc50c81	CeAg 2 Si 2 crystals	-1669341898		Ce(SiAg)2		crystals	Alloys				1.25	K	heat capacity	16000000000	Pa	body	paragraph	03867972c6	Heavy-fermion superconductivity in CeAg2Si2 â€“ Interplay of spin and valence fluctuations	10.1016/j.physb.2017.09.120	Gernot W Scheerer, Zhi Ren, GÃ©rard Lapertot, Gaston Garbarino, Didier Jaccard	Elsevier BV	Physica B: Condensed Matter	2017
61ba96193961c0f52fc50c82	CeAg 2 Si 2	2109381634		Ce(SiAg)2			Alloys				1.25	K				body	paragraph	03867972c6	Heavy-fermion superconductivity in CeAg2Si2 â€“ Interplay of spin and valence fluctuations	10.1016/j.physb.2017.09.120	Gernot W Scheerer, Zhi Ren, GÃ©rard Lapertot, Gaston Garbarino, Didier Jaccard	Elsevier BV	Physica B: Condensed Matter	2017
61ba9619d52116ffe1c50c87	K (Cs, Rb)	-2100112710		K			Alloys				30	K				body	paragraph	769f60e224	Low-temperature synthesis of FeTe0.5Se0.5polycrystals with a high transport critical current density	10.1088/0953-2048/24/7/075025	Qing-Ping Ding, Shyam Mohan, Yuji Tsuchiya, Toshihiro Taen, Yasuyuki Nakajima, Tsuyoshi Tamegai	IOP Publishing	Superconductor Science and Technology	2011
61ba961a85b12ae79ac50c95	Al	662304993		Al			Alloys				1.19	K				body	paragraph	02705d1442	ABOUT THE MAGNETIC FLUCTUATION EFFECT ON THE PHASE TRANSITION TO SUPERCONDUCTING STATE IN Al	10.1142/s0217984902004548	D V Shopova, T P Todorov, T E Tsvetkov, D I Uzunov	World Scientific Pub Co Pte Lt	Modern Physics Letters B	2003
61ba961a49d0b378c6c50c88	MgB 2	1511744734		MgB2			Alloys, Borides				39	K				body	paragraph	69060f4091	Absence of a boron isotope effect in the magnetic penetration depth ofMgB2	10.1103/physrevb.70.014519	D Di Castro, M Angst, D G Eshchenko, R Khasanov, J Roos, I M SaviÄ‡, A Shengelaya, S L Budâ€™ko, P C Canfield, K Conder, J Karpinski, S M Kazakov, R A Ribeiro, H Keller	American Physical Society (APS)	Physical Review B	2004
61ba961ca01e2beb09c50ca1	MgB 2	1371216440		MgB2			Alloys, Borides				6	K				body	paragraph	c9595b5596	Superconductivity in MgB2 doped with Ti and C	10.1016/j.physc.2004.11.022	R H T Wilke, S L Budâ€™ko, P C Canfield, M J Kramer, Y Q Wu, D K Finnemore, R J Suplinskas, J V Marzik, S T Hannahs	Elsevier BV	Physica C: Superconductivity	2014
61ba961ca01e2beb09c50ca2	MgB 2	1371216440		MgB2			Alloys, Borides				2	K				body	paragraph	c9595b5596	Superconductivity in MgB2 doped with Ti and C	10.1016/j.physc.2004.11.022	R H T Wilke, S L Budâ€™ko, P C Canfield, M J Kramer, Y Q Wu, D K Finnemore, R J Suplinskas, J V Marzik, S T Hannahs	Elsevier BV	Physica C: Superconductivity	2014
61ba961d5cc438644dc50caf	Si 3 N 4 substrate	397041307		Si3N4			Nitrides				1.4	K				body	paragraph	8390824840	Interplay between topological insulators and superconductors	10.1103/physrevb.85.045415	Jian Wang, Cui-Zu Chang, Handong Li, Ke He, Duming Zhang, Meenakshi Singh, Xu-Cun Ma, Nitin Samarth, Maohai Xie, Qi-Kun Xue, M H W Chan	American Physical Society (APS)	Physical Review B	2012
61ba961d5ad933a7cac50c96	Li 2 S	345940720		Li2S			Chalcogenides				33.8	K				header	abstract	7ddb52efa4	Is Lithium Sulfide a MgB Is Lithium Sulfide a MgB Is Lithium Sulfide a MgB Is Lithium Sulfide a MgB 2 2 2 2 ----like Superconductor? like Superconductor? like Superconductor? like Superconductor?		O P Isikaku-Ironkwe
61ba961d49d0b378c6c50c89	Y123	1453828747	Y123	Y							52	K				body	figure	1eb112edf1	Dimensional Crossover in the Fluctuation Magnetization in YBa2Cu3O7- x and its Evolution with the Content of Oxygen	10.1007/s10909-006-9210-z	S Salem-Sugui, A D Alvarenga, B Veal, A P Paulikas	Springer Science and Business Media LLC	Journal of Low Temperature Physics	2011
61ba961d49d0b378c6c50c8a	YBaCuO	-639854172	YBaCuO	BaYCuO							41	K				body	paragraph	1eb112edf1	Dimensional Crossover in the Fluctuation Magnetization in YBa2Cu3O7- x and its Evolution with the Content of Oxygen	10.1007/s10909-006-9210-z	S Salem-Sugui, A D Alvarenga, B Veal, A P Paulikas	Springer Science and Business Media LLC	Journal of Low Temperature Physics	2011
61ba961d49d0b378c6c50c8c	YBaCuO	-713033660	YBaCuO	BaYCuO							62.5	K				body	paragraph	1eb112edf1	Dimensional Crossover in the Fluctuation Magnetization in YBa2Cu3O7- x and its Evolution with the Content of Oxygen	10.1007/s10909-006-9210-z	S Salem-Sugui, A D Alvarenga, B Veal, A P Paulikas	Springer Science and Business Media LLC	Journal of Low Temperature Physics	2011
61ba961d49d0b378c6c50c8d	Y123	1526988551	Y123	Y							41	K	magnetization			body	figure	1eb112edf1	Dimensional Crossover in the Fluctuation Magnetization in YBa2Cu3O7- x and its Evolution with the Content of Oxygen	10.1007/s10909-006-9210-z	S Salem-Sugui, A D Alvarenga, B Veal, A P Paulikas	Springer Science and Business Media LLC	Journal of Low Temperature Physics	2011
61ba961d49d0b378c6c50c8f	Y123	1575122961	Y123	Y							92	K				body	figure	1eb112edf1	Dimensional Crossover in the Fluctuation Magnetization in YBa2Cu3O7- x and its Evolution with the Content of Oxygen	10.1007/s10909-006-9210-z	S Salem-Sugui, A D Alvarenga, B Veal, A P Paulikas	Springer Science and Business Media LLC	Journal of Low Temperature Physics	2011
61ba961d3af0453d0cc50ca7	Ba2RhO4	1469270095		Ba2RhO4			Oxides				0.16	K	specific heat			header	abstract	41acb28bd3	High-pressure synthesis of Ba 2 RhO 4 , a rhodate analogue of the layered perovskite Sr-ruthenate		I Kurata, JosÃ© A Flores-Livas, H Sugimoto, H Takahashi, H Sagayama, Y Yamasaki, T Nomoto, R Arita, S Ishiwata			2020
61ba961d61d1c9d20fc50c8f	Y123	1604012006	Y123	Y							59	K				header	abstract	fea59dbe5e	a-axis optical conductivity of detwinned ortho-IIYBa2Cu3O6.50	10.1103/physrevb.73.014508	J Hwang, J Yang, T Timusk, S G Sharapov, J P Carbotte, D A Bonn, Ruixing Liang, W N Hardy	American Physical Society (APS)	Physical Review B	2008
61ba961def148cdddfc50c87	CaCu 2 O 3	2039489239		CaCu2O3			Oxides, Cuprates				14	K		atmospheric pressure		body	paragraph	5c20724f34	Inhomogeneously doped two-leg ladder systems	10.1103/physrevb.67.184517	Stefan Wessel, Martin Indergand, Andreas LÃ¤uchli, Urs Ledermann, Manfred Sigrist	American Physical Society (APS)	Physical Review B	2013
61ba961efa2141a3e5c50c86	FeSe	1386740915		FeSe			Iron-chalcogenides, Chalcogenides				90	K				header	abstract	cfb358bc44	Unveiling the hidden nematicity and spin subsystem in FeSe	10.1038/s41535-017-0036-5	Chih-Wei W Luo, Po Chung Cheng, Shun-Hung Wang, Jen-Che Chiang, Jiunn-Yuan Lin, Kaung-Hsiung Wu, Jenh-Yih Juang, Dmitry A Chareev, Olga S Volkova, Alexander N Vasiliev	Springer Science and Business Media LLC	npj Quantum Materials	2017
61ba961e85fc223534c50c87	MgB 2	1629194944		MgB2			Alloys, Borides				39	K	heat capacity			body	paragraph	aeea39b989	Ginzburg-Landau theory of vortices in a multigap superconductor	10.1103/physrevb.69.054508	M E Zhitomirsky, V-H Dao	American Physical Society (APS)	Physical Review B	2008
61ba961e7c13e4f711c50c90	FeSe	1380963698		FeSe			Iron-chalcogenides, Chalcogenides				8.5	K				body	paragraph	ee4ff7fc4e	NMR evidence for static local nematicity and its cooperative interplay with low-energy magnetic fluctuations in FeSe under pressure	10.1103/physrevb.96.180502	Paul Wiecki, M Nandi, Anna E BÃ¶hmer, S L Bud'ko, P C Canfield, Y Furukawa	American Physical Society (APS)	Physical Review B	2021
61ba961e2b9a12e3d2c50c97	UCoGe	812946586		UCoGe			Alloys				40	K				body	paragraph	ee852b42d5	Topological properties of ferromagnetic superconductors	10.1103/physrevb.93.134516	Alfred K C Cheung, S Raghu	American Physical Society (APS)	Physical Review B	2016
61ba961e8452d931a5c50c8c	furnace-cooled FeSe	-2135868630		FeSe	furnace-cooled		Iron-chalcogenides, Chalcogenides				2	K				body	figure	cb77687fe4	Enhancement of superconducting properties in FeSe wires using a quenching technique	10.1063/1.3673826	Toshinori Ozaki, Yoshikazu Mizuguchi, Satoshi Demura, Keita Deguchi, Yasuna Kawasaki, Tohru Watanabe, Hiroyuki Okazaki, Hiroshi Hara, Hiroyuki Takeya, Takahide Yamaguchi, Hiroaki Kumakura, Yoshihiko Takano	AIP Publishing	Journal of Applied Physics	2012
61ba961e8452d931a5c50c8d	FeSe	1440648398		FeSe			Iron-chalcogenides, Chalcogenides				10.5	K				body	paragraph	cb77687fe4	Enhancement of superconducting properties in FeSe wires using a quenching technique	10.1063/1.3673826	Toshinori Ozaki, Yoshikazu Mizuguchi, Satoshi Demura, Keita Deguchi, Yasuna Kawasaki, Tohru Watanabe, Hiroyuki Okazaki, Hiroshi Hara, Hiroyuki Takeya, Takahide Yamaguchi, Hiroaki Kumakura, Yoshihiko Takano	AIP Publishing	Journal of Applied Physics	2012
61ba961e8452d931a5c50c8e	FeSe	1405990498		FeSe			Iron-chalcogenides, Chalcogenides				8	K				body	paragraph	cb77687fe4	Enhancement of superconducting properties in FeSe wires using a quenching technique	10.1063/1.3673826	Toshinori Ozaki, Yoshikazu Mizuguchi, Satoshi Demura, Keita Deguchi, Yasuna Kawasaki, Tohru Watanabe, Hiroyuki Okazaki, Hiroshi Hara, Hiroyuki Takeya, Takahide Yamaguchi, Hiroaki Kumakura, Yoshihiko Takano	AIP Publishing	Journal of Applied Physics	2012
61ba961fa5c5381c2ec50c80	(TMTSF) 2 PF 6	-1731478036		M2T4P(SF4)2			Chalcogenides, Pnictides, Fluorides				1	K		600000000	Pa	body	paragraph	fd562b727e	Coexistence of Superconductivity and Antiferromagnetism Probed by Simultaneous Nuclear Magnetic Resonance and Electrical Transport in(TMTSF)2PF6System	10.1103/physrevlett.94.197001	I J Lee, S E Brown, W Yu, M J Naughton, P M Chaikin	American Physical Society (APS)	Physical Review Letters	2005
61ba9620dc085aa023c50c8a	Y123	1500028501	Y123	Y							61	K				body	figure	088877be01	Exploring quasiparticles in high-Tccuprates through photoemission, tunneling, and x-ray scattering experiments	10.1088/1367-2630/17/2/022001	Emanuele G Dalla Torre, Yang He, David Benjamin, Eugene Demler	IOP Publishing	New Journal of Physics	2013
61ba9620dc085aa023c50c8b	optimally-doped Bi2212	819670164	Bi2212	Bi	optimally-doped						90	K				body	paragraph	088877be01	Exploring quasiparticles in high-Tccuprates through photoemission, tunneling, and x-ray scattering experiments	10.1088/1367-2630/17/2/022001	Emanuele G Dalla Torre, Yang He, David Benjamin, Eugene Demler	IOP Publishing	New Journal of Physics	2013
61ba962061d1c9d20fc50c91	HoNi 2 B 2 C	874149940		HoNi2B2C			Carbides, Borides				8.5	K				body	paragraph	48e7e5fcda	Electronâ€“quasiparticle interaction in DyNi2B2C measured by point-contact spectroscopy	10.1016/s0921-4534(00)00226-4	I K Yanson, N L Bobrov, C V Tomy, D Mc. K Paul	Elsevier BV	Physica C: Superconductivity	2000
61ba9620fa2141a3e5c50c87	FeSe	1504170072		FeSe			Iron-chalcogenides, Chalcogenides				37	K				body	paragraph	c6a3e536ac	Superconductivity on the verge of Mott localization in ternary iron sulfide		Jiangang Guo, Xiaolong Chen, Gang Wang, Tingting Zhou, Xiaofang Lai, Shifeng Jin, Shunchong Wang, Kaixing Zhu
61ba962085fc223534c50c89	DyMo 6 S 8	1095858737		Dy(Mo3S4)2			Chalcogenides				1.6	K				body	paragraph	90665b6594	Two-step flux penetration in layered antiferromagnetic superconductor	10.1016/s0921-4534(02)01833-6	T KrzysztoÅ„, K Rogacki	Elsevier BV	Physica C: Superconductivity	2013
61ba96207c13e4f711c50c91	M1	872268546		M			Alloys				38.67	K	electrical transport, Electrical transport			body	paragraph	53abee41e0	Synthesis and characterization of excess magnesium MgB2 superconductor under inert carbon environment	10.1016/j.physc.2009.09.010	B B Sinha, M B Kadam, M Mudgel, V P S Awana, Hari Kishan, S H Pawar	Elsevier BV	Physica C: Superconductivity	2010
[truncated: 18,124 more rows]

## Sheet: Supercon2_all
id	rawMaterial	materialId	name	formula	doping	shape	materialClass	fabrication	substrate	variables	criticalTemperature	criticalTemperatureMeasurementMethod	appliedPressure	section	subsection	hash	title	doi	authors	publisher	journal	year
[truncated: 40,324 more rows]

[truncated: 5 more sheets: Test_set_1, Test_set_1_large_errors, Test_set_2, Test_set_3, Test_set_4]
